# Supplementary material for: The impact of OTU sequence similarity threshold on diatom‐based bioassessment: A case study of the rivers of Mayotte (France, Indian Ocean)
Source: Ecol Evol. 2018 Dec 18;9(1):166–79. doi: 10.1002/ece3.4701 (PMC6342121; doi:10.1002/ece3.4701)
Supplement: Supplementary file 2 [file ECE3-9-166-s002.xlsx]

## Sheet: Chemistry_OTU
Supplement 2. Summarizing table of the values of the environmental variables.
Samples	Monitoring_network	Turbidity	TSS	DOC	TOC	TN	TP	NO2-	NO2--N	NO3-	NO3--N	PO43-	PO43--P	NH4+	NH4+-N
R01_2014	Ref	1	2	2.961	1.449	0.1	0.0906	0.0046	0.0014	0.443	0.1	0.2609	0.0851	0.0089	0.0069
R02_2014	Ref	0.88	2	2.436	0.813	0.1	0.0784	0.0043	0.0013	0.398	0.09	0.2343	0.0764	0.0076	0.0059
R03_M08_2014	Ref	0.62	2	2.3	1.97	0.21	0.13	0.01	0.003	0.5	0.113	0.3	0.0978	0.05	0.0388
R04_2014	Ref	3.53	2	1.333	1.361	0.1	0.1539	0.0049	0.0015	0.575	0.13	0.4584	0.1495	0.0124	0.0096
R05_2014	Ref	2.04	2	0.755	0.86	0.13	0.0883	0.0033	0.001	0.62	0.14	0.2352	0.0767	0.0296	0.023
R06_2014	Ref	6.75	2	2.033	2.604	0.29	0.2655	0.0085	0.0026	0.354	0.08	0.7705	0.2513	0.0349	0.0271
R07_2014	Ref	1.23	2	1.225	1.666	0.08	0.1871	0.0046	0.0014	0.487	0.11	0.5749	0.1875	0.0049	0.0038
R08_2014	Ref	12.8	2	1.078	1.427	0.14	0.599	0.0092	0.0028	0.31	0.07	0.1453	0.0474	0.0032	0.0025
R09_2014	Ref	2.41	2	0.775	0.808	0.29	0.1407	0.0122	0.0037	1.018	0.23	0.4342	0.1416	0.0278	0.0216
R10_2014	Ref	0.56	2	1.211	1.309	0.04	0.1587	0.003	0.0009	0.31	0.07	0.4863	0.1586	0.0059	0.0046
R11_2014	Ref	1.4	2	1.202	1.056	0.17	0.1763	0.0056	0.0017	0.398	0.09	0.1723	0.0562	0.0146	0.0113
R12_2014	Ref	1.11	2	0.484	0.488	0.19	0.162	0.0049	0.0015	0.708	0.16	0.4936	0.161	0.0044	0.0034
R13_2014	Ref	2.33	2	1.109	0.938	0.11	0.0309	0.0049	0.0015	0.354	0.08	0.0748	0.0244	0.0097	0.0075
R14_2014	Ref	1.29	2	0.44	0.29	0.06	0.1292	0.0039	0.0012	0.398	0.09	0.3213	0.1048	0.0048	0.0037
R15_2014	Ref	0.7	2	0.859	0.939	0.1	0.102	0.0043	0.0013	0.443	0.1	0.2956	0.0964	0.0072	0.0056
R16_2014	Ref	1.65	2	0.572	0.748	0.07	0.0372	0.0039	0.0012	0.31	0.07	0.1015	0.0331	0.0059	0.0046
R17_M03_2014	Ref	1.67	2	1.7	0.97	0.17	0.1	0.01	0.003	0.5	0.113	0.3	0.0978	0.05	0.0388
R18_2014	Ref	2.21	2	0.519	0.664	0.09	0.1139	0.0059	0.0018	0.398	0.09	0.336	0.1096	0.0103	0.008
M01_2014	RCS	2.23	2	3.3	2.85	0.1	0.28	0.01	0.003	0.5	0.113	0.1	0.0326	0.05	0.0388
M02_2014	RCS	1.72	2	3.9	1.5	0.07	0.08	0.01	0.003	0.5	0.113	0.2	0.0652	0.05	0.0388
M04_2014	RCS	1.42	2	1.6	2.83	0.37	0.05	0.01	0.003	1.1	0.248	0.1	0.0326	0.05	0.0388
M06_2014	RCS	0.51	2	1.8	2.082	0.15	0.19	0.01	0.003	0.5	0.113	0.4	0.1305	0.05	0.0388
M07_2014	RCS	0.89	8.7	1.7	2.67	0.09	0.09	0.01	0.003	0.5	0.113	0.2	0.0652	0.05	0.0388
M09_2014	RCS	2.14	2	2.8	4.93	0.19	0.1	0.01	0.003	0.5	0.113	0.2	0.0652	0.05	0.0388
M10_2014	RCS	2.12	2	1.6	1.62	0.12	0.08	0.01	0.003	0.5	0.113	0.2	0.0652	0.05	0.0388
M11_2014	RCS	1.3	2	1.8	0.99	0.08	0.05	0.01	0.003	0.5	0.113	0.1	0.0326	0.05	0.0388
M13_2014	RCS	1.14	2	2.6	2.58	0.38	0.05	0.01	0.003	1.2	0.271	0.1	0.0326	0.05	0.0388
M15_2014	RCS	1.69	2	3	3.917	0.67	0.05	0.03	0.0091	2.7	0.61	0.1	0.0326	0.06	0.0466
M16_2014	RCS	0.85	2	2.4	1.26	0.1	0.22	0.01	0.003	0.5	0.113	0.3	0.0978	0.05	0.0388
M17_2014	RCS	0.71	2.7	2.3	2.86	0.15	0.1	0.01	0.003	0.5	0.113	0.4	0.1305	0.05	0.0388
M18_2014	RCS	4.99	2	1.9	1.29	1.29	0.05	0.01	0.003	0.5	0.113	0.1	0.0326	0.05	0.0388
M19_2014	RCS	1.37	2	1.8	2.105	0.15	0.11	0.01	0.003	0.5	0.113	0.3	0.0978	0.05	0.0388
M20_2014	RCS	0.35	2	6.3	1.47	0.08	0.07	0.01	0.003	0.5	0.113	0.2	0.0652	0.05	0.0388
M21_2014	RCS	1.44	2.7	2.3	1.94	0.32	0.1	0.01	0.003	0.5	0.113	0.3	0.0978	0.05	0.0388
M24_2014	RCS	0.25	2	3.3	3.06	0.1	0.09	0.01	0.003	0.5	0.113	0.3	0.0978	0.05	0.0388
P02_2014	Poll	12.9	9	2.675	4.914	0.65	0.0334	0.0729	0.0222	0.974	0.22	0.0475	0.0155	0.3464	0.269
P03_2014	Poll	2.82	2	1.373	1.738	0.34	0.0439	0.0161	0.0049	0.31	0.07	0.035	0.0114	0.0165	0.0128
P04_2014	Poll	1.48	62.7	5.74	18.37	0.83	0.0147	0.047	0.0143	0.841	0.19	0.0273	0.0089	0.2601	0.202
P05_2014	Poll	18.3	7.3	2.029	4.175	0.61	0.0103	0.1455	0.0443	1.195	0.27	0.0123	0.004	0.0516	0.0401
P07_2014	Poll	7.55	3.3	2.11	3.806	0.25	0.0522	0.0079	0.0024	0.266	0.06	0.0984	0.0321	0.0071	0.0055
P08_2014	Poll	11.5	2	3.243	11.1	0.6	0.0518	0.0148	0.0045	0.266	0.06	0.1039	0.0339	0.7238	0.562
P10_2014	Poll	52	28	17.57	27.51	3.94	0.1444	0.0466	0.0142	0.443	0.1	0.0877	0.0286	4.5718	3.55
P17_2014	Poll	3.42	2	1.752	2.402	0.18	0.1051	0.0069	0.0021	0	0	0.2533	0.0826	0.0084	0.0065
P19_2014	Poll	6.92	2	3.713	7.39	0.81	0.1205	0.0292	0.0089	0.266	0.06	0.0996	0.0325	0.0931	0.0723
P20_2014	Poll	6.38	2.7	1.55	1.747	0.35	0.0203	0.0112	0.0034	0	0	0.0261	0.0085	0.0142	0.011
P23_2014	Poll	23.1	12.7	1.752	1.935	0.26	0.0752	0.0069	0.0021	0.266	0.06	0.168	0.0548	0.0081	0.0063
P24_2014	Poll	6.83	4	1.492	1.659	1.18	0.0298	0.0263	0.008	4.117	0.93	0.0362	0.0118	0.0077	0.006
P25_2014	Poll	54.3	26.7	8.21	9.9	3.36	0.0361	0.6437	0.196	11.155	2.52	0.0242	0.0079	0.4018	0.312
P26_2014	Poll	6.56	2	2.178	2.478	1.05	0.0403	0.043	0.0131	3.497	0.79	0.0579	0.0189	0.0131	0.0102
P28_2014	Poll	16.8	12	3.436	8.08	0.19	0.0375	0.0066	0.002	0.266	0.06	0.0739	0.0241	0.0143	0.0111
P29_2014	Poll	2.83	2	0.945	1.263	0.17	0.0102	0.0184	0.0056	0.531	0.12	0.0245	0.008	0.0146	0.0113
R01_2015	Ref	0.75	2	1.15	1.15	0.17	0.079	0.0039	0.001	0.487	0.11	0.2392	0.078	0.0201	0.016
R02_2015	Ref	0.95	2	0.79	0.79	0.18	0.093	0.0033	0.001	0.487	0.11	0.2839	0.093	0.0197	0.015
R03_M08_2015	Ref	1.64	3	0.84	1.01	0.19	0.131	0.0079	0.002	0.62	0.14	0.3882	0.127	0.0079	0.006
R04_2015	Ref	5.05	4	1.21	1.11	0.48	0.137	0.0026	0.001	0.575	0.13	0.4155	0.136	0.0107	0.008
R05_2015	Ref	5.7	2	0.73	0.84	0.51	0.096	0.0033	0.001	0.575	0.13	0.2839	0.093	0.0155	0.012
R06_2015	Ref	3.54	2	1.48	1.36	0.42	0.119	0.0039	0.001	0.266	0.06	0.2937	0.096	0.0196	0.015
R07_2015	Ref	1.06	2	1.14	1.12	0.21	0.19	0.0036	0.001	0.354	0.08	0.589	0.192	0.0094	0.007
R08_2015	Ref	13.5	3	1.04	1.08	0.32	0.067	0.0072	0.002	0.531	0.12	0.1766	0.058	0.0125	0.01
R09_2015	Ref	1.55	2	0.76	0.78	0.29	0.163	0.0069	0.002	0.708	0.16	0.4823	0.157	0.0152	0.012
R10_2015	Ref	8.05	2	0.97	1	0.1	0.13	0.0033	0.001	0.266	0.06	0.3974	0.13	0.0187	0.015
R11_2015	Ref	1.89	2	1.37	1.32	0.25	0.072	0.0069	0.002	0.266	0.06	0.1738	0.057	0.0326	0.025
R12_2015	Ref	2	2	0.83	0.58	0.43	0.16	0.0043	0.001	0.841	0.19	0.4906	0.16	0.0214	0.017
R13_2015	Ref	4	2	2.08	1.96	0.2	0.064	0.0053	0.002	0.443	0.1	0.1926	0.063	0.0073	0.006
R14_2015	Ref	1.72	2	0.72	0.22	0.08	0.1	0.0023	0.001	0.354	0.08	0.3189	0.104	0.0129	0.01
R15_2015	Ref	5.52	2	0.98	0.8	0.13	0.109	0.0033	0.001	0.443	0.1	0.336	0.11	0.0134	0.01
R16_2015	Ref	2.73	2	1.09	0.8	0.19	0.042	0.0046	0.001	0.266	0.06	0.1147	0.037	0.0322	0.025
R17_M03_2015	Ref	8	2	0.81	0.94	0.18	0.091	0.0039	0.001	0.664	0.15	0.2833	0.092	0.0307	0.024
R18_2015	Ref	0.41	2	0.76	0.44	0.17	0.103	0.003	0.001	0.398	0.09	0.3158	0.103	0.0272	0.021
P03_2015	Poll	2.13	5	1.52	1	0.27	0.035	0.0085	0.003	0.31	0.07	0.1046	0.034	0.047	0.037
P04_2015	Poll	56.5	75	3.51	1.52	5.39	0.591	0.4664	0.142	2.479	0.56	1.8231	0.595	8.7315	6.78
P05_2015	Poll	15.6	8	1.86	4.42	0.92	0.014	0.2056	0.063	1.903	0.43	0.0254	0.008	0.0819	0.064
P08_2015	Poll	7.96	15	3.37	4	1.21	0.061	0.0279	0.009	0.354	0.08	0.1144	0.037	2.2382	1.738
P17_2015	Poll	15.9	4	3.27	4.14	0.3	0.137	0.0148	0.005	0.266	0.06	0.2257	0.074	0.2589	0.201
P19_2015	Poll	8.33	2	2.58	3.98	0.27	0.071	0.0118	0.004	0	0	0.0819	0.027	0.5306	0.412
P23_2015	Poll	14.9	8	2.21	0.74	0.35	0.083	0.0076	0.002	0	0	0.1478	0.048	0.0677	0.053
P29_2015	Poll	4.9	2	1.02	1.01	0.36	0.018	0.0141	0.004	0.753	0.17	0.0432	0.014	0.067	0.052
M01_2015	RCS	4.5	2	1.62	1.64	0.1	0.048	0.0056	0.002	0.398	0.09	0.138	0.045	0.0206	0.016
M02_2015	RCS	1.7	2	1.06	1.5	0.07	0.07	0.0033	0.001	0.354	0.08	0.2113	0.069	0.0097	0.008
M04_2015	RCS	3.27	7	1.14	1.59	0.37	0.02	0.021	0.006	1.505	0.34	0.0417	0.014	0.0728	0.057
M07_2015	RCS	3.78	6	1.44	1.6	0.09	0.063	0.0076	0.002	0.266	0.06	0.1677	0.055	0.0147	0.011
M08_R03_2015	Ref	1.64	3	0.84	1.01	0.19	0.131	0.0079	0.002	0.62	0.14	0.3882	0.127	0.0079	0.006
M09_2015	RCS	17.9	13	1.87	3.18	0.19	0.122	0.0016	0.001	0.266	0.06	0.2542	0.083	0.004	0.003
M10_2015	RCS	2.15	4	1.15	1.62	0.12	0.055	0.0036	0.001	0.531	0.12	0.1686	0.055	0.0148	0.012
M11_2015	RCS	1.9	2	0.91	0.99	0.08	0.055	0.0049	0.002	0.398	0.09	0.1591	0.052	0.0035	0.003
M14_2015	RCS	1.9	5	2.1	2.482	0.18	0.05	0.01	0.0031	0.61	0.138	0.113	0.0369	0.05	0.0388
M16_2015	RCS	0.9	4	1.17	1.26	0.1	0.102	0.0066	0.002	0.443	0.1	0.321	0.105	0.0259	0.02
M18_2015	RCS	3.9	2	1.33	1.29	0.09	0.017	0.0053	0.002	0.31	0.07	0.034	0.011	0.0288	0.022
M20_2015	RCS	1.1	3	1.48	1.47	0.08	0.052	0.0046	0.001	0.266	0.06	0.161	0.053	0.01	0.008
M21_2015	RCS	5.02	8	1.35	1.71	0.32	0.109	0.0122	0.004	0.575	0.13	0.3207	0.105	0.0148	0.012
M24_2015	RCS	3.8	4	1.53	1.59	0.1	0.095	0.0046	0.001	0.266	0.06	0.2833	0.092	0.0046	0.004

## Sheet: Summary_stat
	Turbidity (NFU)			Total suspended solids (mg L-1)			Dissolved organic carbon (mg L-1)			Total organic carbon (mg L-1)			Total nitrogen (mg L-1)
	Ref	RCS	Poll	Ref	RCS	Poll	Ref	RCS	Poll	Ref	RCS	Poll	Ref	RCS	Poll
Minimum	0.41	0.25	1.48	2	2	2	0.44	0.91	0.945	0.22	0.99	0.74	0.04	0.07	0.17
1st quartile	1.11	1.11	5.64	2	2	2	0.775	1.45	1.651	0.8	1.478	1.698	0.1	0.09	0.27
Median	1.72	1.71	7.96	2	2	4	1.04	1.8	2.178	0.97	1.63	3.806	0.17	0.11	0.36
Mean	3.078	2.565	13.39	2.135	3.47	11.8	1.151	2.085	2.676	1.045	2.063	4.425	0.1927	0.21	0.8652
3rd quartile	3.54	3.01	15.75	2	4	10.5	1.225	2.375	3.32	1.309	2.647	4.667	0.21	0.19	0.875
Maximum	13.5	17.9	56.5	4	13	75	2.961	6.3	8.21	2.604	4.93	18.37	0.51	1.29	5.39
	Total phosphorus (mg L-1)			Nitrite (mg L-1)			Nitrate (mg L-1)			Ammonium (mg L-1)			Phosphate (mg L-1)
	Ref	RCS	Poll	Ref	RCS	Poll	Ref	RCS	Poll	Ref	RCS	Poll	Ref	RCS	Poll
Minimum	0.0309	0.017	0.0102	0.0023	0.0016	0.0066	0.266	0.266	0	0.0032	0.0035	0.0071	0.0748	0.034	0.0123
1st quartile	0.0906	0.05	0.02505	0.0036	0.00585	0.00985	0.354	0.4093	0.266	0.0079	0.01625	0.01425	0.2352	0.1032	0.03115
Median	0.1139	0.075	0.0403	0.0046	0.01	0.0161	0.443	0.5	0.31	0.0129	0.05	0.067	0.3	0.2	0.0739
Mean	0.1303	0.08727	0.07353	0.005281	0.009363	0.08057	0.4781	0.6063	1.305	0.01695	0.03781	0.60885	0.3286	0.1991	0.15888
3rd quartile	0.1539	0.1	0.0731	0.0069	0.01	0.045	0.575	0.5	1.085	0.0214	0.05	0.30325	0.4155	0.2958	0.1095
Maximum	0.599	0.28	0.591	0.0122	0.03	0.6437	1.018	2.7	11.155	0.05	0.0728	8.7315	0.7705	0.4	1.8231
