# Supplementary material for: The impact of OTU sequence similarity threshold on diatom‐based bioassessment: A case study of the rivers of Mayotte (France, Indian Ocean)
Source: Ecol Evol. 2018 Dec 18;9(1):166–79. doi: 10.1002/ece3.4701 (PMC6342121; doi:10.1002/ece3.4701)
Supplement: Supplementary file 3 [file ECE3-9-166-s003.xlsx]

## Sheet: Sheet1
Supplement 3. rbcL primers, reaction mixture, and conditions used for the PCR of the 312-bp rbcL fragment. The information provided is for a single reaction with a final volume of 25µL.
Primer name		Primer sequence (5' - 3')	Length (bp)
Forward	Diat_rbcL_708F_1	AGGTGAAGTAAAAGGTTCWTACTTAAA	27
	Diat_rbcL_708F_2	AGGTGAAGTTAAAGGTTCWTAYTTAAA	27
	Diat_rbcL_708F_3	AGGTGAAACTAAAGGTTCWTACTTAAA	27
Reverse	R3_1	CCTTCTAATTTACCWACWACTG	22
	R3_2	CCTTCTAATTTACCWACAACAG	22
Reagents	Initial conc.	Final conc.	Volume (µL)
dNTP	2.5 mM	0.2 mM	2
TaKaRa LA Taq polymerase	5 U	0.75 U	0.15
H2O molecular grade	-	-	15.6
Buffer	10X	1X	2.5
Forward (Diat_rbcL_708F_1 + _2 + _3)	10 µM	0.5 µM	1.25
Reverse (R3_1 + R3_2)	10 µM	0.5 µM	1.25
Bovine Serum Albumin (BSA)	10 mg/mL	0.5 mg/mL	1.25
DNA	25 ng/µL	2 ng/µL	1
Step	Time (s)	Temperature (°C)	Cycles
1	900	95	X 30
2	45	95
3	45	55
4	45	72
5	300	72
