# Supplementary material for: The impact of OTU sequence similarity threshold on diatom‐based bioassessment: A case study of the rivers of Mayotte (France, Indian Ocean)
Source: Ecol Evol. 2018 Dec 18;9(1):166–79. doi: 10.1002/ece3.4701 (PMC6342121; doi:10.1002/ece3.4701)
Supplement: Supplementary file 5 [file ECE3-9-166-s005.xlsx]

## Sheet: Feuil1
Supplement 5. Number of sequence reads for each sample before and after the trimming procedure.
		ID
Sample	year	Mothur	Raw reads	After_trimming
Ref1	2014	1	44881	12674
Ref2	2014	2	51358	13453
Ref3	2014	3	47291	11191
Ref4	2014	4	40518	5398
Ref5	2014	5	52706	15287
Ref6	2014	6	47687	16238
Ref7	2014	7	49106	5061
Ref8	2014	8	45932	9706
Ref9	2014	9	44801	9616
Ref10	2014	10	49629	12540
Ref11	2014	11	76948	23782
Ref12	2014	12	57093	15087
Ref13	2014	13	41623	5908
Ref14	2014	14	52693	15584
Ref15	2014	15	52427	11740
Ref16	2014	16	55971	10004
Ref18	2014	17	76374	6662
May1	2014	18	62279	20789
May2	2014	19	60622	23124
May3	2014	20	51657	19124
May4	2014	21	52425	6687
May6	2014	23	61386	17363
May7	2014	24	45774	12865
May9	2014	25	40669	12605
May10	2014	26	51767	15826
May11	2014	27	53867	18324
May13	2014	28	69481	20733
May15	2014	29	56608	15669
May16	2014	30	54924	16643
May17	2014	31	50552	18560
May18	2014	32	37245	12857
May19	2014	33	84647	27320
May20	2014	34	90570	17146
May21	2014	35	66556	27217
May24	2014	36	61131	15096
Poll2	2014	38	66094	11261
Poll3	2014	39	55855	16686
Poll4	2014	40	40940	7259
Poll5	2014	41	44028	5074
Poll7	2014	42	74667	19062
Poll8	2014	43	45376	9191
Poll17	2014	45	47391	13971
Poll19	2014	46	68022	10746
Poll20	2014	47	43039	8360
Poll23	2014	48	68362	11783
Poll24	2014	49	61132	13491
Poll25	2014	50	57090	10669
Poll26	2014	51	63974	15402
Poll28	2014	52	59601	13089
Poll29	2014	53	42383	13611
Ref1	2015	54	86190	9587
Ref2	2015	55	97367	37435
Ref3	2015	57	87790	22550
Ref4	2015	58	77328	17088
Ref5	2015	60	93661	9626
Ref6	2015	61	110048	42632
Ref7	2015	62	79282	20110
Ref8	2015	63	113547	27806
Ref9	2015	64	88947	7110
Ref10	2015	65	91992	33175
Ref11	2015	66	95158	14483
Ref12	2015	67	72584	21971
Ref13	2015	68	84960	11564
Ref14	2015	69	87399	33525
Ref15	2015	70	78898	14879
Ref16	2015	71	80180	26316
Ref18	2015	72	109813	6999
Poll3	2015	74	89357	4483
Poll4	2015	75	149012	15112
Poll5	2015	76	83135	12012
Poll8	2015	78	109608	20770
Poll17	2015	79	79977	33450
Poll19	2015	80	78325	16797
Poll23	2015	82	101350	17711
Poll29	2015	83	103304	26127
May1	2015	84	131419	24439
May2	2015	85	123748	33655
May3_Ref17	2015	86	102346	41153
May4	2015	87	97387	19711
May7	2015	88	110525	35826
Ref3_May8	2015	89	135290	36440
May9	2015	90	101414	24474
May10	2015	91	139316	30482
May11	2015	92	113973	19435
May14	2015	93	111243	23130
May16	2015	94	118784	35084
May18	2015	95	67765	10825
May20	2015	96	96373	20305
May21	2015	97	78210	14420
May24	2015	98	120540	43349
