# Supplementary material for: The impact of OTU sequence similarity threshold on diatom‐based bioassessment: A case study of the rivers of Mayotte (France, Indian Ocean)
Source: Ecol Evol. 2018 Dec 18;9(1):166–79. doi: 10.1002/ece3.4701 (PMC6342121; doi:10.1002/ece3.4701)
Supplement: Supplementary file 6 [file ECE3-9-166-s006.xlsx]

## Sheet: 99% SST
OTU_Label;total;R01_2014;R02_2014;R03_M08_2014;R04_2014;R05_2014;R06_2014;R07_2014;R08_2014;R09_2014;R10_2014;R11_2014;R12_2014;R13_2014;R14_2014;R15_2014;R16_2014;R18_2014;M01_2014;M02_2014;R17_M03_2014;M04_2014;M06_2014;M07_2014;M09_2014;M10_2014;M11_2014;M13_2014;M15_2014;M16_2014;M17_2014;M18_2014;M19_2014;M20_2014;M21_2014;M24_2014;P02_2014;P03_2014;P04_2014;P05_2014;P07_2014;P08_2014;P10_20…
Otu00001;140277;0;548;186;0;587;786;28;188;187;688;1356;734;472;795;768;687;0;180;170;2073;68;1687;707;957;305;323;985;527;190;392;320;2127;9;220;232;180;460;117;0;0;293;0;1382;376;148;621;1100;87;358;833;1548;10;12402;627;766;1686;12514;1783;62;13;5011;1471;49;3468;5295;1248;8189;204;60;0;357;47;10118;695;3579;1673;1235;2982;13811;32;4900;4780;4506;724;464;909;718;766;2985;843;2310;AGGTGAAGTTAAA…
Otu00002;135224;0;812;269;7;1038;1228;0;286;300;1172;2024;1207;684;1240;1252;1264;32;230;142;3063;65;2620;1059;1454;455;486;1580;868;280;716;251;1844;1;344;307;341;679;249;0;0;406;0;2573;564;222;514;1694;122;603;1270;2632;3;9913;458;1275;1297;9111;1384;73;0;4253;1048;34;2728;3849;1021;6146;134;86;0;537;77;7964;508;2826;2347;996;2494;9621;26;6901;3661;3815;525;335;1267;539;643;2482;1220;3178;AGGTG…
Otu00003;88287;0;1290;450;0;1657;1935;0;545;489;1905;2967;2250;912;2274;1944;2465;61;370;323;4625;189;3679;1782;1967;726;770;2346;1400;512;1411;674;3366;7;600;564;524;1178;386;2;1;656;0;4544;996;383;1045;2825;198;1383;1751;3917;0;3016;96;224;314;2268;336;0;2;1045;244;12;674;800;249;1112;26;22;0;101;23;1822;98;660;477;249;755;1942;0;1307;889;1004;136;76;263;147;160;749;217;528;AGGTGAAGTAAAAGGTTCTT…
Otu00004;46469;18;2736;245;8;0;0;0;559;111;18;863;12;0;1496;92;0;82;12;268;1050;27;0;24;164;311;2347;213;50;1633;0;0;0;0;8360;6;18;0;11;0;0;0;0;0;4;19;0;0;136;146;0;0;108;1150;2854;107;7;0;2;659;54;6;2724;0;0;5934;0;7;732;0;0;0;0;0;0;11;0;177;667;1561;0;15;2922;55;1005;1466;366;2799;0;42;0;0;AGGTGAAGTTAAAGGTTCTTATTTAAATGTTACTGCAGCTACTCAAGAAGAAATCTACAAACGTTCTGAGTTTGCTAAAGAAATTGGTTCTGTAATTATTATGATC…
Otu00005;44142;464;12;0;0;2842;0;0;0;0;17;877;385;0;0;103;0;316;578;659;33;932;0;209;50;431;526;97;0;0;3328;0;75;165;0;1589;0;27;75;582;0;0;0;0;0;32;233;34;346;265;0;2;636;0;0;62;0;0;0;0;0;635;50;4024;0;0;170;0;853;0;0;53;0;0;8;0;0;2170;896;30;1048;4808;83;4;154;573;1385;415;643;75;0;10083;AGGTGAAGTAAAAGGTTCTTACTTAAACGTTACTGCAGCTACTATGGATGAGCTTTACAAACGTGCTGAGTACGCTAAAGCTGTAGGTTCTGTAATTATCATGATCGA…
Otu00006;42587;41;9;195;1511;411;30;647;320;215;520;390;372;350;84;108;122;0;2;604;78;419;166;281;1080;209;114;764;2301;206;0;134;524;119;239;0;0;187;0;0;0;1;0;3;0;0;806;615;148;1571;609;32;0;0;701;733;483;273;1935;3416;57;1928;38;228;216;703;271;233;29;0;0;0;0;1192;0;2609;231;85;366;296;1084;92;1348;1320;3637;180;987;125;30;224;934;66;AGGTGAAGTAAAAGGTTCTTACTTAAACATTACTGCAGCTACAATGGAAGAAGTGTACAAA…
Otu00007;34796;210;190;3;3;20;0;0;0;0;644;3250;474;0;16;148;0;198;10;405;314;0;0;113;24;353;1454;482;0;1851;12;0;968;1510;0;23;0;0;14;16;0;0;0;2;0;12;0;36;165;0;0;0;427;698;971;0;0;1;0;0;0;2305;261;661;0;9;363;1;187;0;0;0;0;0;0;0;0;2;2420;185;0;0;1201;0;81;3626;2725;5285;0;213;246;8;AGGTGAAACTAAAGGTTCTTACTTAAACGTTACTGCTGCTACTATGGAAGAAGTGTACAAACGTTCTCAGTACGCTAAAACAGTAGGTTCTGTAATTATTATGATCGATT---TA…
Otu00008;34651;0;0;0;4;0;0;24;1;337;4;4;6;20;0;0;26;1;0;0;1;29;21;0;6;12;1;5;0;0;40;31;0;0;27;0;1371;0;332;209;0;2397;476;0;2367;418;66;99;312;86;142;112;0;36;0;1976;92;4;76;20;223;2;0;0;0;0;0;88;17;0;2622;4478;8837;10;4810;174;258;4;0;4;168;0;23;1105;27;0;7;0;15;0;75;513;AGGTGAAGTTAAAGGTTCTTATTTAAACATTACTGCTGGTACAATGGAAGAAGTATACAAACGTGCTGAGTATGCTAAAGCAGTTGGTTCTGTAATTGTTATGATTGACT---TAGTAATGGGTTA…
Otu00009;34132;53;75;293;16;92;72;168;60;118;102;233;232;332;7;619;28;94;82;203;26;412;179;89;167;250;98;243;220;281;1890;2988;246;128;638;157;63;122;34;0;0;0;0;43;8;48;160;231;225;535;47;292;92;0;189;0;37;353;569;23;521;1016;0;510;354;0;1016;0;98;0;0;17;2;0;14;64;19;3465;1043;246;3826;463;291;241;456;200;1045;282;2044;100;2674;163;AGGTGAAGTAAAAGGTTCTTACTTAAACATCACAGCAGCTACTATGGAAGAAGTTTACAAACGTG…
Otu00010;29414;1536;6;153;3;114;3457;0;0;0;687;3;735;0;689;406;1;205;0;26;198;0;0;123;71;25;214;125;12;549;0;0;4566;384;0;98;0;0;10;0;0;0;0;0;0;2;0;75;0;6;0;0;1228;15;832;0;200;1016;0;2;0;2123;0;3013;11;0;2234;0;102;0;0;0;0;0;0;0;0;1;96;552;86;96;2183;1;39;96;222;698;0;89;0;0;AGGTGAAACTAAAGGTTCTTACTTAAACGTTACTGCGGCTACTATGGAAGAAGTGTACAAACGTGCTGAGTACGCTAAAAACGTAGGTTCTGTAATTATTATGATCGATT---TAGTTATGG…
Otu00011;29169;0;1810;152;3;0;0;0;336;74;11;557;8;0;1160;71;0;42;1;175;683;21;0;10;120;184;1350;132;42;983;43;0;0;0;4851;0;1;2;0;0;0;0;0;0;1;29;0;0;114;112;0;0;55;775;1757;49;0;0;1;462;30;0;1668;0;0;3779;12;5;421;0;0;0;0;0;0;0;0;126;521;835;7;11;1876;52;678;948;239;1738;0;46;0;0;AGGTGAAGTAAAAGGTTCTTACTTAAATGTTACTGCAGCTACTCAAGAAGAAATCTACAAACGTTCTGAGTTTGCTAAAGAAATTGGTTCTGTAATTATTATGATCGACT---TAGTTT…
Otu00012;24723;269;6;0;0;1625;14;0;0;0;10;437;207;0;0;64;0;185;344;373;6;599;0;109;22;242;336;59;0;31;1856;0;37;86;0;1006;0;12;47;325;0;0;0;0;0;18;131;32;208;150;0;1;342;0;0;87;28;0;0;0;0;384;0;1744;0;0;108;14;440;0;0;62;0;0;7;0;0;1235;477;13;685;2723;58;0;93;334;796;256;385;47;0;5558;AGGTGAAGTTAAAGGTTCTTATTTAAACGTTACTGCAGCTACTATGGATGAGCTTTACAAACGTGCTGAGTACGCTAAAGCTGTAGGTTCTGTAATTATCATGATCGACT---…
Otu00013;22554;0;120;52;0;144;163;0;30;40;147;288;187;96;178;146;159;0;31;26;424;7;317;180;194;66;76;230;125;57;117;44;295;2;51;46;50;104;24;1;0;69;0;347;86;38;101;257;20;74;149;360;2;1894;96;142;249;1718;258;18;0;703;181;8;453;749;156;1163;24;16;0;79;12;1512;98;508;351;171;422;1811;7;987;692;736;108;36;173;113;141;435;135;479;AGGTGAAGTTAAAGGTTCATACTTAAACGTTACAGCAGCTACTCAAGAAGAAATTTACAAACGTGCTGAG…
Otu00014;21871;15;8;106;850;177;21;361;171;114;258;172;155;399;36;83;44;0;37;338;34;229;72;140;564;106;64;386;1309;91;0;62;255;72;114;5;0;136;7;0;0;0;0;5;2;0;415;288;86;782;283;34;1;0;394;400;255;124;1041;1627;42;992;0;89;115;352;130;103;14;0;0;0;0;506;0;1339;107;35;174;145;507;81;665;639;1883;86;504;51;16;68;469;31;AGGTGAAGTTAAAGGTTCTTATTTAAACATTACTGCAGCTACAATGGAAGAAGTGTACAAACGTGCTGAGTACGCTAAAGC…
Otu00015;21210;333;0;35;224;531;790;54;193;1078;36;0;488;0;679;0;11;400;29;130;462;0;70;24;0;8;0;150;0;143;1;0;111;37;29;69;0;378;0;0;0;0;0;13;0;0;0;40;0;1;1;0;0;0;181;0;163;4692;314;3256;108;49;0;306;810;795;81;0;8;0;0;0;1;2150;0;0;0;7;45;879;6;0;459;7;71;0;2;0;0;268;0;4;AGGTGAAGTAAAAGGTTCTTACTTAAACATTACTGCAGGTACAATGGAAGAAGTGTACAAACGTGCAGAGTACGCTAAATCTGTTGGTTCAGTAATTGTAATGATCGATT---TAGTAATGGGTTA…
Otu00016;20655;0;3;0;0;0;0;0;0;0;0;4;45;8;0;0;0;0;55;0;0;0;0;0;65;22;2;0;0;0;0;29;0;0;2;2;31;5;15;0;0;0;0;0;15;0;121;0;0;0;740;38;0;0;1;384;14;3;0;0;4;0;0;442;0;32;19;0;0;26;0;0;117;0;1113;1462;10944;303;0;0;3;0;0;1483;50;0;0;0;0;2198;0;855;AGGTGAAGTAAAAGGTTCTTACTTAAACATTACTGCAGGTACAATGGAAGAAGTGTACAAACGTGCTGAGTACGCTAAAGCAGTTGGTTCTGTAATTGTAATGATCGATT---TAGTTATGGGTTACACAGCAATTCAAAGTTCAGCAATCTGGGCTC…
Otu00017;19252;0;37;2970;171;0;0;0;1214;330;4;0;11;0;700;0;0;0;0;0;0;0;0;0;0;0;47;0;0;4;0;4;2;0;1;0;0;0;0;0;0;0;0;0;0;0;0;0;0;0;0;0;0;97;4681;0;0;698;0;6741;109;0;0;0;27;483;0;1;0;0;0;0;0;0;0;0;0;0;0;110;0;0;718;0;0;40;0;49;0;3;0;0;AGGTGAAGTTAAAGGTTCTTATTTAAACGTTACTGCAGCTACTCAAGAAGAAATTTACAAACGTGCTGAGTTTGCTAAAGAAATCGGTTCTGTTATTATTATGGTTGATT---TAGTATTAGGTTACACAGCAATTCAAACAACAGCAATTTGGGCACGTGAAAACG…
Otu00018;18762;46;40;159;24;47;23;81;61;52;86;133;152;190;4;327;0;43;85;128;36;277;87;56;77;146;54;120;128;147;1053;1569;143;60;339;108;43;73;38;0;0;0;0;10;1;30;79;110;109;290;17;152;47;0;115;0;29;187;308;12;242;551;2;224;181;0;468;0;44;0;6;9;0;2;8;29;13;1876;510;126;2106;259;164;136;283;77;534;150;1187;111;1659;74;AGGTGAAGTTAAAGGTTCTTATTTAAACATCACAGCAGCTACTATGGAAGAAGTTTACAAACGTGCAGAGTACGCTAAAATG…
Otu00019;17540;1130;1237;0;0;0;712;0;3;7;56;304;90;0;0;42;0;253;1;160;0;0;0;143;10;75;1444;0;0;1537;0;0;350;363;0;10;0;116;18;0;1;0;0;0;0;0;0;0;69;260;0;0;1434;0;62;0;1;0;0;6;0;45;1931;245;24;7;1097;0;78;0;0;0;0;0;0;0;138;11;1310;119;3;0;161;0;10;1708;121;507;0;130;0;1;AGGTGAAGTAAAAGGTTCTTACTTAAACGTAACTGCTGGAACTATGGACGAGGTTTATACTCGTGCAGAATATGCTAAACAAACAGGTACAGTAATTATCATGGTTGATT---TAGTACTTGGTTATAC…
Otu00020;17481;0;0;0;0;0;0;0;0;0;0;0;0;0;0;0;0;0;15;2191;0;0;0;372;3;426;399;434;0;276;0;0;0;210;0;188;0;0;0;0;0;0;0;0;0;0;0;0;1;0;0;0;112;0;0;0;0;0;0;0;0;0;0;0;0;0;0;0;0;0;0;0;0;0;0;0;0;7;1244;0;0;1343;1097;5;72;1087;1010;3493;0;517;0;2979;AGGTGAAGTAAAAGGTTCTTACTTAAACGTTACTGCAGCTACTATGGATGAACTTTACAAACGTGCTAACTACGCTAAAGCTGTAGGTTCTGTAATTATCATGATCGACT---TAGTATTAGGTTACACAGCTATTCAAAGTGCTGCTATCTGGTCTC…
Otu00021;17281;1094;0;112;0;112;1590;0;0;0;614;7;425;0;531;355;0;171;0;0;114;0;0;70;0;17;82;79;10;260;1;0;2725;284;0;0;0;0;7;0;0;0;0;0;0;83;0;35;3;0;0;0;472;5;680;0;140;551;0;0;0;1384;0;1227;6;0;999;0;67;0;0;0;0;2;0;0;0;2;65;423;51;87;1462;0;41;44;152;579;0;61;0;0;AGGTGAAGTAAAAGGTTCTTACTTAAACGTTACTGCGGCTACTATGGAAGAAGTGTACAAACGTGCTGAGTACGCTAAAAACGTAGGTTCTGTAATTATTATGATCGATT---TAGTTATGGGTTATACTGCAA…
Otu00022;16650;0;253;77;0;324;369;0;100;101;341;549;417;184;417;353;460;5;90;53;800;34;675;356;362;138;145;453;267;87;264;97;619;3;107;92;104;219;65;0;0;130;0;815;210;51;220;519;46;206;304;677;0;564;17;39;64;455;85;0;0;213;52;0;128;160;43;243;2;7;0;15;0;403;22;128;98;44;119;459;0;276;203;201;15;16;63;22;34;152;37;113;AGGTGAAGTTAAAGGTTCATACTTAAACGTTACAGCAGCTACTCAAGAAGAAATTTACAAACGTGCTGAGTTTGGTAAAG…
Otu00023;16411;0;0;0;0;0;0;14;0;173;0;5;0;4;0;0;6;0;0;0;0;10;6;0;1;0;0;2;0;0;4;0;0;0;0;0;511;0;95;71;0;1632;197;0;800;120;2;49;168;28;48;36;0;25;8;898;35;6;41;7;100;0;0;0;0;8;0;40;8;0;1084;2086;4552;0;2364;87;162;0;0;4;70;0;0;516;7;0;1;0;4;0;48;268;AGGTGAAGTAAAAGGTTCTTACTTAAACATTACTGCTGGTACAATGGAAGAAGTATACAAACGTGCTGAGTATGCTAAAGCAGTTGGTTCTGTAATTGTTATGATTGACT---TAGTAATGGGTTACACAGCAATTCAAAGTTCTGCTAT…
Otu00024;15673;0;2;0;0;0;0;0;0;0;0;0;0;0;0;0;0;0;1;5082;1;0;0;815;100;806;1001;891;0;567;0;0;0;530;0;437;0;0;0;0;0;0;0;0;0;0;0;0;1;1;0;0;42;0;0;0;0;0;0;0;0;0;0;0;0;0;0;0;0;0;0;0;0;0;0;0;0;1;674;3;2;480;459;1;45;337;480;1523;0;283;0;1108;AGGTGAAGTAAAAGGTTCTTACTTAAACGTTACTGCAGCTACTATGGATGAACTTTACAAACGTGCTAACTACGCTAAAGCTGTAGGTTCTGTAATTATCATGATCGACT---TAGTATTAGGTTACACAGCTATTCAAAGTGCTGCTATCTGGTCTCGTGA…
Otu00025;12741;0;30;0;0;0;0;0;0;0;0;0;0;0;0;0;0;0;7456;0;0;0;3;0;86;1209;0;0;0;0;2;0;0;2623;0;1055;0;0;13;0;0;0;0;10;0;0;0;0;0;0;0;0;0;0;0;0;0;0;0;0;0;0;0;0;0;0;0;0;0;0;0;0;0;0;0;0;0;178;10;0;0;0;0;0;0;0;0;0;0;66;0;0;AGGTGAAGTAAAAGGTTCTTACTTAAATGTTACTGCTGGTACAATGGAAGAAGTTTACAAACGTGCTGAATATGCTAAAGCTGTAGGTTCTATCATTATTATGATCGACT---TAGTTATGGGTTATACAGCAATTCAATCAATTGCATACTGGGCTCGTGACAATGA-TATGCTTTTAC--…
Otu00026;11494;0;18;2300;120;0;0;0;1154;267;0;1;19;0;642;0;1;0;0;0;0;0;0;0;0;0;58;0;0;8;0;3;6;0;1;0;0;0;0;0;0;0;0;0;0;0;0;0;0;0;0;0;0;62;1864;0;0;317;12;3943;56;2;0;0;7;192;0;1;2;0;0;0;0;0;0;0;0;0;0;52;0;0;351;0;0;19;0;16;0;0;0;0;AGGTGAAGTAAAAGGTTCTTACTTAAACGTTACTGCAGCTACTCAAGAAGAAATTTACAAACGTGCTGAGTTTGCTAAAGAAATCGGTTCTGTTATTATTATGGTTGATT---TAGTATTAGGTTACACAGCAATTCAAACAACAGCAATTTGGGCACGTGAAAACGA-…
Otu00027;10011;102;13;10;0;98;2;3;0;0;7;0;94;0;0;34;0;16;330;444;0;0;0;336;222;1149;6;4;0;0;0;4;48;712;0;14;0;0;0;0;0;0;0;0;26;0;152;6;0;2;68;4;0;0;0;78;339;0;0;0;0;157;0;190;0;0;472;0;27;0;0;0;0;24;0;5;30;7;54;0;9;83;14;444;3912;0;0;0;0;40;116;104;AGGTGAAACTAAAGGTTCTTACTTAAACATCACTGCTGGTACAATGGAAGAAGTATACAAACGCGCTGAGTACGCTAAAGCAGTTGGATCTGTAATTGTTATGATTGACT---TAGTAATGGGTTACACAGCAATTCAAAGTTCTGCTAT…
Otu00028;9241;0;0;0;0;0;0;0;0;0;0;0;50;0;1;0;0;0;43;16;46;52;0;0;0;0;21;235;463;259;0;0;343;3;0;3;0;1527;58;372;0;0;0;0;0;19;0;0;115;25;0;0;12;0;0;667;27;8;15;0;0;6;67;2;0;0;0;25;8;0;0;111;0;1519;0;0;0;38;164;161;33;0;0;0;0;0;2;1629;25;820;251;0;AGGTGAAGTAAAAGGTTCTTACTTAAATATTACTGCAGGTACAATGGAAGAAGTATACAAACGTGCTGAGTATGGTAAAGCAGTTGGCTCTGTAATTGTAATGATCGATT---TAGTAATGGGTTATACAGCAATTCAAAGTGCAGCTATTTG…
Otu00029;8923;0;47;0;0;23;0;0;1;0;0;274;1;153;11;0;1102;0;0;0;250;1;0;0;0;0;7;70;1260;28;0;215;0;0;0;0;0;0;1225;0;0;0;0;5;0;0;0;47;32;11;0;2;0;84;2;0;224;0;0;33;0;0;86;0;9;225;0;2532;0;0;14;74;0;0;0;0;1;0;1;494;0;0;0;0;0;0;10;4;365;0;0;0;AGGTGAAGTTAAAGGTTCTTATTTAAACGTTACAGCAGCTACTCAAGAAGAAATTTACAAACGTGCACAGTTTGCTAAAGAACTTGGTTCTGTAATTATTATGATCGACT---TAGTAATGGGTTACACATCAATTCAAACAACTGCTATTTGGGCACGTG…
Otu00030;8905;0;0;0;0;0;0;0;0;0;0;0;0;0;0;0;0;0;0;1130;1;0;0;189;49;226;226;244;0;133;0;0;0;120;0;102;0;0;0;0;0;0;0;0;0;0;0;0;0;0;0;1;58;0;0;0;0;0;0;0;0;3;0;0;0;0;0;0;0;0;0;0;0;0;0;0;0;2;568;0;0;718;601;0;52;529;521;1773;0;240;0;1419;AGGTGAAGTTAAAGGTTCTTATTTAAACGTTACTGCAGCTACTATGGATGAACTTTACAAACGTGCTAACTACGCTAAAGCTGTAGGTTCTGTAATTATCATGATCGACT---TAGTATTAGGTTACACAGCTATTCAAAGTGCTGCTATCTGGTCTCGTGAAAA…
Otu00031;8853;0;0;0;0;3;0;480;76;174;5;0;353;18;0;0;0;0;0;0;0;0;667;32;20;47;0;0;0;0;1;4;0;1;278;0;690;0;8;0;2670;0;0;1;14;253;153;18;0;0;1527;2;0;0;0;1;10;0;328;0;0;0;0;170;0;0;0;0;0;0;0;0;78;1;4;73;75;0;0;1;0;0;1;99;103;0;0;0;0;0;412;2;AGGTGAAGTAAAAGGTTCTTACTTAAACGTTACAGCTGCGACTATGGAAGAAATCTACAAACGTTGTGAGTATGCTAAAGAAGTAGGTTCTGTAATTGTAATGATCGATT---TAGTTATGGGTTATACAGCAATTCAAAGTACTGCTATTTGGGCTCGTG…
Otu00032;7821;10;10;0;0;17;0;0;2;21;48;94;6;8;0;15;0;23;41;22;5;45;13;19;5;24;95;382;167;16;252;0;8;24;0;0;649;0;37;0;0;33;0;20;220;59;76;0;703;221;0;51;11;10;2;415;38;0;17;0;161;0;60;0;0;27;5;0;0;3;1885;22;4;0;99;6;0;74;30;45;223;26;39;33;16;25;556;42;422;2;0;82;AGGTGAAGTTAAAGGTTCTTATTTAAACATTACTGCTGCTACTATGGAAGAAGTGTACAAACGTGCAGAATACGCTAAAACTATTGGTTCTGTAATCGTTATGATCGACT---TAGTAATGGGTTACACAGCAAT…
Otu00033;7495;0;0;0;0;0;0;0;0;0;0;4;0;0;0;0;0;0;9;2599;5;0;0;375;68;394;529;438;0;323;0;0;0;308;0;205;0;0;0;0;0;0;0;0;0;0;0;0;0;0;0;0;0;0;0;0;0;0;0;0;0;0;0;0;0;0;0;0;0;0;0;0;0;0;0;0;0;0;237;1;2;245;167;0;24;154;190;685;0;121;0;412;AGGTGAAGTTAAAGGTTCTTATTTAAACGTTACTGCAGCTACTATGGATGAACTTTACAAACGTGCTAACTACGCTAAAGCTGTAGGTTCTGTAATTATCATGATCGACT---TAGTATTAGGTTACACAGCTATTCAAAGTGCTGCTATCTGGTCTCGTGAAAACGA…
Otu00034;7031;49;47;12;1;3;0;0;0;0;137;759;122;0;4;29;0;27;0;88;57;0;0;26;4;62;329;112;0;522;0;0;211;358;0;4;0;0;2;6;0;0;0;0;0;0;0;5;38;0;0;0;47;156;131;0;0;0;0;0;0;458;52;113;0;2;78;0;21;0;0;0;0;0;0;0;0;5;462;27;1;0;249;0;8;572;638;895;0;61;40;1;AGGTGAAACTAAAGGTTCATACTTAAACG-TACTGCTGCTACTATGGAAGAAGTGTACAAACGTTCTCAGTACGCTAAAACAGTAGGTTCTGTAATTATTATGATCGATT---TAGTTATGGGTTATACTGCAATTCAAAGTATTGCACTAT…
Otu00035;6714;60;4;4;0;92;0;0;0;0;5;0;49;0;0;33;0;7;171;193;11;0;0;208;169;588;1;0;0;0;0;1;0;455;0;11;0;0;0;0;0;0;0;0;13;15;90;5;0;0;41;4;4;0;0;46;212;0;0;0;0;92;0;116;0;0;214;0;17;0;0;0;1;11;0;8;33;0;26;0;13;53;12;370;3180;0;0;0;0;0;74;2;AGGTGAAGTAAAAGGTTCTTACTTAAACATCACTGCTGGTACAATGGAAGAAGTATACAAACGCGCTGAGTACGCTAAAGCAGTTGGATCTGTAATTGTTATGATTGACT---TAGTAATGGGTTACACAGCAATTCAAAGTTCTGCTATCTGGGCTCGT…
Otu00036;6236;0;124;9;0;159;143;4;50;44;169;217;240;82;225;153;160;7;49;26;500;0;339;168;150;75;66;239;114;70;155;66;377;0;48;8;48;106;21;0;0;44;0;401;97;35;66;339;25;70;121;241;0;60;0;2;6;51;6;0;0;25;0;0;0;13;6;36;0;1;0;1;0;43;3;10;9;9;6;27;0;16;28;1;3;2;0;0;0;6;4;12;AGGTGAAGTTAAAGGTTCTTATTTAAACGTTACAGCAGCTACTCAAGAAGAAATTTTACAAACGTGCTGAGTTTGGTAAAGAAATCGGTTCTGTAATTGTTATGATCGACT--TAGTTTTAGGTTACACA…
Otu00037;6071;0;0;21;1;11;3;7;22;519;31;29;53;24;57;187;3;18;56;28;12;19;192;26;8;18;18;32;11;32;586;868;0;12;199;422;0;0;0;0;0;0;0;29;0;0;656;57;51;63;0;12;0;25;0;0;15;10;0;0;218;41;0;0;0;34;14;17;17;0;0;0;0;0;0;8;0;275;18;19;141;263;0;18;0;8;72;8;272;3;16;166;AGGTGAAGTAAAAGGTTCTTACTTAAACATTACAGCAGCAACTATGGAAGATGTATACGAACGTGCTGAGTATGCTAAAGAAGTAGGTTCTGTAATCGTTATGATCGATT---TAGTTATGGGTTATACTGCTATCC…
Otu00038;5643;2;9;0;0;0;0;0;0;0;0;0;0;0;0;0;0;0;2790;0;0;0;0;0;47;615;0;0;0;0;11;0;0;900;0;386;0;0;0;0;0;0;0;1;0;0;0;0;0;0;0;0;1;0;0;0;0;0;0;0;0;0;0;0;0;0;20;0;2;0;0;0;0;0;0;0;0;650;36;0;0;0;0;0;15;0;0;0;0;145;0;13;AGGTGAAGTAAAAGGTTCTTACTTAAATGTTACTGCTGGTACAATGGAAGAAGTTTACAAACGTGCTGAATATGCTAAAGCTGTAGGTTCTATCATTATTATGATCGACT---TAGTTATGGGTTATACAGCAATTCAATCAATTGCATACTGGGCTCGTGACAATGA-TATGCTTTTAC--AT…
Otu00039;5407;57;1;0;0;331;0;0;0;0;2;104;52;0;0;8;0;35;55;84;1;107;0;25;5;44;63;11;0;0;392;0;13;20;0;201;0;5;10;74;0;0;0;0;0;4;27;3;41;28;0;1;60;0;0;17;0;0;0;0;0;91;0;342;0;0;15;1;104;0;0;10;0;0;0;0;0;286;77;3;149;622;6;0;19;54;177;57;86;17;0;1410;AGGTGAAGTTAAAGGTTCATACTTAAACGTTACTGCAGCTACTATGGATGAGCTTTACAAACGTGCTGAGTACGCTAAAGCTGTAGGTTCTGTAATTATCATGATCGACT---TAGTATTAGGTTACACAGCTATTCAAAGTGCTGCTATC…
Otu00040;5393;0;0;0;0;0;0;478;4;0;52;0;1;0;0;24;0;28;1;0;0;15;57;70;17;151;0;0;0;0;21;0;33;1;795;1;0;0;0;0;34;0;0;0;0;0;14;0;93;954;0;63;0;0;0;0;0;0;1448;0;0;171;0;0;0;65;9;0;24;0;0;0;0;0;0;2;0;46;0;0;68;315;8;103;224;0;3;0;0;0;0;0;AGGTGAAGTAAAAGGTTCTTACTTAAACATTACTGCTGCTACTATGGAAGAAGTGTACAAACGTGCTGAATACGCTAAAAACGTTGGTTCTATCATCGTTATGATCGATT---TAGTAATGGGTTACACAGCAATTCAAAGTATTGCTCTTTGGGCTCGTGAAAACG…
Otu00041;5368;0;0;0;0;0;0;0;0;0;0;0;0;0;0;0;0;0;0;0;0;0;0;0;0;0;0;0;0;0;0;0;0;0;0;0;0;0;0;0;4666;0;0;107;0;0;0;0;0;0;0;0;0;0;0;471;41;2;0;0;0;0;0;0;0;0;0;0;24;0;0;0;44;13;0;0;0;0;0;0;0;0;0;0;0;0;0;0;0;0;0;0;AGGTGAAGTAAAAGGTTCTTACTTAAACATTACAGCAGCTACTATGGAAGAAGTGTACAAACGTGCTGAGTACGCTAAAATGATTGGTTCTGTAATCGTTATGATCGATT---TAGTAATGGGTTACACAGCAATTCAAAGTATTGCTATTTGGGCTCGTGAAAACGA-TATGTTATTAC--ACTTAC--AC…
Otu00042;5240;3;335;27;2;0;0;0;56;11;1;89;2;0;199;16;0;12;0;25;91;0;0;4;24;32;263;21;6;153;0;0;0;0;920;0;0;0;0;0;0;0;0;0;0;8;0;0;22;17;0;0;10;126;377;12;0;0;0;87;7;0;308;0;0;688;0;0;64;0;0;0;0;0;0;0;0;25;62;144;0;1;304;8;125;160;35;351;0;7;0;0;AGGTGAAGTTAAAGGTTCATACTTAAATGTTACTGCAGCTACTCAAGAAGAAATCTACAAACGTTCTGAGTTTGCTAAAGAAATTGGTTCTGTAATTATTATGATCGACT---TAGTTTTAGGTTACACAGCAATCCAAACAACTGCAATTTGGG…
Otu00043;5083;0;0;0;0;10;17;15;45;20;39;23;157;0;0;3;0;0;6;1;3;0;256;0;6;1;7;72;1;3;0;0;0;3;44;0;36;0;5;0;342;0;0;0;0;0;2;65;20;0;0;0;7;0;8;102;59;11;119;4;0;156;0;733;0;630;3;0;33;0;0;0;14;0;0;1;0;7;1;0;13;0;30;2;1742;142;46;1;0;0;1;16;AGGTGAAGTAAAAGGTTCTTACTTAAACATCACTGCAGGTACAATGGAAGAAGTTTACAAACGTGCTGAGTATGCAAAAGCAGTAGGTTCTGTAATTGTAATGATCGATT---TAGTTATGGGCTACACAGCAATTCAAAGTGCTGCTCTTTGGGCTCGTGA…
Otu00044;4994;220;324;0;0;0;141;0;0;1;15;59;0;0;1;0;0;42;0;39;0;0;0;36;0;24;287;0;0;291;1;0;92;102;0;3;0;25;1;0;0;0;0;0;0;0;0;3;17;75;0;0;501;0;26;0;0;0;1;2;0;20;695;79;16;0;342;0;26;0;0;0;0;0;0;0;65;4;354;45;0;2;85;0;4;692;47;149;0;40;0;0;AGGTGAAGTTAAAGGTTCTTATTTAAACGTAACTGCTGGAACTATGGACGAGGTTTATACTCGTGCAGAATATGCTAAACAAACAGGTACAGTAATTATCATGGTTGATT---TAGTACTTGGTTATACAGCAATCCAAAGTGCAGCAATCTGGGCTCG…
Otu00045;4880;3;1;27;188;51;2;85;35;19;62;50;24;54;7;15;12;1;0;81;11;39;13;24;107;17;13;92;306;26;0;15;56;15;24;0;0;12;0;0;0;0;0;0;0;0;100;73;18;187;55;7;0;0;109;75;61;30;198;349;6;209;0;26;24;85;27;38;3;0;0;0;0;127;0;268;28;10;25;31;112;9;166;177;453;25;136;10;2;22;107;5;AGGTGAAGTTAAAGGTTCATACTTAAACATTACTGCAGCTACAATGGAAGAAGTGTACAAACGTGCTGAGTACGCTAAAGCAGTTGGTTCTGTAATCGTAATGATCGATT---TAGTTATGGGTTA…
Otu00046;4823;0;0;0;0;0;0;2;15;300;0;20;2;0;8;0;22;0;0;0;0;0;38;1;0;1;2;34;0;0;0;0;1;0;0;0;0;2267;0;0;0;0;0;0;0;0;0;1;58;8;1;0;0;0;0;0;0;0;365;61;1059;3;0;0;0;125;0;52;0;34;0;0;0;69;0;0;29;0;0;0;0;0;0;117;0;0;0;0;0;128;0;0;AGGTGAAGTAAAAGGTTCTTACTTAAACATCACTGCAGGTACAATGGAAGAAGTTTACAAACGTGCTGAATATGCTAAAGCAGTAGGTTCTGTAATTGTAATGATCGACT---TAGTAATGGGTTACACAGCAATTCAAAGTGCTGCAATCTGGTCTCGTGAAAACGA-CATGCTT…
Otu00047;4811;0;0;0;0;0;0;0;0;0;0;0;0;0;0;0;0;0;0;0;0;0;0;0;0;0;0;0;0;0;0;0;0;0;0;0;5;0;0;0;0;0;4735;0;0;0;27;0;0;0;2;0;0;0;0;0;0;0;0;0;0;0;0;0;0;0;0;0;0;0;0;0;15;0;27;0;0;0;0;0;0;0;0;0;0;0;0;0;0;0;0;0;AGGTGAAGTAAAAGGTTCTTACTTAAACATCACTGCAGGTACAATGGAAGAAGTGTACAAACGTGCTGAGTACGCTAAATCTGTAGGTTCTGTAATTGTAATGATTGACT---TAGTAATGGGTTACACAGCAATTCAAAGTGCTGCATACTGGGCTCGTGAAAATGA-CATGATTTTAC--ACTTAC--ACCGT-G…
Otu00048;4693;281;4;52;0;41;403;0;0;0;165;0;121;0;139;74;0;58;0;0;27;0;0;24;18;1;24;0;15;68;0;0;743;73;0;48;0;0;2;0;0;0;0;0;0;38;0;12;5;0;0;2;133;3;210;0;34;121;0;0;0;389;0;268;3;0;223;0;10;0;0;0;0;0;0;0;0;0;24;114;10;22;445;0;13;15;47;164;0;7;0;0;AGGTGAAGTTAAAGGTTCTTATTTAAACGTTACTGCGGCTACTATGGAAGAAGTGTACAAACGTGCTGAGTACGCTAAAAACGTAGGTTCTGTAATTATTATGATCGATT---TAGTTATGGGTTATACTGCAATTCAAAGTATTGCAATA…
Otu00049;4556;0;6;0;0;0;0;0;0;0;0;0;0;0;0;0;0;0;0;42;0;0;0;0;0;0;0;0;0;0;0;0;0;0;0;0;0;0;0;0;0;0;0;0;0;0;0;0;0;0;0;0;0;0;0;0;0;0;0;0;0;0;0;0;0;0;0;0;0;0;0;0;0;0;0;0;0;4;4503;0;0;1;0;0;0;0;0;0;0;0;0;0;AGGTGAAACTAAAGGTTCTTACTTAAACATCACTGCTGCTACAATGGAAGAAGTGTACAAACGTGCTGATTACGCAAAACAAGTTGGCTCTGTAATTGTTATGATCGATT---TAGTTATGGGTTATACAGCAATTCAAAGTGCTGCTATTTGGGCGCGTGAAAATGA-CATGCTTTTAC--ACTTAC--ACCGT-GCT…
Otu00050;4520;4;1;15;10;17;1;3;23;354;13;46;37;36;33;138;67;13;59;33;14;10;118;22;18;24;26;29;0;38;404;579;15;5;136;313;0;4;0;0;0;0;0;24;0;0;482;14;50;38;0;7;0;15;0;0;16;16;21;0;162;18;0;5;0;26;20;0;12;0;0;0;0;0;0;1;0;197;10;13;122;165;10;15;0;3;2;13;173;4;19;189;AGGTGAAGTTAAAGGTTCTTATTTAAACATTACAGCAGCAACTATGGAAGATGTATACGAACGTGCTGAGTATGCTAAAGAAGTAGGTTCTGTAATCGTTATGATCGATT---TAGTTATGGGTTATACTGCTAT…
Otu00051;4430;234;3;30;131;0;0;0;17;5;451;39;316;0;78;510;0;236;1;44;4;17;5;23;34;18;30;30;69;31;79;0;45;439;28;205;0;8;1;0;0;0;0;0;9;10;0;9;30;26;0;0;15;0;11;2;0;53;5;35;0;402;8;26;1;35;137;0;0;0;0;0;0;0;0;0;0;0;31;23;2;0;43;1;275;7;11;60;0;2;0;0;AGGTGAAACTAAAGGTTCTTACTTAAACATCACTGCAGGTACAATGGAAGAAGTTTACAAACGAGCTGAGTATGCAAAAGCTGTTGGCTCAATCATTGTTATGATCGATT---TAGTAATGGGTTATACGGCCATTCAAAGTGCAGCAATT…
Otu00052;4382;0;11;8;0;20;17;0;1;2;14;37;21;13;27;28;29;0;2;4;52;1;39;19;31;7;11;25;17;5;11;3;37;0;4;4;2;15;5;0;0;5;0;37;15;4;21;18;3;5;25;46;0;420;23;39;61;338;49;4;0;159;48;3;106;140;24;272;8;0;0;19;4;314;20;118;78;50;105;368;1;255;138;166;23;13;52;25;35;99;23;81;AGGTGAAGTAAAAGGTTCATACTTAAACGTTACAGCAGCTACTCAAGAAGAAATTTACAAACGTGCTGAGTTTGGTAAAGAAATCGGTTCTGTAATTGTTATGATCGACT---TAGTTTTAGGTTACACAGCA…
Otu00053;4109;0;0;0;0;0;0;0;0;0;0;0;0;0;0;0;1;0;48;8;0;0;0;681;83;240;0;261;0;0;0;0;0;488;0;209;601;0;0;0;0;364;0;0;0;22;0;0;9;0;39;0;0;0;3;0;0;0;0;0;0;0;0;0;0;0;23;0;0;0;0;2;27;0;0;0;36;0;26;0;40;136;155;464;0;11;42;0;0;49;0;41;AGGTGAAGTAAAAGGTTCTTACTTAAACATCACTGCTGGTACAATGGAAGAAGTATACAAACGTGCTGAGTATGCTAAAGCAGTTGGTTCTGTAATTGTTATGATCGACT---TAGTTATGGGTTACACAGCAATTCAAAGTTCTGCTGTATGGGCTCGTGATAACGA-T…
Otu00054;4026;2;3;0;0;96;1;49;127;95;0;15;16;8;0;0;40;0;13;0;2;5;557;76;63;20;14;0;0;0;0;0;6;0;27;38;57;302;7;0;0;28;0;0;0;0;0;228;87;101;6;20;0;0;0;0;88;1;549;0;0;59;0;23;0;0;15;534;9;0;0;47;4;10;96;72;76;0;32;1;67;35;0;128;36;0;7;7;4;17;0;0;AGGTGAAGTAAAAGGTTCTTACTTAAACATCACTGCTGGTACAATGGAAGAAGTATACAAACGTGCTGAGTATGCTAAAGCAGTTGGCTCTGTAATTGTTATGATCGACT---TAGTTATGGGTTACACAGCAATTCAAAGTTCTGCTGTATGGGC…
Otu00055;3928;6;16;35;0;7;12;18;7;11;10;18;30;38;2;78;0;10;22;31;2;61;20;11;13;31;23;26;33;28;232;329;26;12;61;19;12;14;4;0;0;0;0;4;0;8;19;30;35;60;3;29;8;0;19;0;3;44;71;2;58;108;0;52;30;0;95;0;0;0;0;0;0;0;0;2;2;432;107;20;455;42;38;34;48;17;132;35;251;17;299;11;AGGTGAAGTTAAAGGTTCATACTTAAACATCACAGCAGCTACTATGGAAGAAGTTTACAAACGTGCAGAGTACGCTAAAATGGTTGGTTCTGTAATCGTTATGATCGATT---TAGTAATGGGTTACACAGCAATC…
Otu00056;3585;0;0;0;0;0;0;0;0;0;0;0;0;0;0;0;0;0;6;739;0;0;0;119;16;145;155;148;0;97;0;0;0;74;0;71;0;0;0;0;0;0;0;0;0;0;0;0;0;0;0;0;11;0;0;0;0;0;0;0;0;0;0;0;0;0;0;0;0;0;0;0;0;0;0;0;0;2;179;0;0;222;161;0;12;151;182;527;0;76;0;492;AGGTGAAGTTAAAGGTTCATACTTAAACGTTACTGCAGCTACTATGGATGAACTTTACAAACGTGCTAACTACGCTAAAGCTGTAGGTTCTGTAATTATCATGATCGACT---TAGTATTAGGTTACACAGCTATTCAAAGTGCTGCTATCTGGTCTCGTGAAAACGA-TAT…
Otu00057;3461;0;11;4;0;11;18;1;10;2;11;22;14;5;16;13;11;0;5;3;21;0;46;18;21;6;3;23;16;3;10;3;40;0;2;4;6;13;1;0;0;7;0;30;6;7;6;16;0;6;6;43;0;306;24;14;47;269;36;3;0;129;28;0;107;145;20;223;1;1;0;13;1;240;14;97;51;34;74;332;0;158;141;156;14;9;25;14;21;86;22;86;AGGTGAAGTTAAAGGTTCATATTTAAACGTTACAGCAGCTACTCAAGAAGAAATTTACAAACGTGCTGAGTTTGGTAAAGAAATCGGTTCTGTAATTGTTATGATCGACT---TAGTTTTAGGTTACACAGCAATCCAAA…
Otu00058;3363;19;0;0;0;13;10;24;66;59;106;1;319;0;0;5;1;64;16;133;0;3;385;0;0;27;0;137;0;7;0;1;1;5;112;0;83;0;13;0;757;0;0;0;5;0;128;111;28;8;9;0;0;0;0;12;11;0;36;1;0;36;0;115;0;98;0;0;5;0;0;0;0;0;0;0;0;0;3;0;0;0;2;0;347;28;9;0;0;0;2;2;AGGTGAAGTAAAAGGTTCTTACTTAAACATCACTGCAGGTACAATGGAAGAAGTTTACAAACGTGCTGAGTATGCAAAAGCAGTAGGTTCTGTAATTGTAATGATCGATT---TAGTTATGGGCTACACAGCAATTCAAAGTGCTGCTCTTTGGGCTCGTGAA…
Otu00059;3328;0;0;0;0;0;0;200;26;58;0;0;123;9;0;0;0;0;0;0;0;0;198;18;22;19;0;0;0;0;0;0;1;0;114;0;286;0;0;0;903;7;0;22;6;153;89;7;0;0;555;0;0;0;0;0;2;0;135;0;0;0;0;52;0;0;0;0;0;0;0;0;34;0;1;1;23;0;0;0;0;0;12;43;36;0;0;0;0;0;173;0;AGGTGAAGTTAAAGGTTCTTATTTAAACGTTACAGCTGCGACTATGGAAGAAATCTACAAACGTTGTGAGTATGCTAAAGAAGTAGGTTCTGTAATTGTAATGATCGATT---TAGTTATGGGTTATACAGCAATTCAAAGTACTGCTATTTGGGCTCGTGAAAACGA-T…
Otu00060;3281;0;0;0;0;0;3;9;10;407;0;0;0;0;0;0;10;0;0;0;0;0;33;0;0;0;0;34;0;0;0;0;0;0;0;0;0;2332;0;0;0;0;0;0;0;0;0;0;41;9;0;0;0;0;0;0;0;0;94;16;209;0;0;1;0;20;0;6;0;3;0;0;0;1;0;0;6;0;0;0;0;0;0;2;0;0;0;0;0;35;0;0;AGGTGAAGTAAAAGGTTCTTACTTAAACATCACTGCAGGTACAATGGAAGAAGTTTACAAACGTGCTGAATATGCTAAAGCAGTAGGTTCTGTAATTGTAATGATCGACT---TAGTAATGGGTTACACAGCAATTCAAAGTGCTGCAATCTGGTCTCGTGAAAACGA-CATGCTTTTAC--ACTTA…
Otu00061;3128;0;1;24;239;62;4;110;62;30;80;32;71;77;1;17;15;0;3;107;8;57;15;49;143;1;17;129;355;30;1;8;90;26;37;0;8;36;0;0;0;0;0;2;0;3;113;103;0;296;70;0;0;0;18;16;9;0;56;65;2;54;0;0;0;13;11;0;0;0;0;0;0;27;0;78;0;0;8;1;26;2;30;28;95;0;26;5;0;5;20;1;AGGTGAAGTAAAAGGTTCTTACTTAAACATTACTGCAGCTACAATGGAAGAAGTGTACAAACGTGCTGAGTACGCTAAAGCAGTTGGTTCTGTAATCGTAATGATCGATT---TAGTTATGGGTTATACAGCAATTCAAAGTTCAGCTAT…
Otu00062;3125;0;15;0;0;0;0;0;0;0;0;117;0;57;9;0;442;0;0;0;90;0;0;0;0;0;4;21;461;8;0;65;1;0;0;0;0;0;336;0;0;0;0;0;0;0;0;9;12;0;0;0;0;27;1;0;87;0;0;5;0;0;13;0;0;77;0;935;0;0;9;34;0;1;0;0;4;0;0;159;0;0;0;0;0;0;0;4;120;2;0;0;AGGTGAAGTAAAAGGTTCTTACTTAAACGTTACAGCAGCTACTCAAGAAGAAATTTACAAACGTGCACAGTTTGCTAAAGAACTTGGTTCTGTAATTATTATGATCGACT---TAGTAATGGGTTACACATCAATTCAAACAACTGCTATTTGGGCACGTGAAAATGA-TATGATTTT…
Otu00063;3097;0;0;0;0;0;0;305;5;0;39;0;2;0;0;11;0;0;3;0;0;15;35;40;6;81;0;1;0;0;6;0;0;3;487;2;0;0;0;0;13;0;0;0;0;0;23;0;125;495;0;37;0;0;0;0;0;0;806;0;0;87;0;6;0;26;1;0;0;0;0;0;0;0;9;2;0;12;0;0;35;223;0;4;152;0;0;0;0;0;0;0;AGGTGAAGTTAAAGGTTCTTATTTAAACATTACTGCTGCTACTATGGAAGAAGTGTACAAACGTGCTGAATACGCTAAAAACGTTGGTTCTATCATCGTTATGATCGATT---TAGTAATGGGTTACACAGCAATTCAAAGTATTGCTCTTTGGGCTCGTGAAAACGA-CATGCTT…
Otu00064;3084;1326;0;0;0;0;0;0;0;0;125;0;0;0;0;25;0;126;84;0;0;2;1;0;20;181;8;0;0;10;0;0;0;133;0;5;0;0;13;0;0;0;0;0;0;0;0;0;0;0;0;0;237;0;12;0;0;0;0;0;0;277;0;0;0;0;62;0;114;0;0;0;0;0;0;0;0;10;75;0;57;7;0;0;24;39;74;19;0;18;0;0;AGGTGAAGTAAAAGGTTCTTACTTAAACATCACAGCTTCAACGATGGAAGAAGTACTTAAACGTGCTGAATACGCGAAAGAAGTAGGTTCTATCGTTGTTATGATCGATT---TAGTTATGGGTTACACAGCTATTCAAAGTGCTGCAATCTGGGCTCGTGATAACGA-TA…
Otu00065;3016;11;0;0;0;0;9;2;15;8;39;8;67;0;3;0;0;2;4;40;0;0;113;0;0;16;4;34;1;4;3;0;32;0;28;0;27;0;0;0;202;1;0;2;0;0;1;31;1;6;0;0;0;0;0;70;40;1;147;0;0;81;0;332;0;375;6;0;20;0;0;0;9;0;2;0;0;4;0;0;9;0;17;0;1059;78;36;1;0;0;3;12;AGGTGAAGTTAAAGGTTCTTATTTAAACATCACTGCAGGTACAATGGAAGAAGTTTACAAACGTGCTGAGTATGCAAAAGCAGTAGGTTCTGTAATTGTAATGATCGATT---TAGTTATGGGCTACACAGCAATTCAAAGTGCTGCTCTTTGGGCTCGTGAAAACGA-TA…
Otu00066;2922;0;0;0;3;1;0;5;1;102;1;2;2;1;0;0;4;0;0;0;0;5;0;1;1;2;0;0;0;0;14;11;0;0;3;0;312;0;96;5;0;345;111;0;754;110;2;31;71;23;27;30;0;0;1;58;0;1;4;0;9;0;0;0;0;0;0;2;0;0;98;153;316;0;127;5;10;0;0;0;4;0;0;34;0;0;0;0;0;0;3;21;AGGTGAAGTTAAAGGTTCTTATTTAAACATTACTGCTGGTACAATGGAAGAAGTATACAAACGTGCTGAGTATGCTAAAGCAGTTGGTTCTGTAATTGTTATGATTGACT---TAGTAATGGGTTACACAGCAATTCAAAGTTCTGCTATTTGGGCTCGTGAAAACGA-TAT…
Otu00067;2806;0;25;16;0;31;51;0;15;13;69;88;58;27;46;52;61;1;13;5;129;3;101;53;58;13;17;67;39;8;38;6;135;0;16;8;15;37;8;0;0;21;0;109;36;10;41;96;4;28;52;102;0;150;5;1;17;94;13;1;0;50;10;7;26;49;5;46;0;1;0;7;12;72;8;29;13;10;23;105;7;62;35;37;6;4;5;5;11;32;8;19;AGGTGAAGTTAAAGGTTCATATTTAAACGTTACAGCAGCTACTCAAGAAGAAATTTACAAACGTGCTGAGTTTGGTAAAGAAATCGGTTCTGTAATTGTTATGATCGACT---TAGTTTTAGGTTACACAGCAATCCA…
Otu00068;2799;17;1;0;0;144;6;0;0;0;0;42;13;0;0;6;0;13;32;37;3;38;0;16;2;9;20;7;0;32;182;0;8;4;0;80;0;1;3;20;0;0;0;0;0;0;7;1;15;14;0;0;37;1;0;3;22;0;0;0;0;35;3;311;0;0;7;14;55;0;0;3;0;0;0;0;0;127;60;0;77;321;7;0;8;36;99;31;27;6;0;736;AGGTGAAGTAAAAGGTTCATACTTAAACGTTACTGCAGCTACTATGGATGAGCTTTACAAACGTGCTGAGTACGCTAAAGCTGTAGGTTCTGTAATTATCATGATCGACT---TAGTATTAGGTTACACAGCTATTCAAAGTGCTGCTATCTGGGCTCGTGAAAAT…
Otu00069;2702;0;4;0;0;0;0;0;0;0;0;0;0;0;0;0;0;0;0;19;0;0;0;0;0;0;0;0;0;0;0;0;0;0;0;0;0;0;0;0;0;0;0;0;0;0;0;0;0;0;0;0;0;0;0;0;0;0;0;0;0;0;0;0;0;0;0;0;0;0;0;0;0;0;0;0;0;3;2676;0;0;0;0;0;0;0;0;0;0;0;0;0;AGGTGAAGTAAAAGGTTCTTACTTAAACATCACTGCTGCTACAATGGAAGAAGTGTACAAACGTGCTGATTACGCAAAACAAGTTGGCTCTGTAATTGTTATGATCGATT---TAGTTATGGGTTATACAGCAATTCAAAGTGCTGCTATTTGGGCGCGTGAAAATGA-CATGCTTTTAC--ACTTAC--ACCGT-GCT…
Otu00070;2695;0;0;0;0;0;0;13;21;76;0;42;0;21;0;0;24;0;0;14;0;33;1;0;0;2;42;74;0;0;103;547;1;0;54;0;31;0;0;0;51;0;0;0;40;1;81;25;199;155;2;72;1;0;0;12;0;0;36;38;3;0;0;0;0;105;3;0;0;0;0;0;0;0;92;0;0;20;2;0;41;7;18;100;0;0;220;0;157;0;109;6;AGGTGAAGTAAAAGGTTCTTACTTAAACATCACAGCAGCTACTATGGAAGAAGTGTACAAACGTGCAGAATACGCTAAAATGGTTGGTTCTGTAATCGTTATGATCGATT---TAGTAATGGGTTACACAGCAATTCAAAGTATTGCTTTATGGGCTCGTG…
Otu00071;2679;0;0;0;0;0;0;0;0;0;0;0;0;0;0;0;0;0;0;0;0;0;0;0;0;0;0;0;0;0;0;0;0;0;0;0;5;0;0;0;0;0;2619;1;0;0;12;0;0;0;9;0;0;0;0;0;0;0;0;0;0;0;0;0;0;0;0;0;0;0;0;0;24;0;9;0;0;0;0;0;0;0;0;0;0;0;0;0;0;0;0;0;AGGTGAAGTTAAAGGTTCTTATTTAAACATCACTGCAGGTACAATGGAAGAAGTGTACAAACGTGCTGAGTACGCTAAATCTGTAGGTTCTGTAATTGTAATGATTGACT---TAGTAATGGGTTACACAGCAATTCAAAGTGCTGCATACTGGGCTCGTGAAAATGA-CATGATTTTAC--ACTTAC--ACCGT-GC…
Otu00072;2648;38;0;9;39;0;0;0;3;0;98;2;67;0;13;100;0;69;0;7;0;0;2;0;9;5;0;7;0;7;11;0;14;84;3;38;0;1;0;0;0;0;0;0;0;0;0;0;8;3;0;0;36;0;20;3;5;122;1;62;0;551;0;46;1;109;248;0;17;0;0;0;0;0;0;3;0;0;41;33;0;37;72;2;471;12;20;88;0;0;11;0;AGGTGAAACTAAAGGTTCTTACTTAAACATCACTGCAGGTACAATGGAAGAAGTTTACAAACGAGCTGAGTATGCAAAAGCTGTTGGCTCAATCATTGTTATGATCGATT---TAGTAATGGGTTATACGGCCATTCAAAGTGCAGCAATTTGGTCTCGTGATAACGA…
Otu00073;2619;26;0;0;0;158;3;0;0;0;0;54;19;0;0;9;0;14;3;41;1;66;0;20;2;30;19;0;0;0;222;0;0;5;0;128;0;0;11;17;0;0;0;0;0;0;0;0;21;24;0;0;38;0;0;3;0;0;0;0;0;3;1;228;0;0;18;1;47;0;0;0;0;0;3;0;0;114;60;2;51;263;3;0;1;42;83;28;48;0;0;689;AGGTGAAACTAAAGGTTCTTACTTAAACGTTACTGCAGCTACTATGGATGAGCTTTACAAACGTGCTGAGTACGCTAAAGCTGTAGGTTCTGTAATTATCATGATCGACT---TAGTATTAGGTTACACAGCTATTCAAAGTGCTGCTATCTGGGCTCGTGAAAATG…
Otu00074;2617;0;0;0;0;0;0;0;0;0;0;0;8;0;0;0;0;0;4;0;0;0;0;0;4;5;0;0;0;0;0;5;0;0;0;0;5;0;3;0;0;0;0;0;1;0;13;0;0;0;84;2;0;0;0;46;0;0;0;1;0;0;0;45;0;5;1;0;0;4;0;0;20;0;151;178;1459;34;0;0;0;0;0;167;2;0;0;0;0;263;0;107;AGGTGAAGTTAAAGGTTCATACTTAAACATTACTGCAGGTACAATGGAAGAAGTGTACAAACGTGCTGAGTACGCTAAAGCAGTTGGTTCTGTAATTGTAATGATCGATT---TAGTTATGGGTTACACAGCAATTCAAAGTTCAGCAATCTGGGCTCGTGACAACGA-CATGATTTTAC--AC…
Otu00075;2594;51;0;0;0;0;0;0;0;0;3;8;0;0;0;13;0;9;13;0;0;154;0;0;0;2;21;3;0;31;12;33;120;0;0;2;0;6;0;0;0;0;0;0;0;0;178;16;0;3;0;0;25;10;0;0;15;172;0;0;0;0;0;15;33;514;9;0;52;0;0;0;5;0;0;0;0;712;24;0;123;0;0;0;0;2;164;0;41;0;0;0;AGGTGAAGTAAAAGGTTCTTACTTAAACATCACTGCAGCTACTATGGAAGAAGTTTACAAACGTGCAGAATATGCTAAAATGGTGGGTTCTGTAATTATAATGATCGATT---TAGTTATGGGTTACACAGCAATCCAAAGTATTGCTTTATGGGCTCGTGAAAACGA-TA…
Otu00076;2549;0;31;22;10;42;40;73;14;15;50;77;62;29;49;62;80;1;2;15;122;6;103;49;54;21;17;61;32;11;27;14;72;0;10;12;7;36;14;0;0;13;0;125;26;13;31;81;3;37;35;112;0;86;2;5;10;74;14;30;0;25;13;0;21;27;7;37;2;1;0;6;0;56;6;20;21;7;18;59;5;49;26;28;0;2;12;5;3;18;9;27;AGGTGAAGTAAAAGGTTCATACTTAAACGTTACAGCAGCTACTCAAGAAGAAATTTACAAACGTGCTGAGTTTGGTAAAGAAATCGGTTCTGTAATTGTTATGATCGACT---TAGTTTTAGGTTACACAGCAATCC…
Otu00077;2539;0;0;0;0;0;0;0;0;0;0;0;40;0;0;0;0;0;40;0;0;0;0;0;0;0;0;0;0;0;0;20;4;0;3;1;0;6;8;0;0;1;0;0;6;0;89;0;0;0;438;27;0;0;0;29;0;0;0;0;0;0;0;25;0;0;0;0;0;4;0;0;5;0;76;135;1082;30;0;0;0;0;0;146;3;0;0;0;0;256;0;65;AGGTGAAGTAAAAGGTTCTTACTTAAACATTACTGCAGGTACAATGGAAGAAGTGTACAAACGTGCTGAGTACGCTAAAGCAGTTGGTTCTGTAATTGTAATGATCGATT---TAGTTATGGGTTACACAGCAATTCAAAGTTCAGCAATCTGGGCTCGTGACAACGA-CATGATTTTAC--…
Otu00078;2532;0;0;0;0;0;0;0;0;0;0;0;0;0;0;0;0;0;0;0;0;0;0;0;0;0;0;0;0;0;0;0;0;0;0;0;0;0;0;0;2146;0;0;65;0;0;0;0;0;0;0;0;0;0;0;256;40;2;0;0;0;0;0;0;0;0;0;0;0;0;1;0;13;9;0;0;0;0;0;0;0;0;0;0;0;0;0;0;0;0;0;0;AGGTGAAGTTAAAGGTTCTTATTTAAACATTACAGCAGCTACTATGGAAGAAGTGTACAAACGTGCTGAGTACGCTAAAATGATTGGTTCTGTAATCGTTATGATCGATT---TAGTAATGGGTTACACAGCAATTCAAAGTATTGCTATTTGGGCTCGTGAAAACGA-TATGTTATTAC--ACTTAC--ACCGT…
Otu00079;2507;9;72;1;0;0;3;0;0;0;0;454;2;0;0;10;0;7;6;0;0;43;0;0;0;0;48;134;261;183;29;4;0;0;0;0;0;0;26;890;0;0;0;0;0;0;0;7;89;18;0;0;0;32;12;0;0;0;0;0;0;1;4;0;0;0;3;0;0;0;0;0;0;0;0;0;0;14;0;1;13;1;50;0;0;3;43;34;0;0;0;0;AGGTGAAGTAAAAGGTTCTTACTTAAACATCACTGCTGGTACAATGGAAGAAGTTTACAAACGTGCTGAATACGGTAAAGCTGTAGGTTCTGTAATCGTAATGATCGACT---TAGTTATGGGTTACACAGCAATTCAAAGTGCTGCAATCTGGTCTCGTGAAAACGA-TATGGTTTT…
Otu00080;2398;43;3;0;34;53;76;6;22;123;13;0;39;0;76;0;0;47;4;20;37;0;9;0;0;7;0;13;0;14;0;0;16;6;2;7;0;45;0;0;0;0;0;3;0;0;0;0;0;0;0;0;0;0;16;2;19;533;44;376;15;9;0;24;88;95;0;0;1;0;0;0;0;232;0;0;0;0;14;134;0;0;46;6;7;0;0;0;0;19;0;0;AGGTGAAGTTAAAGGTTCATACTTAAACATTACTGCAGGTACAATGGAAGAAGTGTACAAACGTGCAGAGTACGCTAAATCTGTTGGTTCAGTAATTGTAATGATCGATT---TAGTAATGGGTTACACAGCAATTCAAAGTGCTGCTGTCTGGTCTCGTGAAAATGA…
Otu00081;2301;0;0;0;0;0;0;2;0;22;0;0;0;2;0;0;0;0;0;0;0;3;1;0;0;0;0;0;0;0;1;0;0;0;0;0;57;0;13;12;0;265;31;0;87;19;5;7;32;10;6;1;0;3;0;97;1;0;1;1;7;0;0;0;0;0;0;8;1;0;154;289;701;0;330;3;15;0;0;0;9;0;0;67;0;0;0;0;1;0;5;32;AGGTGAAGTTAAAGGTTCATACTTAAACATTACTGCTGGTACAATGGAAGAAGTATACAAACGTGCTGAGTATGCTAAAGCAGTTGGTTCTGTAATTGTTATGATTGACT---TAGTAATGGGTTACACAGCAATTCAAAGTTCTGCTATTTGGGCTCGTGAAAACGA-TATGCTTTTAC…
Otu00082;2277;0;136;12;1;0;0;0;15;5;2;28;0;0;50;6;0;6;1;7;38;3;0;0;4;11;87;8;2;73;20;0;0;8;379;0;0;0;0;0;0;0;0;0;0;0;1;8;4;12;0;0;6;49;178;5;0;0;0;22;5;0;137;0;0;356;9;0;36;0;0;0;0;0;0;0;0;8;37;64;4;2;138;4;44;70;16;160;0;0;0;0;AGGTGAAGTTAAAGGTTCATATTTAAATGTTACTGCAGCTACTCAAGAAGAAATCTACAAACGTTCTGAGTTTGCTAAAGAAATTGGTTCTGTAATTATTATGATCGACT---TAGTTTTAGGTTACACAGCAATCCAAACAACTGCAATTTGGGCACGTGACAATGA-CA…
Otu00083;2271;0;0;0;0;0;0;0;0;0;0;0;0;0;0;0;0;0;0;0;0;0;0;0;0;0;0;0;0;0;0;0;0;0;0;0;112;0;451;0;0;67;302;8;91;41;0;0;50;0;12;15;0;0;0;0;0;0;0;0;0;0;0;0;0;0;0;0;0;67;865;9;127;0;54;0;0;0;0;0;0;0;0;0;0;0;0;0;0;0;0;0;AGGTGAAGTAAAAGGTTCTTACTTAAACATCACTGCTGGTACAATGGAACAAGTTTACGAACGTGCTGAATATGCTAAATCAGTAGGTTCTATCATTGTTATGATCGATT---TAGTTATGGGTTACACAGCAATCCAATCTTCAGCTATCTGGGCTCGTAACAACGA-TATGCTTTTAC--ACT…
Otu00084;2262;6;3;12;1;4;0;12;6;7;4;16;23;18;1;56;0;3;4;15;1;37;11;7;10;28;13;24;19;14;109;126;7;14;32;9;8;10;4;0;0;0;0;1;0;1;8;16;12;26;2;21;1;3;14;0;0;18;38;1;24;49;1;44;18;0;58;0;8;0;7;4;0;4;1;3;1;248;63;10;277;31;16;13;35;9;76;16;133;13;253;11;AGGTGAAGTAAAAGGTTCATACTT--ACATCACAGCAGCTACTATGGAAGAAGTTTACAAACGTGCAGAGTACGCTAAAATGGTTGGTTCTGTAATCGTTATGATCGATT---TAGTAATGGGTTACACAGCAATCCAAAGTATTGCTTTA…
Otu00085;2213;36;0;0;0;128;0;1;0;0;1;38;23;0;0;3;0;22;26;50;0;35;0;9;6;31;40;6;0;0;232;0;6;6;0;89;0;0;5;26;0;0;0;0;0;0;13;3;36;21;0;0;32;0;0;3;2;0;0;0;0;30;40;141;0;0;8;0;22;0;0;4;0;0;0;0;0;110;40;0;56;224;2;4;10;29;67;11;44;0;0;442;AGGTGAAGTTAAAGGTTCATATTTAAACGTTACTGCAGCTACTATGGATGAGCTTTACAAACGTGCTGAGTACGCTAAAGCTGTAGGTTCTGTAATTATCATGATCGACT---TAGTATTAGGTTACACAGCTATTCAAAGTGCTGCTATCTGGGCTCGTGAAAAT…
Otu00086;2115;0;0;0;0;0;0;0;0;0;0;0;0;0;0;0;0;1;11;0;0;0;2;0;0;0;0;0;0;0;0;0;0;5;0;0;126;0;0;0;105;0;0;0;4;0;80;0;0;0;38;0;0;0;0;1639;48;0;4;0;0;0;0;0;0;0;0;0;47;0;0;0;1;1;0;3;0;0;0;0;0;0;0;0;0;0;0;0;0;0;0;0;AGGTGAAGTTAAAGGTTCTTATTTAAACGTTACTGCAGCTACTATGGAAGAAGTTTACAAACGTGCAGAATACGCTAAAGCAGTAGGTTCTGTAATTATCATGATTGATT---TAGTAATGGGTTACACAGCAATTCAAAGTATTGCTTTATGGGCTCGTGAAAATGA-CATGGTTTTAC--ATTTAC--A…
Otu00087;2066;0;0;0;0;17;0;0;0;0;0;5;12;0;0;0;5;0;56;37;3;0;0;0;0;17;0;0;4;9;13;0;5;2;7;9;11;181;14;0;0;1;3;3;76;23;77;7;19;23;0;0;0;0;0;13;5;0;0;0;0;0;0;40;0;0;0;0;0;993;0;11;68;7;77;26;33;26;8;5;16;0;2;28;22;0;0;0;0;9;0;38;AGGTGAAGTAAAAGGTTCTTACTTAAACGTTACAGCTGCTACTATGGAAGAAATCTATAAACGTTGTGAGTACGCGAAAGAAGTAGGGTCTGTAATTGTGATGATCGATT---TAGTTATGGGTTACACAGCAATTCAAAGTGCTGCAATCTGGGCTCGTGAAAATGA-TATGA…
Otu00088;2055;21;0;0;0;111;0;2;0;0;2;40;17;0;0;6;0;16;33;31;1;47;0;10;4;18;32;1;0;5;186;0;4;5;0;102;0;2;4;41;0;0;0;0;0;0;16;3;19;14;0;1;17;0;0;1;1;0;0;0;0;19;3;134;0;0;5;0;35;0;0;4;0;0;1;0;0;108;29;1;52;212;4;0;11;29;50;23;30;1;0;491;AGGTGAAGTTAAAGGTTCTTACTTAAACGTTACTGCAGCTACTATGGATGAGCTTTACAAACGTGCTGAGTACGCTAAAGCTGTAGGTTCTGTAATTATCATGATCGACT---TAGTATTAGGTTACACAGCTATTCAAAGTGCTGCTATCTGGGCTCGTGAAAA…
Otu00089;2038;1;145;12;0;0;0;0;28;5;2;46;1;0;94;5;0;10;9;20;50;2;0;1;6;8;106;17;3;78;1;0;0;9;445;3;10;0;10;0;0;0;0;0;0;0;0;5;6;6;0;0;5;37;115;1;1;0;0;21;0;0;72;0;0;245;0;0;21;0;0;0;0;0;0;0;0;8;24;46;0;0;103;1;32;50;14;96;0;2;0;0;AGGTGAAGTAAAAGGTTCATACTTAAATGTTACTGCAGCTACTCAAGAAGAAATCTACAAACGTTCTGAGTTTGCTAAAGAAATTGGTTCTGTAATTATTATGATCGACT---TAGTTTTAGGTTACACAGCAATCCAAACAACTGCAATTTGGGCACGTGACAATGA-C…
Otu00090;2035;0;0;0;0;0;0;0;0;0;0;0;0;5;0;0;0;0;17;8;0;1;0;301;49;108;26;130;0;0;0;0;0;255;0;107;312;0;0;0;0;186;0;0;1;4;0;0;11;20;34;3;0;0;0;0;0;0;2;0;0;0;0;0;0;0;0;0;0;0;0;1;10;0;0;0;20;5;12;0;18;69;80;173;0;4;20;0;0;22;0;21;AGGTGAAGTTAAAGGTTCTTATTTAAACATCACTGCTGGTACAATGGAAGAAGTATACAAACGTGCTGAGTATGCTAAAGCAGTTGGTTCTGTAATTGTTATGATCGACT---TAGTTATGGGTTACACAGCAATTCAAAGTTCTGCTGTATGGGCTCGTGATAACGA-TAT…
Otu00091;2022;0;0;0;0;0;0;0;0;0;0;0;0;0;0;0;1;0;2;0;0;17;0;8;0;0;0;0;0;0;0;0;0;0;0;0;0;0;0;0;0;0;0;0;0;345;0;135;0;322;0;6;0;0;0;0;0;0;0;0;0;0;0;13;0;0;0;98;0;0;0;0;0;0;0;0;16;41;6;0;927;19;0;0;11;0;0;0;55;0;0;0;AGGTGAAGTAAAAGGTTCTTACTTAAACATCACTGCTGGTACAATGGAAGAAGTTTACAAACGTGCTGAGTACGCTAAAGCAGTTGGATCTGTAATTGTTATGATTGACT---TAGTAATGGGTTACACAGCAATTCAAAGTTCTGCTGTATGGGCTCGTGAAAACGA-TATGCTTTTAC--ACTTA…
Otu00092;1974;19;24;1;0;0;0;0;0;0;42;153;15;0;0;0;0;27;3;22;29;0;0;0;1;9;46;19;0;92;0;0;68;86;0;0;0;0;0;2;0;0;0;0;0;0;0;0;15;0;0;0;12;48;65;0;0;0;0;0;0;116;19;36;0;0;11;1;3;0;0;0;0;0;0;0;0;0;91;21;0;0;62;0;8;173;185;415;0;14;21;0;AGGTGAAGTTAAAGGTTCATACTTAAACGTTACTGCTGCTACTATGGAAGAAGTGTACAAACGTTCTCAGTACGCTAAAACAGTAGGTTCTGTAATTATTATGATCGATT---TAGTTATGGGTTATACTGCAATTCAAAGTATTGCACTATGGGCTCGTGAAAATGA-…
Otu00093;1963;0;0;0;0;0;0;0;0;0;0;0;0;0;0;0;0;0;9;0;0;1;1;0;0;0;0;0;0;0;3;0;0;2;0;0;104;0;0;0;0;11;36;0;28;0;48;0;35;0;29;2;0;0;0;99;14;0;0;1;0;0;0;0;0;0;0;2;1;59;98;20;445;0;730;24;0;116;0;0;15;0;1;7;0;0;1;0;11;0;0;10;AGGTGAAGTTAAAGGTTCTTATTTAAACGTTACAGGTGCTACAATGGAAGACGTTTACGAACGTTCTGAGTATGCTAAAGAAGTTGGTTCTGTAATTATCATGATCGATT---TAGTAATGGGTTACACAGCAATTCAAAGTATTGCTTTATGGGCTCGTAAAAACGA-TATGATTTTAC…
Otu00094;1935;0;0;0;0;0;9;8;8;234;0;12;0;0;0;0;14;0;0;0;0;1;12;0;0;0;0;21;0;0;4;0;0;0;0;0;0;1381;0;0;0;0;0;0;0;0;0;0;28;6;0;0;0;0;1;0;0;0;36;8;116;0;0;1;0;9;0;0;0;4;0;0;0;0;0;0;4;0;0;1;0;0;0;3;0;0;0;0;0;14;0;0;AGGTGAAGTTAAAGGTTCTTATTTAAACATCACTGCAGGTACAATGGAAGAAGTTTACAAACGTGCTGAATATGCTAAAGCAGTAGGTTCTGTAATTGTAATGATCGACT---TAGTAATGGGTTACACAGCAATTCAAAGTGCTGCAATCTGGTCTCGTGAAAACGA-CATGCTTTTAC--ACTTAC-…
Otu00095;1928;111;0;15;0;12;191;0;0;0;58;3;43;0;65;42;0;26;0;0;15;0;0;6;0;6;12;0;4;27;0;0;334;30;0;0;0;0;1;0;0;0;0;0;0;7;0;3;0;0;0;0;43;0;72;0;11;44;0;0;0;166;0;108;1;0;102;0;16;0;0;0;0;0;0;0;0;0;11;57;4;8;178;0;6;6;22;48;0;14;0;0;AGGTGAAGTTAAAGGTTCATACTTAAACGTTACTGCGGCTACTATGGAAGAAGTGTACAAACGTGCTGAGTACGCTAAAAACGTAGGTTCTGTAATTATTATGATCGATT---TAGTTATGGGTTATACTGCAATTCAAAGTATTGCAATATGGGCTCGTGAAAACGA…
Otu00096;1922;0;157;13;0;0;0;0;30;8;1;38;1;0;94;5;0;3;0;17;35;4;0;2;2;14;123;10;3;81;0;0;0;1;505;0;0;0;0;0;0;0;0;0;0;0;0;0;7;9;0;0;2;50;89;1;0;0;0;17;2;0;77;0;0;210;0;0;15;0;0;0;0;0;0;0;0;12;19;24;0;0;88;3;28;32;15;73;0;2;0;0;AGGTGAAGTTAAAGGTTCTTACTTAAATGTTACTGCAGCTACTCAAGAAGAAATCTACAAACGTTCTGAGTTTGCTAAAGAAATTGGTTCTGTAATTATTATGATCGACT---TAGTTTTAGGTTACACAGCAATCCAAACAACTGCAATTTGGGCACGTGACAATGA-CATG…
Otu00097;1901;0;13;8;0;16;10;28;2;3;14;21;15;8;19;6;24;0;3;5;36;2;26;13;11;3;5;16;15;4;7;1;32;0;4;1;5;8;0;0;0;5;0;31;7;8;7;18;3;7;15;31;6;140;11;16;25;125;18;0;11;75;9;0;45;52;6;100;3;0;1;4;0;131;12;30;29;18;48;147;0;69;67;57;5;6;14;5;11;40;10;39;AGGTGAAGTAAAAGGTTCATACTTAAACGTTACAGCAGCTACTCAAGAAGAAATTTACAAACGTGCTGAGTTTGGTAAAGAAATCGGTTCTGTAATTGTTATGATCGACT---TAGTTTTAGGTTACACAGCAATCCAAACAACTGCAATTT…
Otu00098;1873;0;7;2;0;22;12;0;2;4;19;28;19;3;16;27;29;0;6;1;49;1;50;24;13;1;5;24;10;5;9;7;45;0;8;2;7;16;2;0;0;3;0;41;10;5;9;18;5;15;22;48;0;147;11;7;12;112;18;1;0;54;17;0;31;65;8;108;1;0;0;4;1;110;7;34;24;15;35;120;0;90;40;53;5;2;6;9;5;30;7;33;AGGTGAAGTAAAAGGTTCATACTTAAACGTTACAGCAGCTACTCAAGAAGAAATTTACAAACGTGCTGAGTTTGGTAAAGAAATCGGTTCTGTAATTGTTATGATCGACT---TAGTTTTAGGTTACACAGCAATCCAAACAACTGCAATTTGGG…
Otu00099;1859;84;0;18;0;5;175;0;0;1;39;0;50;0;49;34;0;11;6;0;9;0;0;6;5;0;12;8;1;25;1;0;346;19;0;11;0;0;0;0;0;0;0;0;0;0;0;8;1;0;1;0;97;0;41;0;11;60;0;0;0;125;0;198;2;0;153;0;3;0;0;0;0;0;0;0;0;0;7;26;6;5;138;0;1;0;10;43;0;6;0;2;AGGTGAAACTAAAGGTTCATACTTAAACGTTACTGCGGCTACTATGGAAGAAGTGTACAAACGTGCTGAGTACGCTAAAAACGTAGGTTCTGTAATTATTATGATCGATT---TAGTTATGGGTTATACTGCAATTCAAAGTATTGCAATATGGGCTCGTGAAAACGA-CATG…
Otu00100;1843;0;0;0;0;0;0;0;0;0;0;0;0;0;0;0;0;0;0;0;0;0;0;0;67;49;14;0;0;0;0;0;0;63;0;1451;0;0;0;0;0;0;0;0;0;0;0;0;0;0;0;0;0;0;0;0;0;0;0;0;0;0;0;0;0;0;0;0;0;0;0;0;0;0;0;0;0;0;0;0;0;106;0;4;70;2;0;0;0;13;0;4;AGGTGAAACTAAAGGTTCTTACTTAAACATCACTGCAGGCACAATGGAAGAAGTTTACAAACGAGCTGAGTATGCAAAAGCGGTTGGCTCAGTAATTGTTATGATCGATT---TAGTAATGGGTTATACAGCGATTCAAAGTGCAGCAATTTGGTCTCGTGATAACGA-TATGTTATTAC--ATTTAC--AT…
Otu00101;1814;29;0;10;9;31;43;2;11;78;1;43;34;11;51;14;0;24;2;10;25;0;8;1;30;0;26;7;23;9;0;0;7;3;1;2;7;14;0;0;0;0;0;2;2;0;0;3;7;0;0;0;14;20;10;116;9;324;24;199;7;1;8;21;46;67;2;0;0;0;0;0;0;144;0;0;0;0;6;52;0;1;33;0;2;18;11;79;0;20;0;0;AGGTGAAGTAAAAGGTTCATACTTAAACATTACTGCAGGTACAATGGAAGAAGTGTACAAACGTGCAGAGTACGCTAAATCTGTTGGTTCAGTAATTGTAATGATCGATT---TAGTAATGGGTTACACAGCAATTCAAAGTGCTGCTGTCTGGTCTCGTGAAA…
Otu00102;1789;0;0;0;0;0;0;0;0;2;0;0;0;1;0;0;0;0;0;0;0;0;0;0;2;0;0;0;0;1;0;0;0;0;1;0;0;0;0;0;0;0;0;0;0;0;0;0;0;0;0;0;0;206;5;18;22;212;36;0;0;67;16;0;59;100;14;139;3;1;0;3;0;156;10;60;36;23;47;156;1;102;63;66;12;4;18;10;14;38;13;52;AGGTGAAGTTAAAGGTTCTTACTTAAACGTTACAGCAGCTACTCAAGAAGAAATTTACAAACGTGCTGAGTTTGGTAAAGAAATCGGTTCTGTAATTGTTATGATCGACT---TAGTTTTAGGTTACACAGCAATCCAAACAACTGCAATTTGGGCACGTGAAAATGA…
Otu00103;1780;0;2;16;0;4;1;8;5;0;5;0;13;22;0;27;1;0;7;12;0;28;15;5;13;21;2;18;11;13;111;154;0;9;32;10;2;7;0;0;0;0;0;1;0;2;10;0;12;35;2;21;4;0;16;0;0;16;0;2;0;44;0;30;14;0;41;0;7;0;0;0;0;0;0;1;0;207;77;8;244;24;1;23;15;8;62;25;112;9;133;0;AGGTGAAACTAAAGGTTCTTACTTAAACATCACAGCAGCTACTATGGAAGAAGTTTACAAACGTGCAGAGTACGCTAAAATGGTTGGTTCTGTAATCGTTATGATCGATT---TAGTAATGGGTTACACAGCAATCCAAAGTATTGCTTTATGGGCTCGTG…
Otu00104;1763;108;126;0;0;1;52;0;0;0;15;42;0;0;0;0;0;47;0;16;0;0;0;13;0;12;176;0;0;155;0;0;35;41;0;0;0;16;2;0;0;0;0;0;0;0;0;0;8;34;0;0;109;0;8;0;0;0;0;2;0;0;198;11;0;0;102;0;5;0;0;0;0;0;0;0;18;0;114;17;0;0;22;0;0;173;16;51;0;18;0;0;AGGTGAAGTTAAAGGTTCATACTTAAACGTAACTGCTGGAACTATGGACGAGGTTTATACTCGTGCAGAATATGCTAAACAAACAGGTACAGTAATTATCATGGTTGATT---TAGTACTTGGTTATACAGCAATCCAAAGTGCAGCAATCTGGGCTCGTGAAAACG…
Otu00105;1762;0;1;0;0;0;0;0;0;0;0;0;0;0;0;0;0;0;0;300;0;0;0;69;1;68;51;82;0;35;0;0;0;47;0;36;0;0;0;0;0;0;0;0;0;0;0;0;1;0;0;0;11;0;0;0;0;0;0;0;0;0;0;0;0;0;0;0;0;0;0;0;0;0;0;0;0;0;97;0;0;100;70;1;6;85;65;301;0;39;0;296;AGGTGAAACTAAAGGTTCTTACTTAAACGTTACTGCAGCTACTATGGATGAACTTTACAAACGTGCTAACTACGCTAAAGCTGTAGGTTCTGTAATTATCATGATCGACT---TAGTATTAGGTTACACAGCTATTCAAAGTGCTGCTATCTGGTCTCGTGAAAACGA-TATGGTATTAC--…
Otu00106;1721;0;8;7;0;11;8;0;3;4;12;20;15;11;15;14;16;0;3;1;30;2;25;18;11;7;2;23;11;0;11;8;23;0;4;4;4;10;4;0;0;5;0;46;5;6;9;8;1;14;6;39;0;129;6;12;21;99;18;0;0;67;6;0;49;71;13;78;0;0;0;4;0;110;5;44;23;20;30;126;0;71;58;46;9;1;14;7;15;31;10;44;AGGTGAAGTTAAAGGTTCTTACTTAAACGTTACAGCAGCTACTCAAGAAGAAATTTACAAACGTGCTGAGTTTGGTAAAGAAATCGGTTCTGTAATTGTTATGATCGACT---TAGTTTTAGGTTACACAGCAATCCAAACAACTGCAATTTGGGC…
Otu00107;1687;18;0;0;0;3;2;0;0;0;0;0;0;0;0;83;0;49;0;5;0;0;2;0;0;6;0;0;0;0;171;4;26;1;0;4;0;0;0;0;0;0;0;0;0;0;81;0;17;0;1;5;325;0;0;0;0;159;1;0;0;2;0;0;0;8;1;0;48;0;0;0;0;0;0;4;0;373;6;0;1;126;1;0;0;0;1;0;0;0;153;0;AGGTGAAGTTAAAGGTTCATACTTAAACATCACTGCAGCTACTATGGAAGAAGTTTACAAACGTGCAGAGTATGCTAAAATGGTAGGTTCTGTAATTGTAATGATCGATT---TAGTTATGGGTTACACAGCAATCCAAAGTATTGCTTTATGGGCTCGTGAAAACGA-TATGGTTTTAC--AT…
Otu00108;1681;4;0;0;0;0;0;0;0;7;8;22;0;2;0;0;0;3;3;3;0;10;2;0;1;5;22;82;46;6;54;0;0;4;0;0;113;0;4;0;0;7;0;3;58;12;17;0;143;61;0;14;0;3;2;77;15;0;4;0;29;0;9;0;0;5;0;0;0;0;444;2;5;0;21;1;0;23;7;3;54;2;0;0;0;3;133;12;86;0;0;25;AGGTGAAGTTAAAGGTTCATACTTAAACATTACTGCTGCTACTATGGAAGAAGTGTACAAACGTGCAGAATACGCTAAAACTATTGGTTCTGTAATCGTTATGATCGACT---TAGTAATGGGTTACACAGCAATTCAAAGTATTGCTCTTTGGTCTCGTGAAAACGA-CATGAT…
Otu00109;1678;5;48;0;0;0;2;0;0;0;0;242;21;0;0;0;4;1;0;10;0;49;0;0;0;2;25;80;159;96;39;3;0;0;0;1;0;9;29;623;0;0;0;0;0;0;0;0;58;13;0;0;4;8;19;0;0;0;0;0;0;0;2;0;0;0;1;0;0;0;0;0;0;0;0;0;0;8;7;1;12;0;23;0;0;15;39;20;0;0;0;0;AGGTGAAGTTAAAGGTTCTTATTTAAACATCACTGCTGGTACAATGGAAGAAGTTTACAAACGTGCTGAATACGGTAAAGCTGTAGGTTCTGTAATCGTAATGATCGACT---TAGTTATGGGTTACACAGCAATTCAAAGTGCTGCAATCTGGTCTCGTGAAAACGA-TATGGTTTTAC…
Otu00110;1624;0;8;339;19;0;0;0;171;36;0;0;0;0;94;0;0;0;0;0;0;0;0;0;0;0;3;0;0;0;0;0;2;0;0;0;0;0;0;0;0;0;0;0;0;0;0;0;0;0;0;0;0;14;256;0;0;51;0;538;6;0;0;0;3;30;0;0;0;0;0;0;0;0;0;0;0;0;0;6;0;0;48;0;0;0;0;0;0;0;0;0;AGGTGAAGTTAAAGGTTCATACTTAAACGTTACTGCAGCTACTCAAGAAGAAATTTACAAACGTGCTGAGTTTGCTAAAGAAATCGGTTCTGTTATTATTATGGTTGATT---TAGTATTAGGTTACACAGCAATTCAAACAACAGCAATTTGGGCACGTGAAAACGA-CATGATTTTAC--ATTTAC…
Otu00111;1608;0;15;13;0;34;33;1;4;10;35;39;32;20;33;29;35;1;7;4;58;3;46;37;49;12;10;35;26;11;34;8;61;0;5;12;9;22;15;0;0;12;0;89;10;18;11;53;6;12;21;70;0;73;0;5;7;42;19;0;0;14;3;0;23;15;6;23;0;0;0;5;0;37;6;16;11;3;20;36;0;44;23;24;1;1;1;3;1;20;7;19;AGGTGAAGTTAAAGGTTCTTACTTAAACGTTACAGCAGCTACTCAAGAAGAAATTTACAAACGTGCTGAGTTTGGTAAAGAAATCGGTTCTGTAATTGTTATGATCGACT---TAGTTTTAGGTTACACAGCAATCCAAACAACTGCAATT…
Otu00112;1586;81;111;7;0;0;53;7;1;0;6;42;12;0;3;5;2;17;0;11;8;2;0;5;0;10;117;6;0;135;1;2;23;38;0;0;0;7;1;0;0;0;0;6;0;0;0;4;5;20;0;0;130;2;7;0;0;0;0;0;0;2;152;22;1;1;88;0;5;0;0;0;0;0;0;0;22;0;131;9;0;10;8;2;1;180;8;36;0;11;10;0;AGGTGAAGTAAAAGGTTCATACTTAAACGTAACTGCTGGAACTATGGACGAGGTTTATACTCGTGCAGAATATGCTAAACAAACAGGTACAGTAATTATCATGGTTGATT---TAGTACTTGGTTATACAGCAATCCAAAGTGCAGCAATCTGGGCTCGTGAAAACGA-TTT…
Otu00113;1563;3;0;0;0;96;0;27;90;53;1;14;12;0;0;0;45;1;5;26;2;0;207;106;37;14;0;0;0;0;2;0;8;1;20;40;42;126;3;0;0;15;0;0;12;0;25;198;57;134;0;13;0;0;0;0;13;0;47;0;0;5;0;0;0;0;0;23;2;0;0;0;1;0;2;19;11;0;0;0;0;0;0;2;3;0;0;0;0;0;0;0;AGGTGAAGTTAAAGGTTCTTATTTAAACATCACTGCTGGTACAATGGAAGAAGTATACAAACGTGCTGAGTATGCTAAAGCAGTTGGCTCTGTAATTGTTATGATCGACT---TAGTTATGGGTTACACAGCAATTCAAAGTTCTGCTGTATGGGCTCGTGAAAACGA-T…
Otu00114;1562;115;0;0;0;0;175;0;615;0;7;3;0;0;96;4;0;23;0;0;0;0;1;0;9;0;0;0;0;10;0;0;1;0;2;3;0;0;0;0;0;0;0;0;0;0;0;0;0;2;0;0;0;7;8;0;15;18;120;216;0;16;0;0;0;45;4;0;0;0;0;0;0;6;0;0;0;0;0;16;0;0;15;0;0;0;0;2;0;8;0;0;AGGTGAAGTAAAAGGTTCTTACTTAAACATCACTGCTGGTACTATGGAAGAAGTTTACAAGCGTGCAGAATACGGTAAAGCTGTTGGTTCTGTAATCGTTATGATCGACT---TAGTTATGGGTTATACAGCAATTCAAAGTGCTGCTGTTTGGGCTCGTGAAAACGA-CATGCTTTTAC--AC…
Otu00115;1560;12;0;0;0;15;4;14;0;0;0;1;0;0;0;2;0;98;45;1;0;18;0;0;58;20;2;13;0;0;20;0;0;28;0;14;55;0;14;0;0;3;0;20;16;25;219;27;94;177;12;35;0;0;0;0;97;0;50;0;0;1;0;0;0;0;1;1;3;0;0;0;0;0;35;13;0;84;4;0;65;0;2;0;129;0;13;0;0;0;0;0;AGGTGAAGTAAAAGGTTCTTACTTAAACGTTACTGCAGCTACTATGGAAGAAGTATACAAACGTTCAGAGTATGCTAAAATGGTAGGTTCTATCATTATCATGATCGATT---TAGTAATGGGTTACACAGCAATTCAAAGTATTGCTTTATGGGCTCGTGAAAACGA-…
Otu00116;1548;12;0;0;0;14;56;0;0;0;0;528;0;0;0;64;0;68;43;11;0;0;0;0;0;2;66;269;0;11;4;0;133;11;0;0;0;0;0;0;0;0;0;8;0;0;6;0;43;0;0;0;10;0;0;0;11;34;0;0;0;0;0;0;0;0;0;0;33;0;0;0;0;12;0;0;0;54;10;0;0;0;0;0;0;7;28;0;0;0;0;0;AGGTGAAGTAAAAGGTTCTTACTTAAACATAACTGCTGGTACTATGGACGAATCTATCAAACGTGGGGAATATGCTAAAGCAGTAGGTTCTGTTATCGTTATGGTTGATT---TAGTTATGGGTTACACAGCACTTCAAAGTGCTGCTATTTGGGCTCGTGAAAACGA-TATGATTTT…
Otu00117;1536;22;0;0;0;0;0;0;0;0;0;4;26;0;0;14;0;5;2;0;0;94;0;0;0;0;0;15;0;16;0;14;123;0;0;0;0;4;0;0;1;0;0;0;0;0;86;6;17;0;13;0;14;14;0;0;11;86;0;0;0;0;0;5;23;314;0;0;28;0;0;0;2;0;0;0;0;410;1;0;58;11;0;0;0;3;81;0;13;0;0;0;AGGTGAAGTTAAAGGTTCTTATTTAAACATCACTGCAGCTACTATGGAAGAAGTTTACAAACGTGCAGAATATGCTAAAATGGTGGGTTCTGTAATTATAATGATCGATT---TAGTTATGGGTTACACAGCAATCCAAAGTATTGCTTTATGGGCTCGTGAAAACGA-TATGGTAT…
Otu00118;1489;38;0;0;0;0;0;0;4;4;0;0;0;0;0;0;0;0;0;0;0;0;20;0;0;7;0;46;0;0;0;0;0;0;3;0;170;0;0;0;0;0;0;0;13;205;0;55;10;8;0;0;10;0;0;103;0;0;0;0;0;0;0;0;0;0;0;0;0;26;0;39;0;0;56;0;1;0;0;0;649;0;0;7;0;7;5;0;0;3;0;0;AGGTGAAGTAAAAGGTTCTTACTTAAACATCACTGCTGGTACAATGGAAGAAGTATACAAACGTGCTGAATATGCTAAAGCAGTTGGCTCTGTAATTGTTATGATCGACT---TAGTAATGGGTTACACAGCAATTCAAAGTTCTGCTATCTGGGCTCGTGACAACGA-TATGCTTTTAC--ACT…
Otu00119;1436;0;0;3;0;58;1;31;0;96;3;22;0;0;0;2;34;4;6;32;1;2;292;70;23;25;0;15;0;0;0;0;0;2;14;28;28;200;4;0;0;19;0;0;4;0;15;140;43;96;3;7;0;0;0;0;7;0;0;0;0;12;0;3;0;0;0;41;1;0;0;6;0;0;2;12;6;1;0;0;7;5;0;0;4;0;0;0;0;4;0;2;AGGTGAAGTAAAAGGTTCTTACTTAAACATCACTGCTGGTACAATGGAAGAAGTATACAAACGTGCTGAGTATGCTAAAGCAGTTGGCTCTGTAATTGTTATGATCGACT---TAGTTATGGGTTACACAGCAATTCAAAGTTCTGCTGTATGGGCTCGTGAAAACGA-TATGCTTT…
Otu00120;1422;1;2;13;1;3;2;5;1;3;7;10;9;10;0;15;10;1;6;3;1;22;3;7;5;7;2;9;12;10;80;120;10;8;17;8;3;5;2;0;0;0;0;1;0;1;5;3;15;28;2;20;4;3;7;0;1;14;30;0;18;35;0;16;14;0;30;0;1;0;0;1;1;0;0;1;1;165;41;7;173;17;9;6;18;3;41;13;107;3;128;6;AGGTGAAGTTAAAGGTTCATATTTAAACATCACAGCAGCTACTATGGAAGAAGTTTACAAACGTGCAGAGTACGCTAAAATGGTTGGTTCTGTAATCGTTATGATCGATT---TAGTAATGGGTTACACAGCAATCCAAGGTATTGCTTTATGGGCTCGTGAAAACG…
Otu00121;1417;3;3;8;1;1;0;8;2;1;2;7;9;15;3;22;1;4;6;5;3;18;5;5;1;12;6;7;4;14;93;108;8;2;29;13;4;2;4;0;0;0;0;4;0;2;9;5;10;17;0;9;2;10;3;0;3;13;7;1;14;30;0;24;6;0;21;0;1;0;0;0;0;0;0;4;0;171;34;10;183;24;15;12;22;6;43;11;104;3;137;8;AGGTGAAGTTAAAGGTTCTTACTTAAACATCACAGCAGCTACTATGGAAGAAGTTTACAAACGTGCAGAGTACGCTAAAATGGTTGGTTCTGTAATCGTTATGATCGATT---TAGTAATGGGTTACACAGCAATCCAAGGTATTGCTTTATGGGCTCGTGAAAACGA-…
Otu00122;1386;0;0;0;0;0;0;0;0;1;0;0;0;0;0;0;0;0;0;0;0;0;0;0;56;30;4;0;0;0;0;0;0;39;0;1079;0;0;0;0;0;0;0;0;0;0;0;0;0;0;0;0;0;0;0;0;0;0;0;0;0;0;0;0;0;0;0;0;0;0;0;0;0;0;0;0;0;0;0;0;0;95;0;2;64;6;0;0;0;9;0;1;AGGTGAAGTAAAAGGTTCTTACTTAAACATCACTGCAGGCACAATGGAAGAAGTTTACAAACGAGCTGAGTATGCAAAAGCGGTTGGCTCAGTAATTGTTATGATCGATT---TAGTAATGGGTTATACAGCGATTCAAAGTGCAGCAATTTGGTCTCGTGATAACGA-TATGTTATTAC--ATTTAC--ATAGA…
Otu00123;1339;0;1;0;0;0;0;0;0;0;0;0;0;0;0;0;0;162;0;0;0;0;0;0;0;14;0;0;0;3;0;0;0;85;0;0;0;0;0;0;0;0;0;0;0;0;0;0;2;0;0;0;55;0;0;70;0;0;0;0;0;0;1;0;0;0;28;0;715;0;0;0;0;0;0;0;0;60;29;0;0;0;0;0;71;6;10;0;0;3;0;24;AGGTGAAGTTAAAGGTTCTTATTTAAACATCACTGCAGGAACTGTGGAAGAAATGCACAAAAGATGTGAATATGCTAGACAAGTAGGTAGTGTAATTGTTATGATTGATT---TAGTAATTGGTTATACTGCTATTCAAACTGCAGCAATTTGGGCTCGTGAAAACGA-TCAAATTTTAC--ATTTAC-…
Otu00124;1334;1;16;0;0;2;1;1;0;1;6;17;0;0;2;3;1;3;1;1;1;4;0;2;3;7;14;46;20;1;26;6;2;2;1;0;103;0;6;0;0;5;3;0;45;6;15;11;80;46;3;11;3;5;0;38;7;1;3;0;26;6;4;0;0;3;6;0;24;0;372;5;1;0;11;2;0;5;7;5;31;46;7;34;11;3;77;4;49;0;0;13;AGGTGAAGTAAAAGGTTCATACTTAAACATTACTGCTGCTACTATGGAAGAAGTGTACAAACGTGCAGAATACGCTAAAACTATTGGTTCTGTAATCGTTATGATCGACT---TAGTAATGGGTTACACAGCAATTCAAAGTATTGCTCTTTGGTCTCGTGAAAACGA-CATGATT…
Otu00125;1334;24;59;0;0;0;18;0;0;0;3;0;0;0;0;0;0;15;0;5;0;0;0;2;0;2;1;0;0;1;0;0;12;15;0;0;0;0;0;0;0;0;0;1;0;0;0;0;0;10;0;0;209;0;1;0;0;0;0;0;0;5;197;1;0;0;136;0;1;0;0;0;0;0;0;0;0;0;165;0;0;0;28;0;1;323;4;78;0;16;1;0;AGGTGAAGTAAAAGGTTCTTAC-TT-ACGTAACTGCTGGAACTATGGACGAGGTTTATACTCGTGCAGAATATGCTAAACAAACAGGTACAGTAATTATCATGGTTGATT---TAGTACTTGGTTATACAGCAATCCAAAGTGCAGCAATCTGGGCTCGTGAAAACGA-TTTAATTATAC--A…
Otu00126;1294;5;0;4;40;12;1;23;6;3;18;13;7;16;2;7;6;0;0;21;2;6;4;10;29;5;2;20;73;6;0;4;16;3;6;0;0;9;0;0;0;0;0;0;0;0;25;11;10;69;9;0;0;0;22;10;14;8;55;105;0;49;0;12;9;17;7;7;0;0;0;0;0;34;0;87;16;2;16;6;38;3;46;47;106;4;27;3;0;8;32;1;AGGTGAAGTAAAAGGTTCATACTTAAACATTACCGCAGCTACAATGGAAGAAGTGTACAAACGTGCTGAGTACGCTAAAGCAGTTGGTTCTGTAATCGTAATGATCGATT---TAGTTATGGGTTATACAGCAATTCAAAGTTCAGCTATTTGGGCTCGTGACAATG…
Otu00127;1293;26;2;2;0;38;0;1;0;0;0;0;31;0;0;14;0;5;102;129;3;0;0;100;39;272;0;0;0;0;0;0;10;233;0;5;0;0;0;0;0;0;0;0;5;0;10;0;0;0;15;0;0;0;0;3;0;0;0;0;0;9;0;6;0;0;24;0;0;0;0;0;0;2;0;0;5;0;0;0;1;3;0;24;165;0;0;0;0;0;3;6;AGGTGAAACTAAAGGTTCTTACTTAAACATCACTGCTGGTACAATGGAAGAAGTATACAAACGCGCTGAGTACGCTAAAGCAGTTGGATCTGTAATTGTTATGATTGACT---TAGTAATGGGTTACACAGCAATTCAAAGTTCTGCTATCTGGGCTCGTGAGAACGA-TATGCTTTTAC-…
Otu00128;1282;25;6;0;0;0;0;0;0;182;2;12;80;0;0;10;0;0;0;0;29;0;0;0;1;0;6;2;0;65;0;0;6;3;2;0;0;27;0;0;0;0;0;0;0;0;0;6;0;0;0;0;35;0;0;0;0;0;104;0;307;1;10;53;6;109;8;0;73;0;0;0;0;0;0;1;0;3;1;61;0;0;29;0;0;9;2;5;1;0;0;0;AGGTGAAGTTAAAGGTTCTTATTTAAACATCACTGCAGGTACAATGGAAGAAGTTTACAAACGTGCTGAATATGCTAAAGCTGTTGGTTCAGTTATTGTAATGATCGACT---TAGTAATGGGTTACACAGCAATTCAAAGTGCTGCTCTATGGTCTCGTGACAATGA-CATGATTTTAC--…
Otu00129;1262;0;1;237;9;1;1;0;119;22;0;1;0;0;69;1;0;0;0;0;17;0;0;0;0;0;3;0;0;1;0;0;2;0;0;0;0;0;2;0;0;0;0;0;0;0;0;0;1;0;0;0;0;7;222;0;0;38;0;435;6;2;0;0;0;24;0;0;0;0;0;0;0;0;0;0;0;0;0;5;0;0;32;0;0;1;0;3;0;0;0;0;AGGTGAAGTAAAAGGTTCATACTTAAACGTTACTGCAGCTACTCAAGAAGAAATTTACAAACGTGCTGAGTTTGCTAAAGAAATCGGTTCTGTTATTATTATGGTTGATT---TAGTATTAGGTTACACAGCAATTCAAACAACAGCAATTTGGGCACGTGAAAACGA-CATGATTTTAC--ATTTAC-…
Otu00130;1261;0;0;0;0;1;0;0;8;17;0;0;0;0;0;0;0;2;0;1;4;0;0;2;0;0;0;0;0;0;0;0;0;0;0;0;53;0;10;7;0;62;21;1;83;9;1;6;10;1;7;2;2;1;12;72;2;0;2;0;2;0;0;2;0;8;0;4;0;0;98;180;319;0;169;7;5;0;4;0;6;0;0;38;0;0;0;0;0;0;3;17;AGGTGAAGTTAAAGGTTCATATTTAAACATTACTGCTGGTACAATGGAAGAAGTATACAAACGTGCTGAGTATGCTAAAGCAGTTGGTTCTGTAATTGTTATGATTGACT---TAGTAATGGGTTACACAGCAATTCAAAGTTCTGCTATTTGGGCTCGTGAAAACGA-TATGCTTTTAC--ACT…
Otu00131;1248;0;2;206;8;1;0;0;84;20;0;1;0;0;41;0;0;0;0;0;2;0;0;0;0;0;4;0;0;0;0;0;1;0;0;0;0;0;4;0;0;0;0;0;0;0;0;0;1;0;0;0;0;5;337;0;0;38;9;406;4;2;0;0;6;21;0;0;0;0;0;0;0;0;0;3;0;0;0;4;0;0;32;0;0;2;0;4;0;0;0;0;AGGTGAAGTTAAAGGTTCATATTTAAACGTTACTGCAGCTACTCAAGAAGAAATTTACAAACGTGCTGAGTTTGCTAAAGAAATCGGTTCTGTTATTATTATGGTTGATT---TAGTATTAGGTTACACAGCAATTCAAACAACAGCAATTTGGGCACGTGAAAACGA-CATGATTTTAC--ATTTAC--A…
Otu00132;1239;0;0;0;0;308;0;0;0;0;0;1;0;0;0;0;0;0;0;0;0;409;0;0;0;0;0;9;0;0;0;0;0;9;30;0;0;0;0;0;0;0;0;0;0;0;0;0;5;32;0;0;0;0;0;0;3;0;0;0;0;39;0;0;0;0;0;0;0;0;0;0;0;0;0;0;0;0;0;0;379;13;0;0;0;0;2;0;0;0;0;0;AGGTGAAGTAAAAGGTTCTTACTTAAACGTTACTGCAGCTACTATGGACGAGCTTTACAAACGTGCTGAGTACGCTAAAGCTGTAGGTTCTGTAATTATCATGATCGACT---TAGTATTAGGTTACACAGCTATTCAAAGTGCTGCTATCTGGTCTCGTGAAAATGA-TATGGTATTAC--ACTTAC--ACC…
Otu00133;1223;1;91;5;0;0;0;0;17;1;1;27;0;0;39;2;0;2;0;11;27;0;0;1;2;8;50;3;1;42;0;0;0;0;244;0;0;0;0;0;0;0;0;0;0;0;0;0;6;5;0;0;5;23;75;1;0;0;0;17;2;0;60;0;0;151;0;3;9;0;0;0;0;0;0;0;0;3;28;34;0;0;77;2;25;42;7;73;0;0;0;0;AGGTGAAGTAAAAGGTTCATACTTAAATGTTACTGCAGCTACTCAAGAAGAAATCTACAAACGTTCTGAGTTTGCTAAGGAAATTGGTTCTGTAATTATTATGATCGACT---TAGTTTTAGGTTACACAGCAATCCAAACAACTGCAATTTGGGCACGTGACAATGA-CATGATTTTAC-…
Otu00134;1221;4;0;0;0;0;0;0;0;0;0;2;0;0;0;0;0;0;0;2;0;0;1;0;25;99;0;1;0;0;72;0;0;0;1;8;4;0;0;0;0;0;0;0;0;0;27;0;51;18;0;0;0;0;0;0;12;0;0;0;0;0;0;0;0;0;3;0;0;0;0;0;6;0;0;0;0;331;2;0;0;8;0;11;143;0;4;0;0;0;340;46;AGGTGAAGTAAAAGGTTCTTACTTAAACATCACAGCAGCTACTATGGAAGAAGTTTACAAACGTGCAGAGTACGCTAAAATGGTTGGTTCTGTAATCGTTATGATCGATT---TAGTAATGGGCTACACAGCAATCCAAAGTATTGCTTTATGGGCTCGTGAAAACGA-TATGGTATTAC--ATTTAC…
Otu00135;1210;61;0;6;31;0;0;0;0;3;132;11;125;0;36;175;0;112;0;15;0;7;1;7;27;8;6;16;18;10;35;0;0;117;11;82;0;0;0;0;0;0;0;0;2;0;1;0;0;0;0;0;4;0;0;0;0;0;2;13;0;44;1;0;0;4;31;0;0;0;0;0;0;0;0;0;0;0;9;0;0;2;0;0;33;3;0;9;0;0;0;0;AGGTGAAACTAAAGGTTCTTACTTAAACATCACTGCAGGTACAATGGAAGAAGTTTACAAACGAGCTGAGTATGCAAAAGCTGTTGGCTCAATCATTGTTATGATCGATT---TAGTAATGGGTTATACGGCCATTCAAAGTGCAGCAATTTTGGTCTCGTGATAACGATATGTTAT…
Otu00136;1200;0;0;0;0;0;0;0;0;0;0;0;0;0;0;0;0;0;0;0;0;0;0;10;45;13;0;0;29;0;0;0;0;0;1090;7;0;0;0;0;0;0;0;0;0;0;0;0;0;0;0;0;0;0;0;0;0;0;0;0;0;0;0;0;0;0;0;0;0;0;0;0;0;0;0;0;0;0;0;0;0;0;0;0;6;0;0;0;0;0;0;0;AGGTGAAGTTAAAGGTTCTTATTTAAACGTTACTGCAGCTACTCAAGAAGAAATCTACAAACGTGCTGAGTTTGCTAAAGAAATCGGTTCTGTAATTGTTATGATCGACT---TAGTTTTAGGTTACACAGCAATCCAAACAACTGCAATTTGGGCACGTGAGAATGA-CATGATTTTAC--ATTTAC--ACCGT-…
Otu00137;1192;0;0;0;0;0;0;0;0;0;0;1;1;1;0;0;0;0;1;0;0;0;0;0;5;1;0;0;0;0;0;1;4;0;6;1;0;0;0;0;0;4;0;0;0;0;6;10;0;0;32;1;0;0;0;19;0;0;0;0;0;0;0;25;1;0;1;0;0;3;0;0;9;3;60;67;666;17;4;0;0;3;0;71;0;6;0;0;0;117;0;45;AGGTGAAGTAAAAGGTTCATACTTAAACATTACTGCAGGTACAATGGAAGAAGTGTACAAACGTGCTGAGTACGCTAAAGCAGTTGGTTCTGTAATTGTAATGATCGATT---TAGTTATGGGTTACACAGCAATTCAAAGTTCAGCAATCTGGGCTCGTGACAACGA-CATGATTTTAC--ACTTAC--…
Otu00138;1179;14;0;0;0;145;0;0;0;0;0;36;14;0;0;5;0;15;21;27;1;0;0;0;1;19;4;2;0;0;82;0;0;3;0;93;0;0;0;55;0;0;0;0;0;1;0;0;25;16;0;0;11;0;0;4;1;0;0;0;0;1;0;1;0;0;0;0;22;0;0;2;0;0;0;0;0;0;0;0;23;140;3;0;2;19;50;16;25;0;0;280;AGGTGAAGTAAAAGGTTCTTACTTAAACGTTACTGCAGCTACTATGGATGAGCTTTACAAACGTGCTGAGTACGCT--AGCTGTAGGTTCTGTAATTATCATGATCGACT---TAGTATTAGGTTACACAGCTATTCAAAGTGCTGCTATCTGGGCTCGTGAAAATGA-TATGGTGTT…
Otu00139;1160;0;1;0;0;0;0;3;0;0;0;0;0;0;0;0;0;0;696;0;0;0;0;0;11;117;5;0;0;0;7;0;1;229;0;90;0;0;0;0;0;0;0;0;0;0;0;0;0;0;0;0;0;0;0;0;0;0;0;0;0;0;0;0;0;0;0;0;0;0;0;0;0;0;0;0;0;0;0;0;0;0;0;0;0;0;0;0;0;0;0;0;AGGTGAAGTAAAAGGTTCTTACTTAAATGTTACTGCTGGTACAATGGAAGAAGTTTACAAACGTGCTGAATATGCTAAAGCTGTAGGTTCTATCATTATTATGATCGACT---TAGTTATGGGTTATACAGCAATTCAATCAATTTGCATACTGGGCTCGTGACAATGATATGCTTTTAC--ATTTAC--ACCGT…
Otu00140;1154;0;5;0;0;0;0;0;0;0;0;0;0;0;0;0;0;0;653;1;0;0;0;0;0;107;0;0;0;0;0;0;0;238;0;114;0;0;5;0;0;0;0;1;0;0;0;0;0;0;0;0;0;0;0;0;0;0;0;0;0;0;0;0;0;0;0;0;0;0;0;0;0;0;0;0;0;20;0;0;0;0;0;0;0;0;0;0;0;10;0;0;AGGTGAAGTTAAAGGTTCATACTTAAATGTTACTGCTGGTACAATGGAAGAAGTTTACAAACGTGCTGAATATGCTAAAGCTGTAGGTTCTATCATTATTATGATCGACT---TAGTTATGGGTTATACAGCAATTCAATCAATTGCATACTGGGCTCGTGACAATGA-TATGCTTTTAC--ATTTAC--ACC…
Otu00141;1150;0;0;0;0;0;0;0;0;0;0;0;0;0;0;0;0;0;0;0;0;0;0;0;0;0;0;0;0;0;0;0;0;0;0;0;2;0;5;0;0;0;6;0;6;0;0;0;13;0;0;0;0;6;0;13;0;0;0;0;0;0;0;0;0;0;0;0;0;0;948;4;91;0;56;0;0;0;0;0;0;0;0;0;0;0;0;0;0;0;0;0;AGGTGAAGTTAAAGGTTCTTATTTAAACGTTACAGGTGCTACAATGGAAGACGTTTACGAACGTTCTGAGTACGCTAAAGAAGTTGGTTCTGTAATTATCATGATCGATT---TAGTAATGGGTTACACAGCAATTCAAAGTATTGCTTTATGGGCTCGTAAAAACGA-TATGATTTTAC--ACTTAC--ACCGT-G…
Otu00142;1149;4;0;8;66;19;1;45;16;8;26;19;25;17;0;3;5;0;0;32;6;16;14;15;32;20;15;47;126;15;4;9;14;4;10;0;0;15;0;0;0;0;0;0;0;0;41;34;5;98;33;1;0;0;7;5;4;2;23;26;0;21;0;3;3;11;0;0;1;0;0;0;0;14;0;41;4;0;2;5;14;0;8;15;42;2;9;2;0;1;14;2;AGGTGAAGTAAAAGGTTCATACTTAAACATTACTGCAGCTACAATGGAAGAAGTGTACAAACGTGCTGAGTACGCTAAAGCAGTTGGTTCTGTAATCGTAATGATCGATT---TAGTTATGGGTTATACAGCAATTCAAAGTTCAGCTATTTGGGCTCGTGACAATG…
Otu00143;1149;0;0;0;0;0;0;133;0;0;0;0;0;0;0;0;0;0;0;0;0;0;0;0;0;0;0;0;0;0;0;0;0;0;0;0;0;0;0;0;0;0;0;0;0;0;0;0;0;0;0;0;0;0;0;0;0;0;1005;0;11;0;0;0;0;0;0;0;0;0;0;0;0;0;0;0;0;0;0;0;0;0;0;0;0;0;0;0;0;0;0;0;AGGTGAAGTAAAAGGTTCTTACTTAAACATTACTGCAGCTACTATGGAAGAAGTGTACAAACGTGCAGAGTACGCTAAAATGGTTGGTTCTGTAATCGTTATGATCGATT---TAGTAATGGGTTACACAGCAATTCAAAGTATTGCTCTTTGGGCTCGTGAAAACGA-CATGCTTTTAC--ACTTAC--ACCGT-G…
Otu00144;1139;0;8;0;0;7;17;0;2;4;6;11;13;6;15;12;39;0;1;0;34;2;16;10;5;0;2;13;11;2;17;0;20;0;0;6;0;11;4;0;0;2;0;43;10;0;4;23;0;11;6;12;0;122;0;7;14;78;22;0;0;51;13;1;27;22;7;12;0;0;0;1;1;42;0;20;13;5;43;45;0;43;31;35;2;0;17;6;9;30;4;11;AGGTGAAGTTAAAGGTTCATATTTAAACG-TACAGCAGCTACTCAAGAAGAAATTTACAAACGTGCTGAGTTTGGTAAAGAAATCGGTTCTGTAATTGTTATGATCGACT---TAGTTTTAGGTTACACAGCAATCCAAACAACTGCAATTTGGGCACGTGAA…
Otu00145;1126;0;10;7;0;8;20;0;6;13;27;19;26;10;38;21;70;0;4;4;57;4;23;14;0;5;4;26;21;11;54;9;26;0;9;10;3;22;6;0;0;1;0;75;26;7;10;40;0;21;10;27;0;57;0;0;5;41;12;1;0;17;6;0;13;3;8;0;0;3;0;0;0;12;2;11;8;3;18;14;0;22;12;22;2;0;0;5;4;21;0;0;AGGTGAAGTTAAAGGTTCATATTTAAACG-TACAGCAGCTACTCAAGAAGAAATTTACAAACGTGCTGAGTTTGGTAAAGAAATCGGTTCTGTAATTGTTATGATCGACT---TAGTTTTAGGTTACACAGCAATCCAAACAACTGCAATTTGGGCACGTGAA…
Otu00146;1125;0;14;3;0;18;39;1;0;2;19;75;30;22;30;30;21;0;1;9;62;2;48;15;28;6;4;19;23;2;5;6;35;0;4;3;4;12;4;1;0;2;0;64;6;0;14;19;3;17;32;61;0;25;0;7;9;22;3;0;0;3;1;1;15;12;1;39;1;1;0;1;0;27;3;3;2;3;8;71;0;11;2;8;0;0;4;3;2;9;0;13;AGGTGAAGTAAAAGGTTCTTACTTAAACGTTTACAGCAGCTACTCAAGAAGAAATTTACAAACGTGCTGAGTTTGGTAAAGAAATCGGTTCTGTAATTGTTATGATCGACT--TAGTTTTAGGTTACACAGCAATCCAAACAACTGCAATTTGGGCACGTGAAAATGA-C…
Otu00147;1115;0;7;2;0;10;4;1;4;1;11;19;14;6;5;4;8;11;2;2;18;0;14;10;22;5;3;9;4;6;7;1;25;0;3;3;0;7;1;0;0;5;0;12;3;1;1;10;1;2;3;14;0;59;4;21;11;95;17;0;0;39;4;0;25;52;4;69;2;0;0;2;1;59;5;33;12;7;13;88;0;40;54;31;10;5;9;1;2;16;2;22;AGGTGAAGTTAAAGGTTCATATTTAAACGTTACAGCAGCTACTCAAGAAGAAATTTACAAACGTGCTGAGTTTGGTAAAGAAATCGGTTCTGTAATTGTTATGATCGACT---TAGTTTTAGGTTACACAGCAATCCAAACAACTGCAATTTGGGCACGTGAAAATGA-C…
Otu00148;1114;64;100;0;0;0;129;0;0;0;4;25;5;0;0;2;0;12;0;3;0;0;0;5;0;3;89;1;0;79;1;0;16;6;0;0;0;5;1;0;0;0;0;0;0;0;0;0;4;13;0;0;67;0;0;0;0;0;0;3;0;4;123;11;2;0;82;0;8;0;0;0;0;0;0;0;7;1;59;10;0;0;7;0;0;120;6;26;0;11;0;0;AGGTGAAGTAAAAGGTTCATACTTCAACGTAACTGCTGGAACTATGGACGAGGTTTATACTCGTGCAGAATATGCTAAACAAACAGGTACAGTAATTATCATGGTTGATT---TAGTACTTGGTTATACAGCAATCCAAAGTGCAGCAATCTGGGCTCGTGAAAACGA-TTTAATTATAC-…
Otu00149;1112;9;7;0;0;0;0;0;0;0;19;97;6;0;0;89;0;7;0;10;7;0;0;45;1;12;18;9;0;31;0;0;28;44;0;1;0;0;0;1;0;0;0;0;0;2;0;0;2;0;0;0;6;15;30;0;0;0;0;0;0;59;6;23;0;1;6;0;5;0;0;0;0;0;0;0;0;0;58;5;1;0;35;0;1;84;88;232;0;8;4;0;AGGTGAAGTAAAAGGTTCATACTTAAACGTTACTGCTGCTACTATGGAAGAAGTGTACAAACGTTCTCAGTACGCTAAAACAGTAGGTTCTGTAATTATTATGATCGATT---TAGTTATGGGTTATACTGCAATTCAAAGTATTGCACTATGGGCTCGTGAAAATGA-CATGATTTTAC--A…
Otu00150;1105;61;0;0;0;8;98;2;0;0;0;1;12;0;2;3;10;34;0;40;2;0;0;0;3;19;4;17;42;22;67;7;12;1;0;20;99;134;0;0;0;5;1;1;142;0;25;0;7;0;0;0;4;4;1;0;0;0;0;0;0;1;2;8;0;0;5;0;0;46;88;0;1;8;20;1;0;0;0;4;1;0;0;3;0;0;1;0;0;5;0;1;AGGTGAAACTAAAGGTTCTTACTTAAACATCACTGCTGGTACTATGGAAGAAGTTTACGCACGTGCAGAATACGGTAAAGCCGTTGGTTCTGTAATTGTGATGATCGATT---TAGTTATGGGTTACACAGCAATTCAATCTGCTGCTGTTTGGGCTCGTAACAACGA-CATGATCTTAC-…
Otu00151;1097;79;3;0;0;0;108;0;391;0;10;0;2;0;58;2;0;47;0;0;0;0;0;0;8;0;0;0;0;9;0;0;0;1;0;0;0;6;0;0;0;0;0;1;0;0;0;0;0;0;0;0;2;26;10;0;3;9;89;147;0;14;0;1;0;37;8;0;4;0;0;0;0;5;0;0;0;0;0;1;0;0;11;0;0;0;2;2;0;1;0;0;AGGTGAAGTTAAAGGTTCTTATTTAAACATCACTGCTGGTACTATGGAAGAAGTTTACAAGCGTGCAGAATACGGTAAAGCTGTTGGTTCTGTAATCGTTATGATCGACT---TAGTTATGGGTTATACAGCAATTCAAAGTGCTGCTGTTTGGGCTCGTGAAAACGA-CATGCTTTTAC--ACTTA…
Otu00152;1078;405;0;0;0;0;0;0;0;0;44;0;0;0;0;0;0;46;26;3;0;3;0;0;4;63;3;0;0;0;11;0;0;43;0;0;0;0;9;0;0;0;0;0;0;0;0;0;0;0;0;0;86;0;6;0;0;0;0;0;0;125;0;0;0;0;21;0;38;0;0;0;0;0;0;0;0;9;38;0;19;1;8;0;11;15;30;11;0;0;0;0;AGGTGAAGTTAAAGGTTCTTATTTAAACATCACAGCTTCAACGATGGAAGAAGTACTTAAACGTGCTGAATACGCGAAAGAAGTAGGTTCTATCGTTGTTATGATCGATT---TAGTTATGGGTTACACAGCTATTCAAAGTGCTGCAATCTGGGCTCGTGATAACGA-TATGCTTTTAC--AT…
Otu00153;1078;0;0;0;0;0;0;0;0;0;0;0;0;0;0;0;0;0;12;0;0;0;0;0;0;0;0;0;0;0;1;0;0;1;0;0;71;0;10;0;0;0;0;0;25;0;36;0;31;0;12;2;0;0;0;67;4;0;0;0;0;0;0;0;0;0;0;0;0;26;64;3;237;0;373;17;0;74;0;0;0;0;0;0;0;0;0;0;8;0;0;4;AGGTGAAGTAAAAGGTTCTTACTTAAACGTTACAGGTGCTACAATGGAAGACGTTTACGAACGTTCTGAGTATGCTAAAGAAGTTGGTTCTGTAATTATCATGATCGATT---TAGTAATGGGTTACACAGCAATTCAAAGTATTGCTTTATGGGCTCGTAAAAACGA-TATGATTTTAC--ACTTA…
Otu00154;1064;0;2;4;0;7;6;0;1;0;13;11;6;10;11;9;5;0;0;1;11;2;33;2;8;3;3;13;5;0;7;1;11;0;5;3;2;3;1;0;0;1;0;12;3;2;4;9;1;2;6;16;0;66;7;12;14;88;11;0;0;27;15;1;15;48;7;70;0;1;0;1;0;74;11;22;13;9;21;73;1;38;39;38;7;2;10;5;3;16;7;37;AGGTGAAGTTAAAGGTTCTTACTTAAACGTTACAGCAGCTACTCAAGAAGAAATTTACAAACGTGCTGAGTTTGGTAAAGAAATCGGTTCTGTAATTGTTATGATCGACT---TAGTTTTAGGTTACACAGCAATCCAAACAACTGCAATTTGGGCACGTGAAGATGA-CA…
Otu00155;1062;0;0;5;0;0;0;7;11;2;0;20;0;0;8;0;4;0;3;2;1;12;0;0;6;0;0;30;0;0;41;249;2;0;24;0;1;0;0;0;3;4;0;0;13;2;29;13;98;63;0;38;0;0;0;12;0;0;0;4;1;10;0;0;0;37;2;4;1;0;0;2;0;0;45;0;0;7;0;0;0;6;9;35;0;0;100;0;60;0;36;0;AGGTGAAGTTAAAGGTTCTTATTTAAACATCACAGCAGCTACTATGGAAGAAGTGTACAAACGTGCAGAATACGCTAAAATGGTTGGTTCTGTAATCGTTATGATCGATT---TAGTAATGGGTTACACAGCAATTCAAAGTATTGCTTTATGGGCTCGTGAAAACGA-TATGGTATTAC…
Otu00156;1059;3;0;0;0;0;0;0;0;0;0;2;4;0;0;0;0;0;5;1;5;5;0;0;0;1;2;14;43;29;0;0;40;0;0;0;0;178;0;41;0;0;0;0;0;0;0;0;11;4;0;0;0;0;0;79;2;2;0;0;0;0;11;0;0;0;0;7;0;0;0;11;0;161;0;0;0;10;13;16;4;0;0;0;0;0;2;207;1;107;38;0;AGGTGAAGTTAAAGGTTCATACTTAAATATTACTGCAGGTACAATGGAAGAAGTATACAAACGTGCTGAGTATGGTAAAGCAGTTGGCTCTGTAATTGTAATGATCGATT---TAGTAATGGGTTATACAGCAATTCAAAGTGCAGCTATTTGGGCTCGTGACAATGA-TATGCTTTTAC--…
Otu00157;1051;70;0;11;0;9;72;0;0;0;51;0;32;0;33;14;0;11;0;0;7;0;0;5;0;0;2;4;3;18;0;0;160;17;0;0;0;0;0;0;0;0;0;0;0;2;0;1;0;0;0;0;29;0;42;0;8;28;0;0;0;94;0;80;0;0;62;0;2;0;0;0;0;0;0;0;0;0;3;22;2;3;107;0;2;2;4;31;0;8;0;0;AGGTGAAGTAAAAGGTTCATACTTAAACGTTACTGCGGCTACTATGGAAGAAGTGTACAAACGTGCTGAGTACGCTAAAAACGTAGGTTCTGTAATTATTATGATCGATT---TAGTTATGGGTTATACTGCAATTCAAAGTATTGCAATATGGGCTCGTGAAAACGA-CATGGTTTTAC-…
Otu00158;1046;0;0;0;0;0;0;0;0;0;0;0;0;0;0;0;0;0;0;0;0;0;0;0;0;0;0;0;0;0;0;0;0;0;0;0;49;0;275;0;0;38;174;0;49;7;0;0;15;0;2;9;0;0;0;0;0;0;0;0;0;0;0;0;0;0;0;0;0;21;352;0;35;0;19;0;0;0;0;0;0;0;0;1;0;0;0;0;0;0;0;0;AGGTGAAGTTAAAGGTTCTTATTTAAACATCACTGCTGGTACAATGGAACAAGTTTACGAACGTGCTGAATATGCTAAATCAGTAGGTTCTATCATTGTTATGATCGATT---TAGTTATGGGTTACACAGCAATCCAATCTTCAGCTATCTGGGCTCGTAACAACGA-TATGCTTTTAC--ACTTAC--…
Otu00159;1036;0;0;0;0;0;0;37;37;0;84;0;0;0;0;2;0;0;0;0;0;0;154;0;0;0;0;0;0;0;0;0;0;0;0;0;0;0;0;0;0;0;0;0;0;0;0;0;0;2;0;0;0;0;0;0;4;55;386;0;0;270;0;0;0;0;0;0;0;0;0;0;0;0;0;0;3;0;0;0;0;0;2;0;0;0;0;0;0;0;0;0;AGGTGAAGTTAAAGGTTCTTATTTAAACGTTACTGCAGCTACTCAAGAAGAAATCTACAAACGTGCTGAGTTTGCTAAAGAAATCGGTTCTGTAATTGTTATGATCGACT---TAGTTTTAGGTTACACAGCAATCCAAACAACTGCAATTTGGGCACGTGAGAATGA-CATGATTTTAC--ATTTAC--ACC…
Otu00160;1036;0;15;0;0;17;40;0;15;12;15;28;31;5;24;23;47;0;4;5;74;5;40;22;20;9;10;29;17;13;33;5;18;0;6;9;6;24;3;0;0;0;0;101;10;1;9;22;0;21;18;57;0;31;0;2;0;21;2;0;0;16;4;0;5;4;2;2;0;0;0;0;0;11;0;0;6;0;8;11;0;9;5;5;0;0;3;0;3;19;2;2;AGGTGAAGTTAAAGGTTCTTATTTAAACGTTACAGCAGCTACTCAAGAAGAAATTTACAAACGTGCTGAGTTTGGTAAAGAAATCGGTTCTGTAATTGTTATGATCGACT--TAGTTTTTAGGTTACACAGCAATCCAAACAACTGCAATTTGGGCACGTGAAAATGA…
Otu00161;1028;0;9;0;0;3;0;0;0;0;0;44;4;24;2;0;250;0;0;0;47;0;0;0;0;0;0;16;206;2;0;33;0;0;0;0;0;12;253;0;0;0;0;0;0;0;0;2;14;0;0;0;0;0;0;0;3;0;0;0;0;0;0;0;0;6;0;59;0;0;1;0;0;0;0;0;0;0;0;11;0;0;0;0;0;0;0;0;27;0;0;0;AGGTGAAGTTAAAGGTTCTTATTTAAACGTTACAGCAGCTACTCAAGAAGAAATTTACAAACGTGCACAGTTTGCTAAAGAACTTGGTTCTGTAATTATTATGATCGACT---TAGTAATGGGTTACACATCAATTCAAACAACTGCTATTTGGGCACGTGAAAATGA-TATGATTTTAC--ACTTA…
Otu00162;1026;13;0;0;0;0;0;0;4;2;0;0;0;0;0;0;0;0;6;1;0;6;29;1;0;4;0;59;0;0;0;0;0;0;3;0;98;0;0;0;0;1;0;0;5;196;0;11;22;0;0;0;4;0;0;36;0;0;0;0;0;0;3;0;0;0;0;0;0;14;0;42;0;0;41;0;0;0;0;0;380;0;0;8;0;35;2;0;0;0;0;0;AGGTGAAGTTAAAGGTTCTTATTTAAACATCACTGCTGGTACAATGGAAGAAGTATACAAACGTGCTGAATATGCTAAAGCAGTTGGCTCTGTAATTGTTATGATCGACT---TAGTAATGGGTTACACAGCAATTCAAAGTTCTGCTATCTGGGCTCGTGACAACGA-TATGCTTTTAC--ACTTAC…
Otu00163;994;0;0;0;0;0;0;0;0;0;0;0;0;0;0;0;0;0;1;0;0;0;1;0;4;0;3;0;0;0;0;0;0;0;0;0;0;0;0;0;0;0;0;0;0;968;5;0;8;0;0;0;0;0;0;0;1;0;0;0;0;0;0;0;0;0;0;0;0;0;0;0;0;0;0;3;0;0;0;0;0;0;0;0;0;0;0;0;0;0;0;0;AGGTGAAGTTAAAGGTTCTTATTTAAACATCACTGGTGGTACAATGGAAGAAGTTTACAAACGTGCTGAGTACGCAAAAGCAGTAGGTTCTGTAATTGTAATGATCGATT---TAGTTATGGGTTACACAGCAATTCAAAGTATTGCTCTTTGGGCTCGTGAAAACGA-TATGTTATTAC--ACTTAC--ACCGT-GCAGGT…
Otu00164;993;0;0;0;0;0;0;0;0;0;0;0;0;0;0;0;0;0;0;0;0;0;0;0;0;0;0;0;0;0;0;0;0;0;0;0;19;0;2;0;0;0;24;0;53;0;0;0;65;0;3;2;0;0;0;8;0;0;0;0;0;0;0;0;0;0;0;0;0;14;727;1;58;0;17;0;0;0;0;0;0;0;0;0;0;0;0;0;0;0;0;0;AGGTGAAGTTAAAGGTTCTTATTTAAACGTTACAGGTGCTACAATGGAAGACGTTTACGAACGTTCTGAGTACGCTAAAGAAGTTGGTTCTGTAATTATCATGATCGATT---TAGTAATGGGTTACACAGCAATTCAAAGTATTGCTTTATGGGCTCGTAAAAACGA-TATGATTTTAC--ACTTAC--ACCGT…
Otu00165;975;0;0;0;0;0;0;0;0;0;0;0;0;0;0;0;0;0;0;0;0;2;0;4;0;0;0;0;0;0;0;0;0;0;0;0;0;0;0;0;0;0;0;0;0;215;0;51;0;85;0;2;0;0;0;0;0;0;0;0;0;0;0;2;0;0;0;48;0;0;0;0;0;0;0;0;20;15;0;0;479;11;0;2;1;0;0;0;38;0;0;0;AGGTGAAGTTAAAGGTTCTTATTTAAACATCACTGCTGGTACAATGGAAGAAGTTTACAAACGTGCTGAGTACGCTAAAGCAGTTGGATCTGTAATTGTTATGATTGACT---TAGTAATGGGTTACACAGCAATTCAAAGTTCTGCTGTATGGGCTCGTGAAAACGA-TATGCTTTTAC--ACTTAC--ACC…
Otu00166;971;0;0;0;0;0;0;0;0;0;0;0;0;0;0;0;0;0;0;0;0;0;0;107;4;5;13;0;0;0;0;2;0;0;0;32;0;0;0;0;0;0;0;0;0;0;0;0;11;0;0;0;0;0;50;0;0;0;0;0;0;0;0;0;0;0;0;0;0;0;0;0;0;0;0;0;0;0;0;0;0;65;579;4;60;1;14;0;0;23;0;1;AGGTGAAGTAAAAGGTTCTTACTTAAACATCACTGCTGGTACAATGGAAGAAGTATACAAACGTGCTGAATATGCTAAAGCAGTTGGTTCTGTAATTGTTATGATCGACT---TAGTTATGGGTTACACAGCAATTCAAAGTTCTGCTATATGGGCTCGTGATAACGA-TATGCTTTTAC--ACTTAC--AC…
Otu00167;970;0;1;0;0;2;0;5;0;0;1;0;7;0;3;2;0;3;3;24;0;0;0;0;5;18;5;0;0;1;0;0;0;18;0;0;0;109;0;0;0;0;0;0;0;0;0;1;9;2;0;0;11;0;0;16;0;0;22;1;0;30;0;84;1;11;14;1;2;18;0;0;0;0;0;1;2;90;0;0;59;2;3;230;133;1;3;1;14;0;0;1;AGGTGAAGTTAAAGGTTCTTATTTAAACATCACTGCTGGTACAATGGAAGAAGTATACAAACGTGCTGAGTATGCTAAAGCAGTTGGATCTGTAATTGTTATGATTGACT---TAGTAATGGGTTACACAGCAATTCAAAGTTCTGCTGTATGGGCTCGTGACAACGA-TATGCTTTTAC--AC…
Otu00168;966;0;0;0;0;0;0;0;0;0;0;0;0;0;0;0;0;0;0;0;0;0;0;0;0;0;0;0;0;0;0;0;0;0;0;0;0;0;0;0;764;0;0;15;0;0;0;0;0;0;0;0;0;0;0;167;7;0;0;0;0;0;0;0;0;0;0;0;1;0;0;0;7;5;0;0;0;0;0;0;0;0;0;0;0;0;0;0;0;0;0;0;AGGTGAAGTAAAAGGTTCTTACTTAAACGTTACTGCAGCTACTATGGAAGAAGTGTACAAACGTGCAGAGTACGCTAAAATGGTAGGTTCTATCATTATCATGATCGATT---TAGTAATGGGTTACACAGCAATTCAAAGTATTGCTTTATGGGCTCGTGAAAACGA-CATGCTTTTAC--ACTTAC--ACCGT-GCT…
Otu00169;962;11;0;2;0;0;55;0;0;0;104;4;3;0;3;83;0;3;0;0;0;0;0;0;0;0;89;0;0;21;0;0;1;0;0;0;0;0;0;0;0;0;0;0;0;0;0;0;0;0;0;0;4;10;1;0;0;38;0;0;0;81;19;22;0;0;23;0;0;0;0;0;0;0;0;0;0;0;0;8;0;0;28;0;0;88;0;261;0;0;0;0;AGGTGAAGTTAAAGGTTCTTATTTAAACATCACTGGTGGTACTATGGAAGAAGTTTATAAACGTGCAGAATACGCTAAAGCAGTTGGTTCGATTGTTATTATGATCGACT---TAGTTATGGGTTATACAGCGATTCAAAGTGCTGCTGTTTGGTCTCGCGAAAACGA-CATGCTTTTAC--ATTTA…
Otu00170;947;0;14;7;0;24;40;0;10;12;48;31;35;0;41;29;41;0;11;4;59;3;50;24;14;9;0;23;15;9;0;13;55;0;7;16;9;27;8;0;0;11;0;57;0;8;19;44;0;22;25;48;0;0;0;0;0;4;1;0;0;0;1;0;0;0;0;1;0;0;0;0;0;4;0;1;0;0;0;6;0;3;3;0;1;0;0;0;0;0;0;0;AGGTGAAGTTAAAGGTTCTTATTTAAACGTTACAGCAGCTACTCAAGAAGAAATTTACAAACGTGCTGAGTTTGGTAAAGAAATCGGTTCTGTAATTGTTATGATCGACT---TAGTTTTAGGTTACACAGCAATCCAAACAACTGCAATTTTGGGCACGTGAAAATGACATGAT…
Otu00171;943;0;98;12;0;0;2;0;22;2;0;19;0;0;43;4;0;0;0;9;36;0;0;1;6;15;71;6;2;47;0;0;0;0;356;0;0;0;0;0;0;0;0;0;0;0;0;0;9;8;0;0;0;5;20;1;0;0;0;11;0;0;19;0;0;39;0;0;3;0;0;0;0;0;0;0;0;2;6;12;0;0;16;1;13;9;5;13;0;0;0;0;AGGTGAAGTTAAAGGTTCATATTTAAATGTTACTGCAGCTACTCAAGAAGAAATCTACAAACGTTCTGAGTTTGCTAAAGAAATTGGTTCTGTAATTATTATGATCGACT---TAGTTTTAGGTTACACAGCAATCCAAACAACTGCAATTTGGGCACGTGACAATGA-CATGATTTTAC--ACT…
Otu00172;941;0;0;5;39;9;0;6;6;1;7;1;7;14;1;2;2;22;0;12;3;8;2;7;36;3;3;19;61;3;7;2;6;4;3;0;9;2;0;0;0;0;0;0;0;5;17;16;1;40;18;0;2;0;21;10;15;5;38;56;1;34;1;4;3;14;3;5;1;0;0;0;0;21;0;65;10;1;6;3;24;0;27;23;101;3;15;0;0;4;16;0;AGGTGAAGTTAAAGGTTCTTACTTAAACATTACTGCAGCTACAATGGAAGAAGTGTACAAACGTGCTGAGTACGCTAAAGCAGTTGGTTCTGTAATCGTAATGATCGATT---TAGTTATGGGTTATACAGCAATTCAAAGTTCAGCTATTTGGGCTCGTGACAATGA-TATGCTT…
Otu00173;939;0;0;5;28;15;1;21;6;1;5;9;5;12;2;2;1;11;0;14;0;7;2;4;15;7;2;20;63;5;8;0;12;8;2;1;3;5;0;0;0;0;0;0;0;7;16;8;1;38;7;3;0;0;16;22;2;1;50;70;1;34;23;4;2;19;8;3;0;0;0;0;0;14;0;51;2;1;3;9;17;1;20;35;93;6;29;2;0;1;18;0;AGGTGAAGTTAAAGGTTCATATTTAAACATTACTGCAGCTACAATGGAAGAAGTGTACAAACGTGCTGAGTACGCTAAAGCAGTTGGTTCTGTAATCGTAATGATCGATT---TAGTTATGGGTTATACAGCAATTCAAAGTTCAGCTATTTGGGCTCGTGACAATGA-TATGCTTT…
Otu00174;933;0;0;0;0;0;0;4;30;40;123;0;0;0;0;0;0;0;0;0;0;0;210;3;0;0;0;0;0;0;0;0;0;0;2;0;0;0;0;0;0;0;0;0;0;0;0;0;0;2;2;0;0;0;0;0;9;31;269;0;0;202;0;0;0;0;0;0;0;0;0;0;0;0;0;0;0;0;0;0;0;0;6;0;0;0;0;0;0;0;0;0;AGGTGAAGTAAAAGGTTCTTACTTAAACGTTACTGCAGCTACTCAAGAAGAAATCTACAAACGTGCTGAGTTTGCTAAAGAAATCGGTTCTGTAATTGTTATGATCGACT---TAGTTTTAGGTTACACAGCAATCCAAACAACTGCAATTTGGGCACGTGAGAATGA-CATGATTTTAC--ATTTAC--ACC…
Otu00175;928;0;0;0;0;0;0;0;0;0;0;0;0;0;0;0;0;13;0;6;0;0;0;2;0;0;0;850;0;0;0;0;0;18;0;0;0;0;13;0;0;0;0;4;0;0;18;0;1;0;0;0;0;0;0;0;0;0;0;0;0;0;0;0;0;0;0;0;3;0;0;0;0;0;0;0;0;0;0;0;0;0;0;0;0;0;0;0;0;0;0;0;AGGTGAAGTAAAAGGTTCTTACTTAAACATCACTGCAGGTACAATGGAAGAAGTTTACAAACGTGCTGAATACGCTAAATCAGTAGGTTCTGTAATCGTAATGATCGACT---TAGTAATGGGTTACACAGCAATTCAAAGTGCAGCAATCTGGGCTCGTGAAAACGA-CATGCTTTTAC--ACTTAC--ACCGT-GC…
Otu00176;926;0;0;0;0;5;13;0;1;1;8;28;13;0;7;5;19;0;2;6;40;0;26;5;7;2;5;5;0;2;3;0;15;0;0;1;4;5;0;0;0;1;0;10;9;0;2;11;0;2;12;6;0;17;5;0;6;112;14;0;0;28;1;0;5;6;2;53;0;0;0;0;0;148;0;11;18;1;5;80;0;29;25;21;0;0;3;3;0;27;1;24;AGGTGAAGTAAAAGGTTCATATTTAAACGTTACAGCAGCTACTCAAGAAGAAATTTACAAACGTGCTGAGTTTGGTAAAGAAATCGGTTCTGTAATTGTTATGATCGACT---TAGTTTTAGGTTACACAGCAATCCAAACAACTGCAATTTGGGCACGTGAAAATGA-CATGATTTT…
Otu00177;925;0;13;4;0;16;18;0;4;3;18;30;23;6;15;25;28;0;3;2;57;1;27;29;11;6;6;24;19;4;24;3;38;1;7;3;3;8;8;0;0;6;0;51;10;17;7;28;2;9;13;57;0;28;0;3;4;24;5;0;0;14;4;0;7;5;3;9;0;0;0;1;1;13;1;12;4;3;14;21;0;17;6;13;1;1;1;2;3;8;3;7;AGGTGAAGTAAAAGGTTCATACTTAAACGTTACAGCAGCTACTCAAGAAGAAATTTACAAACGTGCTGAGTTTGGTAAAGAAATCGGTTCTGTAATTGTTATGATCGACT---TAGTTTTAGGTTACACAGCAATCCAAACAACTGCAATTTGGGCACGTGAAAATGA-CAT…
Otu00178;920;0;0;0;0;0;0;53;7;16;0;0;36;3;0;0;0;0;0;0;0;0;54;4;4;7;0;0;0;0;0;0;0;0;28;0;83;0;0;0;243;0;0;0;3;30;17;1;0;0;184;0;0;0;0;0;0;0;43;0;0;0;0;21;0;0;0;0;0;0;0;0;18;0;0;0;5;0;0;0;0;0;0;6;11;0;0;0;0;0;43;0;AGGTGAAGTTAAAGGTTCATACTTAAACGTTACAGCTGCGACTATGGAAGAAATCTACAAACGTTGTGAGTATGCTAAAGAAGTAGGTTCTGTAATTGTAATGATCGATT---TAGTTATGGGTTATACAGCAATTCAAAGTACTGCTATTTGGGCTCGTGAAAACGA-TATGCTTTTAC--ATTTA…
Otu00179;918;0;0;0;0;0;0;0;0;0;0;0;0;0;0;0;0;0;0;228;1;0;0;18;3;25;19;36;0;10;0;0;0;20;0;24;0;0;0;0;0;0;0;0;0;0;0;0;0;0;0;0;3;0;0;0;0;0;0;0;0;0;0;0;0;0;0;0;0;0;0;0;0;0;0;0;0;0;51;0;0;72;46;0;5;37;34;169;0;16;0;101;AGGTGAAGTTAAAGGTTCTTATTTAAACGTTACTGCAGCTACTATGGATGAACTTTACAAACGTGCTAACTACGCT--AGCTGTAGGTTCTGTAATTATCATGATCGACT---TAGTATTAGGTTACACAGCTATTCAAAGTGCTGCTATCTGGTCTCGTGAAAACGA-TATGGTATTAC--ACT…
Otu00180;915;5;1;0;0;0;0;3;0;0;0;0;0;0;0;0;0;0;477;12;0;0;0;0;6;103;14;0;0;2;55;0;5;140;0;47;0;0;1;0;0;0;0;1;0;6;0;0;0;0;0;0;0;0;0;0;0;0;0;0;0;0;0;0;0;0;0;0;0;0;0;0;0;0;0;0;0;23;3;0;0;0;0;0;7;0;0;0;0;4;0;0;AGGTGAAGTAAAAGGTTCATACTTAAATGTTACTGCTGGTACAATGGAAGAAGTTTACAAACGTGCTGAATATGCTAAAGCTGTAGGTTCTATCATTATTATGATCGACT---TAGTTATGGGTTATACAGCAATTCAATCAATTGCATACTGGGCTCGTGACAATGA-TATGCTTTTAC--ATTTAC--ACC…
Otu00181;905;0;0;0;0;0;0;2;0;0;1;1;10;0;1;0;0;6;0;12;0;1;0;0;1;48;2;12;0;3;1;0;1;24;0;3;4;125;0;0;0;0;0;0;1;0;0;0;12;4;0;0;6;0;0;13;0;0;15;0;0;10;0;151;1;14;7;2;0;6;0;0;0;0;0;0;0;55;3;0;58;2;0;218;51;0;2;0;12;0;0;4;AGGTGAAGTAAAAGGTTCTTACTTAAACATCACTGCTGGTACAATGGAAGAAGTATACAAACGTGCTGAGTATGCTAAAGCAGTTGGATCTGTAATTGTTATGATTGACT---TAGTAATGGGTTACACAGCAATTCAAAGTTCTGCTGTATGGGCTCGTGACAACGA-TATGCTTTTAC--AC…
Otu00182;897;114;0;0;0;38;0;9;0;6;0;0;85;0;9;2;0;112;10;13;6;0;0;0;14;4;0;28;2;23;0;0;199;0;0;33;0;0;0;0;15;0;0;16;0;0;0;1;0;0;0;0;1;0;0;0;8;5;0;0;0;0;0;80;4;10;16;0;0;0;0;0;0;7;5;0;0;0;8;6;0;1;0;1;0;0;0;0;0;6;0;0;AGGTGAAGTAAAAGGTTCTTACTTAAACGTTACAGGTGCTACAATGGAAGACGTGTACGAACGTGCTGAGTACGCTAAATCTCTTGGTTCTGTAATTATCATGATCGATT---TAGTTATGGGTTACACAGCAATTCAATCAATTGCTTTATGGGCTCGTAAAAACGA-TATGGTGTTAC--ACT…
Otu00183;888;2;0;0;0;3;0;0;0;0;0;5;0;0;0;0;0;0;15;10;2;0;0;5;3;5;1;6;17;0;1;0;2;5;1;2;5;70;2;0;0;0;1;12;132;1;33;8;5;35;0;0;0;0;0;5;2;0;0;0;0;0;0;12;0;0;0;0;0;403;2;1;32;0;0;6;7;7;1;0;0;0;5;5;4;0;0;3;0;1;0;3;AGGTGAAGTAAAAGGTTCATACTTAAACG-TACAGCTGCTACTATGGAAGAAATCTATAAACGTTGTGAGTACGCGAAAGAAGTAGGGTCTGTAATTGTGATGATCGATT---TAGTTATGGGTTACACAGCAATTCAAAGTGCTGCAATCTGGGCTCGTGAAAATGA-TATGATTTTAC--ATTTAC--A…
Otu00184;882;17;0;0;0;115;0;0;0;0;0;39;16;0;0;0;0;11;19;33;1;32;0;11;1;14;16;3;0;0;159;0;3;4;0;73;0;1;0;15;0;0;0;0;0;0;4;0;14;12;0;0;2;0;0;0;0;0;0;0;0;5;0;41;0;0;2;0;4;0;0;0;0;0;0;0;0;24;14;0;1;61;2;0;1;5;9;6;5;1;0;86;AGGTGAAGTAAAAGGTTCATACTTAAACGTTACTGCAGCTACTATGGATGAGCTTTACAAACGTGCTGAGTACGCTAAAGCTGTAGGTTCTGTAATTATCATGATCGACT---TAGTATTAGGTTACACAGCTATTCAAAGTGCTGCTATCTGGGCTCGTGAAAATGA-TATGGTGTTAC-…
Otu00185;874;7;7;0;0;0;0;0;0;0;20;49;24;0;0;0;0;3;0;11;10;0;0;0;0;13;37;14;0;0;0;0;2;75;0;2;0;0;2;2;0;0;0;0;0;0;0;2;0;0;0;0;3;0;18;0;0;0;0;0;0;72;12;5;0;0;8;0;5;0;0;0;0;0;0;0;0;0;59;1;0;0;44;0;0;63;117;163;0;10;14;0;AGGTGAAGTTAAAGGTTCTTACTTAAACG-TACTGCTGCTACTATGGAAGAAGTGTACAAACGTTCTCAGTACGCTAAAACAGTAGGTTCTGTAATTATTATGATCGATT---TAGTTATGGGTTATACTGCAATTCAAAGTATTGCACTATGGGCTCGTGAAAATGA-CATGATTTTAC--A…
Otu00186;844;0;0;0;0;0;0;0;0;6;0;0;0;0;0;0;0;0;0;0;0;1;0;0;0;0;0;0;0;0;0;0;0;0;0;0;29;0;3;4;2;73;6;1;33;4;0;3;8;4;2;3;0;1;0;33;1;0;0;0;0;0;0;0;0;0;0;1;0;0;82;107;257;0;127;2;4;0;0;0;3;0;0;26;0;0;0;0;0;0;2;16;AGGTGAAGTAAAAGGTTCATACTTAAACATTACTGCTGGTACAATGGAAGAAGTATACAAACGTGCTGAGCATGCTAAAGCAGTTGGTTCTGTAATTGTTATGATTGACT---TAGTAATGGGTTACACAGCAATTCAAAGTTCTGCTATTTGGGCTCGTGAAAACGA-TATGCTTTTAC--ACTTAC--A…
Otu00187;841;11;1;0;0;3;0;0;0;0;2;0;8;0;0;0;0;2;20;30;1;0;0;14;19;61;0;0;0;0;0;0;0;62;0;0;0;0;0;0;0;0;0;0;2;2;11;2;0;0;3;3;0;0;0;8;31;0;0;0;0;13;0;12;0;0;28;0;1;0;0;0;0;0;1;0;8;0;0;0;1;10;1;54;407;0;0;0;0;0;9;0;AGGTGAAGTTAAAGGTTCATACTTAAACATCACTGCTGGTACAATGGAAGAAGTATACAAACGCGCTGAGTACGCTAAAGCAGTTGGATCTGTAATTGTTATGATTGACT---TAGTAATGGGTTACACAGCAATTCAAAGTTCTGCTATCTGGGCTCGTGAGAACGA-TATGCTTTTAC--ACTTAC…
Otu00188;826;20;0;0;0;0;0;2;0;0;1;0;19;0;0;5;0;2;47;52;2;0;0;65;35;175;0;0;0;0;0;0;7;146;0;2;1;0;0;0;0;0;0;0;0;1;31;0;0;0;0;1;0;0;0;0;0;0;0;0;0;3;0;9;0;0;2;0;0;0;0;0;0;0;0;0;0;0;1;0;0;2;3;22;170;0;0;0;0;0;0;0;AGGTGAAGTAAAAGGTTCTTACTTAAACATCACTGCTGGTACAATGGAAGAAGTATACAAACGCGCTGAGTACGCTAAAGCAGTTGGATCTGTAATTGTTATGATTGACT---TAGTAATGGGTTACACAGCAATTCAAAGTTCTGCTATCTGGGCTCGTGAGAACGA-TATGCTTTTAC--ACTTAC--…
Otu00189;825;1;58;1;0;0;0;0;3;2;0;16;0;0;45;0;0;2;1;9;14;0;0;1;5;0;39;0;0;29;0;0;0;0;115;0;0;0;0;0;0;0;0;0;0;1;0;0;4;3;0;0;3;22;45;0;0;0;0;13;0;0;45;0;0;153;0;0;12;0;0;0;0;0;0;0;0;0;23;30;0;0;55;0;33;26;10;6;0;0;0;0;AGGTGAAACTAAAGGTTCTTACTTAAATGTTACTGCAGCTACTCAAGAAGAAATCTACAAACGTTCTGAGTTTGCTAAAGAAATTGGTTCTGTAATTATTATGATCGACT---TAGTTTTAGGTTACACAGCAATCCAAACAACTGCAATTTGGGCACGTGACAATGA-CATGATTTTAC--A…
Otu00190;818;0;0;0;0;0;0;0;0;0;0;38;6;0;0;0;0;0;0;1;0;2;0;4;0;0;1;11;18;13;0;0;19;28;0;0;0;69;1;19;0;0;0;0;0;0;0;1;10;3;0;0;1;0;0;30;2;1;0;0;0;0;4;84;0;0;0;0;1;0;0;6;0;153;0;0;0;4;8;9;0;0;0;1;2;25;69;106;1;48;14;5;AGGTGAAGTAAAAGGTTCATACTTAAATATTACTGCAGGTACAATGGAAGAAGTATACAAACGTGCTGAGTATGGTAAAGCAGTTGGCTCTGTAATTGTAATGATCGATT---TAGTAATGGGTTATACAGCAATTCAAAGTGCAGCTATTTGGGCTCGTGACAATGA-TATGCTTTTAC--ACT…
Otu00191;807;0;0;0;0;0;0;0;0;0;0;0;0;0;0;0;0;0;0;0;0;0;0;0;5;0;0;0;0;0;0;0;0;54;0;111;0;0;0;0;0;0;0;0;0;0;0;0;0;0;0;0;0;0;0;0;0;0;0;0;0;0;0;0;0;0;0;0;0;0;0;0;0;0;0;0;0;0;0;0;0;0;0;7;0;0;0;0;0;630;0;0;AGGTGAAGTTAAAGGTTCATACTTAAACATTACTGCAGGTACAATGGAAGAAGTTTACAAACGTGCTGAGTACGGTAAAGCAGTTGGTTCAGTAATTGTAATGATCGACT---TAGTAATGGGTTATACAGCAATTCAAAGTGCTGCTATCTGGGCTCGTGAAAATGA-TATGATTTTAC--ATTTAC--ACCGT-GCA…
Otu00192;799;0;0;0;0;0;0;73;0;0;0;0;0;0;0;0;0;0;0;0;0;0;0;0;0;0;0;0;0;0;0;0;0;0;0;0;0;0;0;0;0;0;0;0;0;0;0;0;0;0;0;0;0;0;0;0;0;0;721;0;5;0;0;0;0;0;0;0;0;0;0;0;0;0;0;0;0;0;0;0;0;0;0;0;0;0;0;0;0;0;0;0;AGGTGAAGTTAAAGGTTCTTATTTAAACATTACTGCAGCTACTATGGAAGAAGTGTACAAACGTGCAGAGTACGCTAAAATGGTTGGTTCTGTAATCGTTATGATCGATT---TAGTAATGGGTTACACAGCAATTCAAAGTATTGCTCTTTGGGCTCGTGAAAACGA-CATGCTTTTAC--ACTTAC--ACCGT-GCTGG…
Otu00193;792;0;0;0;0;0;0;0;0;0;0;2;0;0;0;0;0;0;0;2;0;0;0;0;2;0;0;0;0;0;0;1;0;0;0;0;2;0;0;0;0;2;0;0;0;0;2;1;0;0;27;0;0;0;0;15;1;0;0;0;0;0;0;9;0;2;1;0;0;1;0;0;2;0;36;56;447;14;0;0;0;0;0;57;3;0;0;0;0;74;0;33;AGGTGAAGTTAAAGGTTCTTACTTAAACATTACTGCAGGTACAATGGAAGAAGTGTACAAACGTGCTGAGTACGCTAAAGCAGTTGGTTCTGTAATTGTAATGATCGATT---TAGTTATGGGTTACACAGCAATTCAAAGTTCAGCAATCTGGGCTCGTGACAACG--CATGATTTTAC--ACTTAC--ACCG…
Otu00194;790;0;0;0;0;0;0;0;0;0;4;0;0;0;0;0;0;0;0;0;0;0;0;0;0;0;0;0;2;0;0;0;0;0;775;0;0;0;0;0;0;0;0;0;0;0;0;0;0;0;0;0;0;0;0;0;0;0;0;0;0;1;0;0;0;0;0;0;0;0;0;0;0;0;0;0;0;0;0;0;3;0;1;1;3;0;0;0;0;0;0;0;AGGTGAAGTAAAAGGTTCTTACTTAAACGTTACTGCAGCTACTCAAGAAGAAATCTACAAACGTGCTGAGTTTGCTAAAGAAATCGGTTCTGTAATTGTTATGATCGACT---TAGTTTTAGGTTACACAGCAATCCAAACAACTGCAATTTGGGCACGTGAGAATGA-CATGATTTTAC--ATTTAC--ACCGT-GCAGGT…
Otu00195;784;0;0;0;0;0;0;0;0;0;0;1;2;0;0;0;0;0;2;0;0;0;0;0;4;0;1;0;0;0;0;6;3;0;0;0;0;0;0;0;0;0;0;0;1;0;3;2;0;0;16;16;0;0;0;9;0;0;0;3;0;0;0;22;0;1;1;0;0;1;0;0;1;0;36;46;433;3;0;0;0;0;0;41;0;0;0;0;0;97;0;33;AGGTGAAACTAAAGGTTCATACTTAAACATTACTGCAGGTACAATGGAAGAAGTGTACAAACGTGCTGAGTACGCTAAAGCAGTTGGTTCTGTAATTGTAATGATCGATT---TAGTTATGGGTTACACAGCAATTCAAAGTTCAGCAATCTGGGCTCGTGACAACG--CATGATTTTAC--ACTTAC--ACCG…
Otu00196;783;0;0;0;0;0;0;0;0;0;0;0;0;0;0;0;0;0;0;1;0;0;0;0;0;0;0;0;0;0;0;0;0;1;0;5;0;0;0;0;0;0;0;0;0;0;0;0;0;0;0;0;0;0;0;0;0;0;0;0;0;0;0;0;0;0;0;0;0;0;0;0;0;0;0;0;0;0;0;0;0;0;0;0;0;0;0;0;0;776;0;0;AGGTGAAGTAAAAGGTTCTTACTTAAACGTTACTGCTGGTACAATGGAAGAAGTTTATAAACGTGCTGAATACGCTAAATCAGTAGGCTCTATCGTTATTATGATCGATT---TAGTTATGGGTTATACAGCGATTCAATCAATTGCTATTTGGGCTCGTGAAAATGA-TATGCTTTTAC--ATTTAC--ACCGT-GCAGGT…
Otu00197;773;1;0;0;184;0;0;0;126;0;3;0;1;0;21;26;0;0;0;0;0;0;0;0;0;0;0;1;0;0;0;0;0;0;2;0;0;0;0;0;0;0;0;0;0;0;0;0;0;0;0;0;0;0;14;0;0;9;0;245;0;0;0;0;133;0;0;0;0;0;0;0;0;0;0;0;0;0;0;0;0;0;7;0;0;0;0;0;0;0;0;0;AGGTGAAGTAAAAGGTTCTTACTTAAACATCACTGCTGGTACAATGGAAGAAGTTTATGTACGTGCAGAATACGGTAAATCAGTTGGTTCTGTAATTGTTATGATCGACT---TAGTTATGGGTTACACAGCAATTCAATCTGCTGCTATTTGGTCTCGTAACAACGA-CATGATTTTAC--ACTTAC--ACC…
Otu00198;770;0;0;0;0;16;0;0;0;49;0;0;0;0;0;0;7;0;35;12;0;0;0;0;0;4;0;5;0;0;0;0;0;0;0;0;1;0;0;0;0;0;0;0;0;0;0;0;0;4;3;0;0;0;2;0;28;0;0;0;394;0;0;0;0;0;0;0;3;0;3;0;0;18;1;0;0;163;4;0;6;0;0;8;0;0;0;0;0;4;0;0;AGGTGAAGTAAAAGGTTCTTACTTAAACATCACTGCAGGTACAATGGAAGAAGTTTACAAACGTGCTGAATATGCTAAATCAGTAGGTTCTGTAATCGTAATGATCGACT---TAGTAATGGGTTATACAGCGATTCAAAGTGCAGCAATCTGGGCTCGTGAAAACGA-CATGCTTTTAC--ACTTAC--ACCG…
Otu00199;752;0;49;0;0;0;0;0;15;0;0;19;0;0;32;6;0;2;0;5;22;3;0;0;4;13;45;3;0;35;0;0;0;0;133;0;0;0;0;0;0;0;0;0;0;2;0;0;0;7;0;0;1;12;49;1;0;0;0;10;0;0;36;0;0;82;0;0;15;0;0;0;0;0;0;0;0;2;9;24;0;0;44;0;13;19;1;38;0;1;0;0;AGGTGAAGTAAAAGGTTCATACTTAAATGTTACTGCAGCTACTCAAGAAGAAATCTACAAACGTTCTGAGTTTGCTAAAGAAATTGGTTCTGTAATTATTATGATCGACT---TAGTTTTAGGTTACACAGCAATCCAAACAACTGCAATTT-GGCACGTGACAATGA-CATGATTTTAC--A…
Otu00200;745;0;0;5;0;0;4;1;1;0;0;4;2;3;9;1;7;0;3;2;3;7;79;0;4;1;1;14;0;2;11;89;0;0;13;0;1;0;0;0;2;6;2;5;8;2;9;5;32;24;10;11;0;0;0;112;12;7;1;1;70;7;0;0;0;14;0;9;0;0;6;5;1;0;3;5;0;2;0;0;1;5;5;15;8;0;32;0;24;0;17;0;AGGTGAAGTAAAAGGTTCATACTTAAACATCACAGCAGCTACTATGGAAGAAGTGTACAAACGTGCAGAATACGCTAAAATGGTTGGTTCTGTAATCGTTATGATCGATT---TAGTAATGGGTTACACAGCAATTCAAAGTATTGCTTTATGGGCTCGTGAAAACGA-TATGGTATTAC--ACTT…
Otu00201;741;0;4;0;0;0;0;0;0;0;0;0;0;0;0;0;0;0;0;9;0;0;0;0;0;0;0;0;0;0;0;0;0;0;0;0;0;0;0;0;0;0;0;0;0;0;0;0;0;0;0;0;0;0;0;0;0;0;0;0;0;0;0;0;0;0;0;0;0;0;0;0;0;0;0;0;0;0;728;0;0;0;0;0;0;0;0;0;0;0;0;0;AGGTGAAGTTAAAGGTTCTTATTTAAACATCACTGCTGCTACAATGGAAGAAGTGTACAAACGTGCTGATTACGCAAAACAAGTTGGCTCTGTAATTGTTATGATCGATT---TAGTTATGGGTTATACAGCAATTCAAAGTGCTGCTATTTGGGCGCGTGAAAATGA-CATGCTTTTAC--ACTTAC--ACCGT-GCTGGT…
Otu00202;725;5;0;0;0;0;0;0;0;0;0;2;0;0;0;0;0;0;1;15;0;0;0;0;0;60;0;0;0;0;55;0;0;0;0;1;1;0;0;0;0;0;0;0;0;0;1;0;28;7;0;13;0;0;0;0;7;0;0;0;0;4;0;0;0;0;0;0;0;0;0;0;2;0;0;0;0;200;0;0;0;2;0;18;68;0;1;0;0;0;212;22;AGGTGAAGTTAAAGGTTCTTATTTAAACATCACAGCAGCTACTATGGAAGAAGTTTACAAACGTGCAGAGTACGCTAAAATGGTTGGTTCTGTAATCGTTATGATCGATT---TAGTAATGGGCTACACAGCAATCCAAAGTATTGCTTTATGGGCTCGTGAAAACGA-TATGGTATTAC--ATTTAC--AC…
Otu00203;721;0;2;1;0;4;4;0;1;0;3;8;10;2;6;10;7;0;1;1;8;0;13;5;11;1;2;10;2;1;5;0;7;0;0;1;0;2;0;0;0;8;0;17;3;3;1;8;0;2;5;12;0;58;3;3;7;49;9;0;0;25;7;0;10;20;5;37;0;0;0;1;1;54;5;15;29;4;12;54;1;22;17;31;1;4;5;1;2;16;3;23;AGGTGAAGTTAAAGGTTCTTACTTAAACGTTACAGCAGCTACTCAAGAAGAAATTTACAAACGTGCTGAGTTTGGTAAAGAAATCGGTTCTGTAATTGTTATGATCGACT---TAGTTTTAGGTTACACAGCAATCCAAACAACTGCAATTTGGGCACGTGAAAATGA-CATGATTTTAC-…
Otu00204;719;0;0;0;0;179;0;0;0;0;0;1;0;0;0;0;0;0;0;0;0;235;0;0;0;0;0;0;0;0;0;0;0;5;11;0;0;0;0;0;0;0;0;0;0;0;0;0;7;12;0;0;0;0;0;0;0;0;0;0;0;16;0;0;0;0;0;0;0;0;0;0;0;0;0;0;0;0;0;0;217;7;0;0;29;0;0;0;0;0;0;0;AGGTGAAGTTAAAGGTTCTTATTTAAACGTTACTGCAGCTACTATGGACGAGCTTTACAAACGTGCTGAGTACGCTAAAGCTGTAGGTTCTGTAATTATCATGATCGACT---TAGTATTAGGTTACACAGCTATTCAAAGTGCTGCTATCTGGTCTCGTGAAAATGA-TATGGTATTAC--ACTTAC--ACCG…
Otu00205;718;0;0;0;0;0;0;0;0;0;0;0;0;0;0;0;0;0;0;0;0;0;0;0;0;0;0;0;0;0;0;0;0;0;0;0;0;0;0;0;621;0;0;13;0;0;0;0;0;0;0;0;0;0;0;58;7;0;0;0;0;0;0;0;0;0;0;0;13;0;0;0;5;1;0;0;0;0;0;0;0;0;0;0;0;0;0;0;0;0;0;0;AGGTGAAGTTAAAGGTTCATACTTAAACATTACAGCAGCTACTATGGAAGAAGTGTACAAACGTGCTGAGTACGCTAAAATGATTGGTTCTGTAATCGTTATGATCGATT---TAGTAATGGGTTACACAGCAATTCAAAGTATTGCTATTTGGGCTCGTGAAAACGA-TATGTTATTAC--ACTTAC--ACCGT-GCT…
Otu00206;709;2;1;0;0;0;0;0;0;0;3;11;0;4;2;0;2;2;5;2;0;6;0;1;0;3;7;25;12;1;17;9;1;0;0;0;56;0;2;0;0;1;0;1;16;2;4;4;61;17;1;4;1;1;0;25;2;1;1;0;13;0;4;0;0;0;0;0;18;0;208;1;0;0;13;1;0;7;7;0;12;2;3;4;0;0;57;4;33;0;0;6;AGGTGAAGTTAAAGGTTCTTACTTAAACATTACTGCTGCTACTATGGAAGAAGTGTACAAACGTGCAGAATACGCTAAAACTATTGGTTCTGTAATCGTTATGATCGACT---TAGTAATGGGTTACACAGCAATTCAAAGTATTGCTCTTTGGTCTCGTGAAAACGA-CATGATTTTAC--ACTTA…
Otu00207;709;0;0;0;0;1;1;0;3;51;2;0;4;5;4;15;0;0;9;0;4;2;23;0;1;3;4;10;0;5;72;100;0;0;27;56;0;0;0;0;0;0;0;3;0;0;104;5;9;5;0;0;0;2;0;0;0;1;0;0;24;0;0;0;0;6;2;0;5;0;0;0;0;0;0;0;0;32;0;3;23;21;0;3;0;0;0;1;31;0;3;24;AGGTGAAGTTAAAGGTTCATACTTAAACATTACAGCAGCAACTATGGAAGATGTATACGAACGTGCTGAGTATGCTAAAGAAGTAGGTTCTGTAATCGTTATGATCGATT---TAGTTATGGGTTATACTGCTATCCAATCTATCGCTCTTTGGGCTCGTAAAAACGA-TATGCTTTTAC--ACTTA…
Otu00208;705;0;47;7;1;0;0;0;13;3;0;15;0;0;26;2;0;0;0;2;20;0;0;1;5;5;40;3;0;30;0;0;0;0;158;0;0;0;0;0;0;0;0;0;0;1;0;0;3;2;0;0;1;20;41;1;0;0;0;10;0;1;31;0;0;77;0;0;8;0;0;0;0;0;0;0;0;4;12;24;0;0;28;2;14;15;6;26;0;0;0;0;AGGTGAAGTTAAAGGTTCATATTTAAATGTTACTGCAGCTACTCAAGAAGAAATCTACAAACGTTCTGAGTTTGCTAAAGAAATTGGTTCTGTAATTATTATGATCGACT---TAGTTTTAGGTTACACAGCAATCCAAACAACTGCAATTT-GGCACGTGACAATGA-CATGATTTTAC--AC…
Otu00209;703;0;0;0;0;0;0;0;0;9;0;0;0;9;0;0;0;0;0;0;0;0;1;2;0;0;0;0;0;0;0;0;0;0;1;0;2;0;0;0;182;3;0;0;0;0;2;0;0;0;95;0;0;0;0;6;0;0;138;0;0;0;0;118;0;0;0;0;0;0;0;0;49;0;6;18;0;0;0;0;0;0;0;37;25;0;0;0;0;0;0;0;AGGTGAAGTAAAAGGTTCATACTTAAACGTTACAGCTGCGACTATGGAAGAAATCTACAAACGTTGTGAGTATGCTAAAGAAGTAGGTTCTGTAATTGTAATGATCGATT---TAGTTATGGGTTATACAGCAATTCAAAGTACTGCTATTTGGGCTCGTGAAAACGA-TATGCTTTTAC--ATTTAC--ACC…
Otu00210;702;10;0;0;0;3;0;0;0;0;0;0;0;0;0;29;0;15;1;0;0;0;0;1;0;3;0;0;0;2;47;1;4;1;0;0;0;0;0;0;5;0;0;0;0;0;15;10;6;0;0;1;166;0;0;0;0;78;6;0;0;3;0;0;0;2;0;0;16;0;0;0;0;0;0;1;0;171;2;0;0;43;0;1;0;0;2;4;0;0;53;0;AGGTGAAGTAAAAGGTTCATACTTAAACATCACTGCAGCTACTATGGAAGAAGTTTACAAACGTGCAGAGTATGCTAAAATGGTAGGTTCTGTAATTGTAATGATCGATT---TAGTTATGGGTTACACAGCAATCCAAAGTATTGCTTTATGGGCTCGTGAAAACGA-TATGGTTTTAC--ATTTAC--…
Otu00211;699;0;0;0;0;0;0;20;3;11;0;0;19;2;0;0;0;0;0;0;0;0;46;1;1;4;0;0;0;0;0;0;30;0;9;0;44;0;0;0;186;13;0;37;1;10;11;1;0;0;103;0;0;0;0;1;0;0;26;0;0;0;0;14;0;0;0;0;0;0;0;0;7;24;0;5;6;0;0;0;0;2;18;9;4;0;0;0;0;0;31;0;AGGTGAAGTAAAAGGTTCATACTTAAACGTTACAGCTGCGACTATGGAAGAAATCTACAAACGTTGTGAGTATGCTAAAGAAGTAGGTTCTGTAATTGTAATGATCGATT---TAGTTATGGGTTATACAGCAATTCAAAGTACTGCTATTTGGGCTCGTGAAAACGA-TATGCTTTTAC--ATT…
Otu00212;698;0;0;0;0;0;0;0;0;20;2;1;0;0;0;0;0;0;0;0;0;2;1;0;0;3;0;1;0;0;2;0;0;0;0;0;65;0;21;6;0;116;21;0;145;12;1;11;15;4;7;7;0;0;0;24;0;0;0;0;2;0;0;0;0;0;0;0;0;0;26;50;79;0;29;2;0;0;0;0;0;0;0;18;0;0;0;0;0;0;0;5;AGGTGAAGTTAAAGGTTCATATTTAAACATTACTGCTGGTACAATGGAAGAAGTATACAAACGTGCTGAGTATGCTAAAGCAGTTGGTTCTGTAATTGTTATGATTGACT---TAGTAATGGGTTACACAGCAATTCAAAGTTCTGCTATTTGGGCTCGTGAAAACGA-TATGCTTTTAC--ACTTA…
Otu00213;697;0;0;0;0;0;0;41;0;0;0;0;13;0;0;0;0;0;0;0;0;0;78;0;0;0;0;0;0;0;0;0;0;0;22;0;44;0;0;0;10;0;0;5;0;12;0;1;0;0;3;0;0;0;0;1;2;0;5;0;0;0;0;25;0;0;0;0;0;0;0;0;6;16;0;3;66;0;0;0;1;0;24;4;1;0;0;0;0;0;310;4;AGGTGAAGTAAAAGGTTCTTACTTAAACGTTACAGCTGCGACTATGGAAGAAATCTACAAACGTTGTGAGTATGCTAAAGAAGTAGGTTCTGTAATTGTAATGATCGATT---TAGTTATGGGTTATACAGCAATTCAAAGTACTGCTATTTGGGCTCGTGAAAACGA-TATGCTTTTAC--ATTTAC--A…
Otu00214;693;0;4;0;0;0;0;0;0;0;0;0;0;0;0;0;0;0;79;0;0;0;0;0;0;0;0;0;0;0;0;0;0;0;0;2;0;0;0;0;0;0;0;0;0;0;0;0;0;0;110;0;0;0;0;0;0;0;0;0;0;0;0;0;0;0;0;0;0;0;0;0;0;0;0;0;0;429;0;0;0;0;0;0;0;0;0;0;0;0;0;69;AGGTGAAGTAAAAGGTTCTTACTTAAACGTTACAGCAGCTACAATGGAAGATGTATACAAACGTGCTGAGTATGCTAAAATGATCGGTTCTGTAATTATCATGATCGATT---TAGTAATGGGTTACACTGCAATTCAATCAATTGCTTACTGGGCTCGTGAAAATGA-TATGATTTTAC--ATTTAC--ACCGT-GC…
Otu00215;680;0;4;135;7;0;0;0;38;12;0;1;0;0;25;5;0;0;0;0;5;0;0;0;0;0;1;2;0;1;0;0;1;0;0;0;0;0;3;0;0;0;0;0;0;0;0;0;0;0;0;0;0;0;147;0;0;32;0;211;5;0;0;0;1;19;0;0;0;0;0;0;0;0;0;1;0;0;0;1;0;0;22;0;0;0;0;1;0;0;0;0;AGGTGAAGTTAAAGGTTCTTACTTAAACGTTACTGCAGCTACTCAAGAAGAAATTTACAAACGTGCTGAGTTTGCTAAAGAAATCGGTTCTGTTATTATTATGGTTGATT---TAGTATTAGGTTACACAGCAATTCAAACAACAGCAATTTGGGCACGTGAAAACGA-CATGATTTTAC--ATTTAC--AC…
Otu00216;677;45;50;2;0;0;23;1;0;1;2;11;3;0;0;3;0;8;0;3;2;0;0;2;0;0;59;15;0;77;0;1;16;17;0;1;0;3;1;0;0;0;0;0;0;0;0;1;4;6;0;0;42;0;0;0;0;0;0;0;0;1;94;9;4;0;35;0;0;0;0;0;0;0;0;0;7;1;31;5;0;0;5;0;0;56;5;20;0;4;1;0;AGGTGAAGTTAAAGGTTCTTACTTAAACGTAACTGCTGGAACTATGGACGAGGTTTATACTCGTGCAGAATATGCTAAACAAACAGGTACAGTAATTATCATGGTTGATT---TAGTACTTGGTTATACAGCAATCCAAAGTGCAGCAATCTGGGCTCGTGAAAACGA-TTTAATTATAC--ATTTAC-…
Otu00217;676;0;0;0;0;0;0;0;6;0;0;0;4;0;0;0;0;0;0;1;21;15;0;0;0;0;4;37;286;0;0;29;2;0;0;0;0;14;11;0;0;0;0;0;0;0;0;0;3;0;0;0;0;0;2;0;63;0;0;2;4;0;7;0;0;0;0;108;0;0;4;0;0;2;6;0;0;0;0;1;0;0;24;0;0;0;0;0;20;0;0;0;AGGTGAAGTAAAAGGTTCTTACTTAAACGTTACTGCAGCTACTCAAGAAGAAATCTACAAACGCGCTGAGTTTGCTAAAGAAATCGGTTCTGTAATTGTTATGATTGACT---TAGTATTAGGTTACACAGCAATTCAAACAACTGCAATTTGGGCACGTGAAAACGA-CATGATTTTAC--ACTTAC--A…
Otu00218;673;0;6;3;0;10;9;2;3;1;23;24;21;13;7;13;9;0;6;3;33;0;22;14;19;6;6;13;11;3;6;2;35;0;3;10;1;9;1;0;0;1;0;31;5;4;1;12;3;4;15;21;0;43;1;1;3;22;6;0;0;12;3;0;9;15;0;18;0;0;0;5;0;16;0;8;4;0;9;8;0;7;4;13;4;2;3;1;1;8;1;2;AGGTGAAGTTAAAGGTTCTTACTTAAACGTTACAGCAGCTACTCAAGAAGAAATTTACAAACGTGCTGAGTTTGGTAAAGAAATCGGTTCTGTAATTGTTATGATCGACT---TAGTTTTAGGTTACACAGCAATCCAAACAACTGCAATTTGGGCACGTGAAAATGA-CATGATTTTA…
Otu00219;671;0;1;0;0;14;7;0;0;0;0;0;0;0;0;4;0;0;7;10;0;0;0;0;4;0;7;0;0;3;0;0;0;7;0;0;0;2;0;0;0;0;0;0;0;0;0;0;0;0;2;0;2;0;0;0;3;3;0;0;0;3;0;504;12;0;0;0;0;0;0;0;0;0;0;1;0;10;0;1;0;0;0;0;24;9;0;0;0;10;0;21;AGGTGAAGTAAAAGGTTCTTACTTAAACGTTACAGCTGCTACTATGGAAGAAATCTACAAACGTTGTGAGTATGCTAAAGAAGTAGGTTCTGTAATTGTGATGATCGATT---TAGTAATGGGTTACACCGCAATTCAAAGTACTGCTATTTGGGCTCGTGAAAATGA-TATGCTTTTAC--ATTTAC--ACCGT…
Otu00220;656;0;0;0;0;1;2;1;3;1;2;1;11;0;1;0;0;38;0;43;0;1;8;0;0;9;0;3;6;0;0;0;51;0;3;0;3;0;0;0;20;0;0;0;0;0;60;2;0;0;2;0;0;0;2;9;4;1;11;0;0;14;5;96;0;49;0;1;4;0;1;0;1;0;3;0;1;1;1;0;0;0;1;0;161;10;5;0;0;0;0;3;AGGTGAAGTAAAAGGTTCATACTTAAACATCACTGCAGGTACAATGGAAGAAGTTTACAAACGTGCTGAGTATGCAAAAGCAGTAGGTTCTGTAATTGTAATGATCGATT---TAGTTATGGGCTACACAGCAATTCAAAGTGCTGCTCTTTGGGCTCGTGAAAACGA-TATGTTATTAC--ACTTAC--A…
Otu00221;656;2;0;0;0;9;27;0;0;0;0;240;0;0;0;32;0;25;30;0;0;0;0;0;0;0;1;134;0;6;0;0;58;8;0;0;0;0;0;0;0;0;0;1;0;0;1;0;0;0;0;0;2;0;0;0;0;21;0;0;0;0;0;0;0;0;2;0;3;0;0;0;0;2;0;0;0;26;8;0;0;0;0;0;0;1;17;0;0;0;0;0;AGGTGAAGTTAAAGGTTCTTATTTAAACATAACTGCTGGTACTATGGACGAATCTATCAAACGTGGGGAATATGCTAAAGCAGTAGGTTCTGTTATCGTTATGGTTGATT---TAGTTATGGGTTACACAGCACTTCAAAGTGCTGCTATTTGGGCTCGTGAAAACGA-TATGATTTTAC--ATTTAC--AC…
Otu00222;655;129;1;0;0;0;0;0;0;0;21;5;81;0;0;0;0;0;0;1;0;0;0;0;0;14;1;0;0;0;0;0;15;2;0;0;0;0;0;0;0;0;0;0;0;0;0;6;0;0;0;0;25;6;0;0;76;0;0;0;0;123;0;25;1;0;7;0;0;0;0;0;0;1;0;0;0;0;41;0;0;6;5;50;0;0;0;11;0;1;0;1;AGGTGAAGTAAAAGGTTCTTACTTAAACG-TACAGCTGCTACTATGGAAGAAATCTACAAACGTTGTGAGTATGCTAAAGAAGTAGGTTCTGTAATTGTGATGATCGATT---TAGTAATGGGTTACACCGCAATTCAAAGTACTGCTATTTGGGCTCGTGAAAATGA-TATGCTTTTAC--ATTTAC--…
Otu00223;651;0;0;0;0;0;0;0;0;0;0;0;0;0;0;0;0;0;0;0;0;6;0;0;0;0;0;0;0;0;0;0;0;0;0;0;22;0;0;0;0;0;12;0;7;9;0;0;21;0;3;4;0;0;0;153;0;0;0;0;4;0;0;0;0;0;0;0;0;0;33;15;136;0;226;0;0;0;0;0;0;0;0;0;0;0;0;0;0;0;0;0;AGGTGAAGTTAAAGGTTCTTATTTAAACGTTACAGGTGCTACAATGGAAGACGTTTACGAACGTTCTGAGTACGCTAAAGAAGTTGGTTCTGTAATTATCATGATCGATT---TAGTTATGGGTTACACAGCAATTCAAAGTATTGCTTTATGGGCTCGTAAAAACGA-TATGATTTTAC--ACTTAC--ACC…
Otu00224;637;0;0;0;0;0;0;0;0;0;0;0;0;1;0;0;0;0;4;1;0;0;0;99;3;14;27;22;0;0;0;3;0;75;0;7;94;0;0;0;0;72;0;0;0;3;0;0;0;15;3;2;0;0;1;0;0;0;0;0;0;0;0;0;0;0;0;0;0;0;0;0;8;0;11;15;2;2;11;0;5;30;14;40;40;0;2;0;0;8;0;3;AGGTGAAGTAAAAGGTTCATACTTAAACATCACTGCTGGTACAATGGAAGAAGTATACAAACGTGCTGAGTATGCT--AGCAGTTGGTTCTGTAATTGTTATGATCGACT---TAGTTATGGGTTACACAGCAATTCAAAGTTCTGCTGTATGGGCTCGTGATAACGA-TATGCTTTTAC--ACTTAC-…
Otu00225;634;2;0;5;61;16;1;10;6;13;15;9;7;20;3;7;3;0;1;15;1;9;4;9;24;8;3;21;75;0;1;4;8;0;7;0;0;8;0;0;0;0;0;0;0;0;21;24;3;52;24;0;0;0;4;2;4;2;10;16;1;15;0;0;0;5;0;0;1;0;0;0;0;1;0;23;0;0;1;3;2;0;4;8;23;0;6;0;0;0;3;0;AGGTGAAGTTAAAGGTTCTTACTTAAACATTACTGCAGCTACAATGGAAGAAGTGTACAAACGTGCTGAGTACGCTAAAGCAGTTGGTTCTGTAATCGTAATGATCGATT---TAGTTATGGGTTATACAGCAATTCAAAGTTCAGCTATTTGGGCTCGTGACAATGA-TATGCTTTTAC--ACT…
Otu00226;633;0;0;0;0;0;0;39;0;0;3;0;0;0;0;6;0;4;0;0;0;0;6;7;0;18;0;0;0;0;3;0;0;0;93;0;0;0;0;0;3;0;0;0;0;0;3;0;15;136;2;6;0;0;0;0;0;0;189;0;0;16;0;10;0;2;0;0;3;0;0;0;0;1;3;1;0;0;0;0;6;27;0;6;15;4;0;0;0;0;0;6;AGGTGAAGTAAAAGGTTCATACTTAAACATTACTGCTGCTACTATGGAAGAAGTGTACAAACGTGCTGAATACGCTAAAAACG-TGGTTCTATCATCGTTATGATCGATT---TAGTAATGGGTTACACAGCAATTCAAAGTATTGCTCTTTGGGCTCGTGAAAACGA-CATGCTTTTAC--ACTTAC--AC…
Otu00227;632;0;0;0;0;0;27;0;0;0;19;34;28;13;26;20;16;0;0;4;51;3;46;0;16;15;7;23;2;0;28;10;0;0;0;7;5;22;0;0;0;4;0;47;25;0;0;44;4;1;16;50;0;0;0;2;0;6;0;0;0;1;0;0;2;0;0;0;0;0;0;0;0;0;0;2;0;0;0;4;0;0;0;1;0;0;0;0;0;0;1;0;AGGTGAAGTAAAAGGTTCTTACTTAAACGTTACAGCAGCTACTCAAGAAGAAATTTTACAAACGTGCTGAGTTTGGTAAAGAAATCGGTTCTGTAATTGTTATGATCGACT--TAGTTTTAGGTTACACAGCAATCCAAACAACTGCAATTTGGGCACGTGAAAATGA-CATGATTTTAC--A…
Otu00228;632;0;2;0;0;0;0;0;11;0;0;18;16;18;0;0;79;0;0;0;22;1;0;0;0;0;1;4;89;0;0;18;0;0;0;0;0;12;87;0;0;0;0;0;0;0;1;0;0;1;0;0;0;4;0;0;13;0;0;1;1;0;6;0;1;16;0;155;2;0;2;4;0;0;0;0;0;0;0;20;0;0;0;0;0;0;0;1;26;0;0;0;AGGTGAAGTTAAAGGTTCATATTTAAACGTTACAGCAGCTACTCAAGAAGAAATTTACAAACGTGCACAGTTTGCTAAAGAACTTGGTTCTGTAATTATTATGATCGACT---TAGTAATGGGTTACACATCAATTCAAACAACTGCTATTTGGGCACGTGAAAATGA-TATGATTTTAC--ACTTAC…
Otu00229;630;0;9;2;1;13;6;0;2;1;13;13;17;2;12;13;23;0;4;3;41;1;24;13;13;2;5;17;15;0;7;3;20;0;8;5;5;9;7;0;0;7;0;45;3;6;8;17;2;11;7;28;0;30;1;2;3;12;1;0;0;11;5;0;7;4;2;11;0;1;0;0;0;5;1;4;5;0;8;19;0;11;8;8;0;1;0;1;1;2;3;0;AGGTGAAGTTAAAGGTTCTTACTTAAACGTTACAGCAGCTACTCAGGAAGAAATTTACAAACGTGCTGAGTTTGGTAAAGAAATCGGTTCTGTAATTGTTATGATCGACT---TAGTTTTAGGTTACACAGCAATCCAAACAACTGCAATTTGGGCACGTGAAAATGA-CATGATTTTAC…
Otu00230;612;1;5;0;0;19;0;0;0;0;17;44;11;0;0;4;0;2;0;11;3;0;0;20;2;3;17;9;0;19;1;0;11;25;0;0;0;0;0;2;0;0;0;0;0;0;0;0;7;0;0;0;4;13;18;0;0;0;0;0;0;44;8;7;0;3;1;0;3;0;0;0;0;0;0;0;0;0;23;3;2;0;23;0;2;28;62;132;0;2;1;0;AGGTGAAGTTAAAGGTTCTTACTTAAACGTTACTGCTGCTACTATGGAAGAAGTGTACAAACGTTCTCAGTACGCTAAAACAGTAGGTTCTGTAATTATTATGATCGATT---TAGTTATGGGTTATACTGCAATTCAAAGTATTGCACTATGGGCTCGTGAAAATGA-CATGATTTTAC--ATT…
Otu00231;600;0;7;3;0;11;6;0;2;2;6;20;13;6;7;6;15;0;0;4;17;1;26;15;17;2;5;14;6;3;6;4;19;0;4;2;0;4;4;0;0;3;0;26;3;3;3;14;0;6;13;28;0;26;1;1;4;21;1;0;0;18;3;0;9;21;4;12;0;0;0;3;0;24;1;2;4;2;8;32;0;17;7;2;0;1;0;2;2;11;1;4;AGGTGAAGTTAAAGGTTCATATTTAAACGTTACAGCAGCTACTCAAGAAGAAATTTACAAACGTGCTGAGTTTGGTAAAGAAATCGGTTCTGTAATTGTTATGATCGACT---TAGTTTTAGGTTACACAGCAATCCAAACAACTGCAATTTGGGCACGTGAAAATGA-CATGATTTTAC-…
Otu00232;597;0;0;0;0;12;0;4;8;12;0;9;2;0;0;0;8;10;0;2;0;0;61;22;7;4;1;0;0;0;0;0;0;0;2;9;8;40;0;0;0;8;0;0;0;0;2;45;15;23;0;0;0;0;0;0;19;0;67;0;0;8;2;1;0;0;1;58;0;0;0;14;1;0;20;21;14;0;5;0;17;0;0;26;7;0;0;0;0;2;0;0;AGGTGAAGTTAAAGGTTCATACTTAAACATCACTGCTGGTACAATGGAAGAAGTATACAAACGTGCTGAGTATGCTAAAGCAGTTGGCTCTGTAATTGTTATGATCGACT---TAGTTATGGGTTACACAGCAATTCAAAGTTCTGCTGTATGGGCTCGTGAAAACGA-TATGCTTTTAC--ACTT…
Otu00233;587;3;0;0;0;0;2;4;0;3;6;2;19;0;0;0;0;2;0;0;0;0;23;0;0;0;0;7;0;0;0;0;0;0;7;0;6;0;0;0;41;0;0;0;0;0;0;6;0;3;0;0;0;0;0;10;7;0;22;0;0;17;0;74;0;60;0;3;0;0;0;0;0;0;0;0;0;4;0;0;0;0;4;0;231;19;0;0;0;0;0;2;AGGTGAAGTTAAAGGTTCATACTTAAACATCACTGCAGGTACAATGGAAGAAGTTTACAAACGTGCTGAGTATGCAAAAGCAGTAGGTTCTGTAATTGTAATGATCGATT---TAGTTATGGGCTACACAGCAATTCAAAGTGCTGCTCTTTGGGCTCGTGAAAACGA-TATGTTATTAC--ACTTAC--ACC…
Otu00234;583;8;0;1;8;12;25;2;6;33;1;1;13;2;28;0;0;10;2;3;11;0;0;0;14;0;3;5;2;4;0;0;0;0;0;3;0;6;0;0;0;0;0;2;0;0;1;2;0;0;0;0;6;0;5;5;4;104;9;85;1;2;0;7;36;17;0;0;2;0;0;0;0;38;0;0;0;1;4;19;0;0;4;0;2;5;6;6;0;6;0;1;AGGTGAAGTTAAAGGTTCTTACTTAAACATTACTGCAGGTACAATGGAAGAAGTGTACAAACGTGCAGAGTACGCTAAATCTGTTGGTTCAGTAATTGTAATGATCGATT---TAGTAATGGGTTACACAGCAATTCAAAGTGCTGCTGTCTGGTCTCGTGAAAATGA-TATGATTTTAC--ATTTAC-…
Otu00235;583;0;0;0;10;17;0;5;0;0;0;0;0;0;0;0;0;369;3;0;2;0;2;0;145;4;0;0;0;0;1;0;0;0;0;2;0;0;0;0;0;0;0;0;0;0;0;0;0;5;1;0;0;0;0;0;0;0;0;0;0;0;0;0;0;0;0;0;0;0;0;0;0;0;0;0;0;0;0;0;0;0;0;5;12;0;0;0;0;0;0;0;AGGTGAAGTAAAAGGTTCTTACTTAAATATCACTGCTGGTACAATGGAAGAAGTTTACGCTCGTGCAGAATACGCTAAAAATCTTGGTTCTGTAATTGTGATGATCGATT---TAGTTATGGGTTACACAGCAATTCAAAGTGCTGCAATTTGGTCTCGTGCTAATGA-TATGATTTTAC--ATTTAC--ACCGT-G…
Otu00236;579;0;0;0;0;0;0;0;0;0;0;0;0;0;0;0;0;0;0;0;0;0;0;0;0;0;0;0;0;0;0;0;0;0;0;0;1;0;0;0;0;0;565;0;0;0;3;0;0;0;0;0;0;0;0;0;0;0;0;0;0;0;0;0;0;0;0;0;0;0;0;0;9;0;1;0;0;0;0;0;0;0;0;0;0;0;0;0;0;0;0;0;AGGTGAAGTTAAAGGTTCATACTTAAACATCACTGCAGGTACAATGGAAGAAGTGTACAAACGTGCTGAGTACGCTAAATCTGTAGGTTCTGTAATTGTAATGATTGACT---TAGTAATGGGTTACACAGCAATTCAAAGTGCTGCATACTGGGCTCGTGAAAATGA-CATGATTTTAC--ACTTAC--ACCGT-GCAGGT…
Otu00237;578;0;0;0;0;0;0;38;0;0;5;0;0;0;0;0;0;0;0;0;0;4;5;9;3;15;0;0;0;0;1;0;0;0;100;0;0;0;0;0;2;0;0;0;0;0;5;0;15;97;0;3;0;0;0;0;0;0;161;0;0;15;0;0;0;7;1;0;0;0;0;0;0;0;0;8;0;2;0;0;11;50;0;0;20;0;1;0;0;0;0;0;AGGTGAAGTTAAAGGTTCATACTTAAACATTACTGCTGCTACTATGGAAGAAGTGTACAAACGTGCTGAATACGCTAAAAACGTTGGTTCTATCATCGTTATGATCGATT---TAGTAATGGGTTACACAGCAATTCAAAGTATTGCTCTTTGGGCTCGTGAAAACGA-CATGCTTTTAC--ACTTAC--AC…
Otu00238;578;0;12;2;0;7;11;0;6;1;21;18;15;7;22;16;17;0;5;3;38;0;29;10;11;3;1;12;13;4;0;0;30;0;4;5;4;9;0;0;0;6;0;49;4;0;10;16;1;6;23;43;0;13;0;1;0;9;2;0;0;4;1;0;0;0;0;8;0;0;0;0;0;9;0;0;1;0;4;7;0;10;6;0;2;0;0;1;0;6;0;0;AGGTGAAGTAAAAGGTTCATACTTAAACGTTACAGCAGCTACTCAAGAAGAAATTTACAAACGTGCTGAGTTTGGTAAAGAAATCGGTTCTGTAATTGTTATGATCGACT---TAGTTTTAGGTTACACAGCAATCCAAACAACTGCAATTTGGGCACGTG-AAATGA-CATGATTTTAC--…
Otu00239;572;0;0;0;0;0;21;0;0;3;0;0;0;0;0;0;0;0;0;0;0;0;0;0;0;0;0;0;0;0;0;0;0;0;2;0;1;0;1;0;0;0;0;8;0;0;0;0;0;0;17;0;1;0;0;459;22;33;0;0;0;0;0;0;0;0;0;0;2;0;0;0;0;2;0;0;0;0;0;0;0;0;0;0;0;0;0;0;0;0;0;0;AGGTGAAGTAAAAGGTTCTTACTTAAACATCACAGCAGCTACTATGGAAGAAGTGTACAAACGTGCAGAATACGCTAAAATGGTTGGTTCTGTAATCGTTATGATCGATT---TAGTAATGGGTTACACAGCAATTCAAAGTATTGCTTTATGGGCTCGTGAAAACGA-TATGGTATTAC--ACTTAC--ATCGT-GC…
Otu00240;570;0;0;0;0;0;0;18;0;3;0;0;0;0;0;0;0;0;0;0;0;0;22;0;0;0;0;0;0;0;0;0;1;0;0;0;20;0;0;0;112;0;0;1;0;4;2;0;0;0;1;0;0;0;0;6;1;0;69;0;1;0;0;65;0;0;0;0;0;0;0;0;2;6;7;14;13;0;0;0;0;0;9;26;0;0;0;0;0;0;165;2;AGGTGAAGTTAAAGGTTCTTATTTAAACGTTACAGCTGCGACTATGGAAGAAATCTACAAACGTTGTGAGTATGCTAAAGAAGTAGGTTCTGTAATTGTAATGATCGATT---TAGTTATGGGTTATACAGCAATTCAAAGTACTGCTATTTGGGCTCGTGAAAACGA-TATGCTTTTAC--ATTTAC--AC…
Otu00241;564;0;0;0;0;0;0;0;0;1;1;5;0;2;0;2;0;2;4;2;0;4;1;1;0;1;3;22;9;0;16;0;1;3;0;2;47;0;7;0;0;4;0;0;22;6;5;0;45;8;1;5;2;2;0;19;4;0;1;0;6;0;7;0;0;1;0;0;0;0;175;4;0;0;8;0;0;3;0;0;12;1;2;3;0;1;41;2;30;1;0;7;AGGTGAAGTTAAAGGTTCATATTTAAACATTACTGCTGCTACTATGGAAGAAGTGTACAAACGTGCAGAATACGCTAAAACTATTGGTTCTGTAATCGTTATGATCGACT---TAGTAATGGGTTACACAGCAATTCAAAGTATTGCTCTTTGGTCTCGTGAAAACGA-CATGATTTTAC--ACTTAC--ACC…
Otu00242;561;0;0;0;0;0;0;0;0;2;0;0;0;6;0;0;0;0;0;0;0;4;5;0;0;0;0;0;16;0;0;0;0;0;1;0;0;0;0;16;0;0;0;0;0;0;0;10;7;3;0;0;0;0;0;0;0;0;0;0;5;0;0;0;0;0;0;0;0;0;43;432;0;0;0;0;0;0;0;0;0;0;0;1;5;0;0;0;5;0;0;0;AGGTGAAGTAAAAGGTTCTTACTTAAACATCACTGCTGGTACAATGGAAGAAGTATACAAACGTGCTGAGTATGCTAAAGCAGTTGGTTCTGTAATTGTTATGATTGACT---TAGTAATGGGTTACACAGCAATTCAAAGTTCTGCTATTTGGGCTCGTGATAACGA-TATGCTTTTAC--ACTTAC--ACCGT-GC…
Otu00243;556;0;3;0;0;0;0;0;0;0;0;12;0;5;1;0;72;0;0;0;11;0;0;0;0;0;0;2;104;1;0;8;0;0;0;0;0;0;78;0;0;0;0;0;0;0;0;5;3;0;0;0;0;4;0;0;10;0;0;0;0;0;3;0;0;14;0;166;0;0;0;7;0;0;0;0;0;0;0;25;0;0;0;0;0;0;0;0;22;0;0;0;AGGTGAAGTTAAAGGTTCATACTTAAACGTTACAGCAGCTACTCAAGAAGAAATTTACAAACGTGCACAGTTTGCTAAAGAACTTGGTTCTGTAATTATTATGATCGACT---TAGTAATGGGTTACACATCAATTCAAACAACTGCTATTTGGGCACGTGAAAATGA-TATGATTTTAC--ACTTAC--AC…
Otu00244;554;0;0;0;0;0;0;0;0;0;0;0;0;0;0;0;0;0;0;0;0;0;0;0;0;0;0;9;17;0;0;0;0;0;0;0;0;1;193;221;0;0;0;0;0;0;0;0;16;0;0;0;0;0;0;0;0;0;0;0;0;0;0;0;0;0;0;0;0;0;0;6;0;0;0;0;0;0;0;0;0;0;0;0;0;0;91;0;0;0;0;0;AGGTGAAGTAAAAGGTTCTTACTTAAACGTTACTGCAGCTACTATGGAAGAAGTGTACAAACGTTCAGAATACGCTAAAAATGTTGGTTCTGTAATCATTATGATCGACT---TAGTAATGGGTTATACAGCAATTCAAAGTATTGCTCTTTGGGCTCGTGAAAATGA-CATGATATTAC--ACTTAC--ACCGT-G…
Otu00245;552;0;0;0;0;0;0;0;0;0;0;0;0;0;0;0;0;0;0;0;0;0;0;0;0;0;0;0;0;0;0;0;0;0;0;0;14;0;16;0;0;0;10;0;23;3;0;0;32;0;0;0;0;0;0;3;0;0;0;0;0;0;0;0;0;0;0;0;0;0;399;0;38;0;14;0;0;0;0;0;0;0;0;0;0;0;0;0;0;0;0;0;AGGTGAAGTAAAAGGTTCTTACTTAAACGTTACAGGTGCTACAATGGAAGACGTTTACGAACGTTCTGAGTACGCTAAAGAAGTTGGTTCTGTAATTATCATGATCGATT---TAGTAATGGGTTACACAGCAATTCAAAGTATTGCTTTATGGGCTCGTAAAAACGA-TATGATTTTAC--ACTTAC--ACCGT…
Otu00246;551;45;0;7;0;2;37;0;0;0;15;0;13;0;18;11;0;4;4;3;2;0;0;4;0;1;4;1;1;7;0;0;75;6;0;8;0;0;1;0;0;0;0;0;0;5;0;0;0;2;0;0;17;1;19;0;8;17;2;0;0;43;0;35;0;0;27;0;1;0;0;0;0;0;0;0;0;0;1;21;1;3;45;0;2;0;4;28;0;0;0;0;AGGTGAAGTTAAAGGTTCTTACTTAAACGTTACTGCGGCTACTATGGAAGAAGTGTACAAACGTGCTGAGTACGCTAAAAACGTAGGTTCTGTAATTATTATGATCGATT---TAGTTATGGGTTATACTGCAATTCAAAGTATTGCAATATGGGCTCGTGAAAACGA-CATGGTTTTAC--ACTTAC…
Otu00247;545;0;0;0;0;0;0;0;0;0;0;0;0;0;0;0;0;0;0;0;0;0;0;0;0;0;0;0;0;0;0;0;0;0;0;0;0;0;0;0;496;0;0;5;0;0;0;0;0;0;0;0;0;0;0;32;4;0;0;0;0;0;0;0;0;0;0;0;1;0;0;0;4;3;0;0;0;0;0;0;0;0;0;0;0;0;0;0;0;0;0;0;AGGTGAAGTAAAAGGTTCATACTT--ACATTACAGCAGCTACTATGGAAGAAGTGTACAAACGTGCTGAGTACGCTAAAATGATTGGTTCTGTAATCGTTATGATCGATT---TAGTAATGGGTTACACAGCAATTCAAAGTATTGCTATTTGGGCTCGTGAAAACGA-TATGTTATTAC--ACTTAC--ACCGT-GCTGG…
Otu00248;544;3;0;0;0;7;1;0;0;0;1;0;7;0;0;1;0;0;9;14;0;0;0;7;3;21;0;1;0;2;0;0;26;23;0;2;1;0;0;0;0;0;0;0;0;0;7;0;0;0;4;0;0;0;1;1;10;0;0;0;0;11;0;9;0;0;4;0;2;0;0;0;0;0;3;0;0;8;2;1;2;2;0;23;222;0;0;0;0;20;3;80;AGGTGAAGTAAAAGGTTCATACTTAAACATCACTGCTGGTACAATGGAAGAAGTATACAAACGCGCTGAGTACGCTAAAGCAGTTGGATCTGTAATTGTTATGATTGACT---TAGTAATGGGTTACACAGCAATTCAAAGTTCTGCTATCTGGGCTCGTGAGAACGA-TATGCTTTTAC--ACTTAC--ACC…
Otu00249;534;0;0;0;11;1;0;1;0;21;1;1;0;0;0;0;0;0;0;0;0;7;0;0;0;0;0;2;0;0;10;2;0;0;6;0;7;0;1;0;0;0;0;1;1;273;0;0;16;5;3;3;0;0;0;23;7;0;2;7;50;2;0;4;0;0;0;0;0;0;3;0;13;6;7;0;1;3;0;0;0;1;1;16;4;0;1;0;10;0;0;0;AGGTGAAGTAAAAGGTTCTTACTTAAACGTTACCGCTGCAACTATGGAAGAAATCTACAAACGTTGTGAATATGCAAAAGAAGTAGGTTCGGTAATTGTAATGATCGATT---TAGTTATGGGTTATACAGCAATTCAAAGTACTGCAATTTGGGCTCGTGAAAATGA-TATGCTTTTAC--ATTTAC--ACC…
Otu00250;533;0;5;0;0;1;1;0;0;0;0;0;0;0;0;0;0;3;0;1;0;0;0;1;0;0;0;505;0;0;0;0;0;10;0;0;0;0;0;0;0;0;0;0;0;0;0;2;3;0;0;1;0;0;0;0;0;0;0;0;0;0;0;0;0;0;0;0;0;0;0;0;0;0;0;0;0;0;0;0;0;0;0;0;0;0;0;0;0;0;0;0;AGGTGAAGTTAAAGGTTCTTATTTAAACATCACTGCAGGTACAATGGAAGAAGTTTACAAACGTGCTGAATACGCTAAATCAGTAGGTTCTGTAATCGTAATGATCGACT---TAGTAATGGGTTACACAGCAATTCAAAGTGCAGCAATCTGGGCTCGTGAAAACGA-CATGCTTTTAC--ACTTAC--ACCGT-GCAGG…
Otu00251;530;10;0;0;8;12;10;2;4;34;0;1;5;0;17;0;0;11;0;4;7;0;2;0;0;0;1;6;1;2;0;0;1;2;1;4;0;8;0;0;0;0;0;1;0;0;0;0;0;0;0;0;0;0;6;0;7;125;6;83;1;1;0;3;20;27;0;0;0;0;0;0;0;53;0;0;0;0;2;24;0;0;9;0;2;0;0;1;0;6;0;0;AGGTGAAGTAAAAGGTTCATATTTAAACATTACTGCAGGTACAATGGAAGAAGTGTACAAACGTGCAGAGTACGCTAAATCTGTTGGTTCAGTAATTGTAATGATCGATT---TAGTAATGGGTTACACAGCAATTCAAAGTGCTGCTGTCTGGTCTCGTGAAAATGA-TATGATTTTAC--ATTTAC--A…
Otu00252;527;0;0;0;0;0;0;0;0;0;0;0;1;0;0;0;0;0;1;0;0;0;0;0;0;0;0;0;0;0;0;1;0;0;0;0;0;0;0;0;0;0;0;0;0;0;3;0;0;0;15;0;0;0;0;6;0;0;0;0;0;0;0;6;0;1;0;0;0;1;0;0;5;0;34;47;308;9;0;0;1;0;0;32;0;0;0;0;0;30;0;26;AGGTGAAGTTAAAGGTTCATATTTAAACATTACTGCAGGTACAATGGAAGAAGTGTACAAACGTGCTGAGTACGCTAAAGCAGTTGGTTCTGTAATTGTAATGATCGATT---TAGTTATGGGTTACACAGCAATTCAAAGTTCAGCAATCTGGGCTCGTGACAACGA-CATGATTTTAC--ACTTAC--ACCGT-…
Otu00253;515;3;0;0;0;6;0;0;0;0;0;0;7;0;0;2;0;1;20;16;0;0;0;19;8;47;0;0;0;0;0;0;0;38;0;1;0;0;0;0;0;0;0;0;1;0;6;0;0;0;3;0;0;0;0;5;19;0;0;0;0;10;0;10;0;0;20;0;2;0;0;0;0;3;0;0;3;2;1;0;0;2;3;19;223;0;0;0;0;5;4;6;AGGTGAAACTAAAGGTTCATACTTAAACATCACTGCTGGTACAATGGAAGAAGTATACAAACGCGCTGAGTACGCTAAAGCAGTTGGATCTGTAATTGTTATGATTGACT---TAGTAATGGGTTACACAGCAATTCAAAGTTCTGCTATCTGGGCTCGTGAGGACGA-TATGCTTTTAC--ACTTAC--AC…
Otu00254;514;0;31;6;0;0;0;0;3;0;0;6;0;0;15;1;0;0;0;4;12;2;0;0;4;1;18;3;0;10;1;0;0;0;102;0;1;0;0;0;0;0;0;0;0;1;2;3;2;4;0;0;2;6;29;0;0;0;0;7;0;0;26;0;0;86;0;0;4;0;0;0;0;0;0;0;0;1;7;11;0;0;38;1;10;18;3;29;0;0;0;4;AGGTGAAGTTAAAGGTTCTTACTTAAATGTTACTGCAGCTACTCAAGAAGAAATCTACAAACGTTCTGAGTTTGCTAAAGAAATTGGTTCTGTAATTATTATGATCGACT---TAGTTTTAGGTTACACAGCAATCCAAACAACTGCAATTTGGGCACGTGACAATGA-CATGATTTTAC--ACTTAC-…
Otu00255;512;0;0;0;0;0;0;0;0;0;0;0;0;0;0;0;0;0;0;0;0;0;0;0;0;0;0;0;0;0;0;0;0;0;0;0;0;0;0;0;0;2;487;0;0;0;1;0;0;0;15;0;0;0;0;0;0;0;0;0;0;0;0;0;0;0;0;0;0;0;0;0;3;0;4;0;0;0;0;0;0;0;0;0;0;0;0;0;0;0;0;0;AGGTGAAGTAAAAGGTTCATACTTAAACATCACTGCAGGTACAATGGAAGAAGTGTACAAACGTGCTGAGTACGCT--ATCTGTAGGTTCTGTAATTGTAATGATTGACT---TAGTAATGGGTTACACAGCAATTCAAAGTGCTGCATACTGGGCTCGTGAAAATGA-CATGATTTTAC--ACTTAC--ACCGT-GCAGG…
Otu00256;504;0;0;0;0;0;0;0;0;29;1;0;0;0;0;0;0;0;24;18;0;0;0;1;1;2;0;10;0;1;0;0;0;4;0;0;0;0;0;0;0;0;0;0;0;0;0;2;0;1;2;0;0;0;6;0;32;0;0;2;228;0;0;0;0;0;0;0;5;0;0;0;0;4;7;0;6;103;6;1;3;0;0;5;0;0;0;0;0;0;0;0;AGGTGAAGTTAAAGGTTCTTATTTAAACATCACTGCAGGTACAATGGAAGAAGTTTACAAACGTGCTGAATATGCTAAATCAGTAGGTTCTGTAATCGTAATGATCGACT---TAGTAATGGGTTATACAGCGATTCAAAGTGCAGCAATCTGGGCTCGTGAAAACGA-CATGCTTTTAC--ACTTAC--ACCGT…
Otu00257;502;0;0;0;0;41;1;0;0;0;0;244;1;0;0;58;0;0;2;0;0;0;0;0;0;0;17;22;0;3;0;0;0;0;0;0;0;0;0;0;0;0;0;0;0;0;0;0;1;0;0;0;0;0;0;0;0;9;4;0;0;0;2;10;0;0;1;0;0;0;0;0;0;0;0;0;0;0;1;0;0;0;0;0;0;0;67;18;0;0;0;0;AGGTGAAGTAAAAGGTTCTTACTTAAACATCACAGCTGCTACTATGGAAGAAGTATACAAACGTGCTGAGTATGCTAAATCAGTAGGTTCTGTAATTGTGATGATCGATT---TAGTTATGGGTTACACAGCAATTCAAAGTATTGCTCTTTGGGCTCGTGACAACGA-TATGATCTTAC--ACTTAC--ACCGT…
Otu00258;499;1;0;3;4;0;1;0;1;27;4;3;2;2;2;17;68;2;9;1;0;1;10;2;1;1;3;0;0;2;43;45;11;1;6;25;0;1;0;0;0;0;0;1;0;0;42;1;2;2;0;0;0;0;1;0;0;2;19;0;7;2;2;15;0;2;2;0;1;0;0;0;0;0;1;1;0;15;0;0;11;20;11;1;4;0;4;4;12;0;4;11;AGGTGAAGTAAAAGGTTCATACTTAAACATTACAGCAGCAACTATGGAAGATGTATACGAACGTGCTGAGTATGCTAAAGAAGTAGGTTCTGTAATCGTTATGATCGATT---TAGTTATGGGTTATACTGCTATCCAATCTATCGCTCTTTGGGCTCGTAAAAACGA-TATGCTTTTAC--ACTTA…
Otu00259;496;0;0;0;0;0;0;0;0;0;0;0;2;0;0;0;0;0;0;0;0;0;0;0;0;0;0;0;0;0;0;0;0;0;0;0;17;0;0;0;0;5;360;0;5;0;0;1;3;0;0;0;0;0;0;0;0;0;0;0;0;0;0;0;0;0;0;0;0;0;2;0;97;0;0;0;4;0;0;0;0;0;0;0;0;0;0;0;0;0;0;0;AGGTGAAGTAAAAGGTTCTTACTTAAACATCACTGCCGGTACAATGGAAGAAGTTTACAAACGTGCTGAGTATGCTAAAGCTGTAGGTTCAGTTATTGTAATGATCGACT---TAGTAATGGGTTACACAGCAATTCAAAGTGCTGCTATCTGGTCTCGTGAAAATGA-CATGCTTTTAC--ATTTAC--ACCGT-GCAG…
Otu00260;493;3;0;0;0;62;0;0;0;0;0;17;0;0;0;0;0;7;4;0;0;14;0;0;0;0;2;2;0;0;32;0;0;6;0;30;0;1;0;26;0;0;0;0;0;2;8;0;0;4;0;0;0;0;0;1;0;0;0;0;0;7;0;42;0;0;3;0;4;0;0;0;0;0;0;0;0;31;10;0;9;46;0;0;0;6;9;6;0;0;0;99;AGGTGAAGTTAAAGGTTCTTATTTAAACGTTACTGCAGCTACTATGGATGAGCTTTACAAACGTGCTGAGTACGCT--AGCTGTAGGTTCTGTAATTATCATGATCGACT---TAGTATTAGGTTACACAGCTATTCAAAGTGCTGCTATCTGGGCTCGTGAAAATGA-TATGGTGTTAC--ACTTAC--ACC…
Otu00261;484;0;3;2;0;0;0;0;0;0;0;1;0;0;0;0;0;0;0;46;5;0;0;7;50;4;7;10;0;10;0;0;0;10;0;4;0;0;0;0;0;0;0;0;0;0;0;0;0;1;0;0;2;0;0;0;0;0;0;0;0;0;0;0;0;0;0;0;0;0;0;0;0;0;0;0;0;0;24;8;1;29;24;0;2;12;27;93;0;13;0;89;AGGTGAAGTAAAAGGTTCATACTTAAACGTTACTGCAGCTACTATGGATGAACTTTACAAACGTGCTAACTACGCTAAAGCTGTAGGTTCTGTAATTATCATGATCGACT---TAGTATTAGGTTACACAGCTATTCAAAGTGCTGCTATCTGGTCTCGTGAAAACGA-TATGGTATTAC--ACTTAC--A…
Otu00262;484;0;0;0;0;0;0;0;0;0;0;0;0;0;0;0;0;0;2;0;0;1;0;64;9;27;2;29;0;0;0;0;0;72;0;34;63;0;0;0;0;40;0;0;0;0;0;0;0;0;7;0;0;0;0;0;0;0;0;0;0;0;0;0;0;0;7;0;0;0;0;0;4;0;0;0;5;1;7;0;6;16;22;51;0;0;3;0;0;5;0;7;AGGTGAAGTTAAAGGTTCATACTTAAACATCACTGCTGGTACAATGGAAGAAGTATACAAACGTGCTGAGTATGCTAAAGCAGTTGGTTCTGTAATTGTTATGATCGACT---TAGTTATGGGTTACACAGCAATTCAAAGTTCTGCTGTATGGGCTCGTGATAACGA-TATGCTTTTAC--ACTTAC--ACCG…
Otu00263;484;12;6;0;0;0;0;0;0;0;0;0;0;0;0;10;0;4;0;0;0;0;0;0;0;0;0;0;0;22;2;0;0;0;0;0;0;0;0;0;0;0;0;0;0;0;0;0;0;0;0;0;0;7;0;0;0;2;0;0;408;0;2;0;0;0;2;2;0;0;0;0;0;0;0;0;0;0;0;0;0;0;0;0;0;1;0;4;0;0;0;0;AGGTGAAGTAAAAGGTTCTTACTTAAACATCACAGCAGCTACTATGGAAGAAGTTTACAAACGTGCAGAATACGCTAAAATGGTTGGTTCTGTAATCGTTATGATCGATT---TAGTAATGGGTTACACAGCAATTCAAAGTATTGCTTTATGGGCTCGTGAAAACGA-TATGGTATTAC--ACTTAC--ACCGT-GCT…
Otu00264;484;1;0;5;23;13;0;21;9;6;8;6;8;14;0;4;2;0;0;18;2;7;4;10;19;1;5;18;55;5;0;1;11;2;10;0;0;8;0;0;0;0;0;0;0;0;11;15;6;39;10;0;0;0;3;4;0;3;8;9;0;12;0;0;0;1;1;2;0;0;0;0;0;3;0;18;0;0;0;1;3;0;4;4;22;0;7;0;0;0;2;0;AGGTGAAGTTAAAGGTTCATATTTAAACATTACTGCAGCTACAATGGAAGAAGTGTACAAACGTGCTGAGTACGCTAAAGCAGTTGGTTCTGTAATCGTAATGATCGATT---TAGTTATGGGTTATACAGCAATTCAAAGTTCAGCTATTTGGGCTCGTGACAATGA-TATGCTTTTAC--ACTT…
Otu00265;479;13;33;0;0;0;13;0;0;0;1;4;28;0;0;10;0;4;0;4;1;0;0;5;1;1;25;1;0;22;2;0;6;3;0;0;0;2;0;0;0;0;0;0;0;0;0;0;1;7;0;0;50;3;2;0;0;0;0;0;0;0;59;3;1;0;34;0;4;0;0;0;0;0;0;0;7;0;30;7;0;3;3;0;0;67;3;12;0;2;2;0;AGGTGAAGTTAAAGGTTCATATTTAAACGTAACTGCTGGAACTATGGACGAGGTTTATACTCGTGCAGAATATGCTAAACAAACAGGTACAGTAATTATCATGGTTGATT---TAGTACTTGGTTATACAGCAATCCAAAGTGCAGCAATCTGGGCTCGTGAAAACGA-TTTAATTATAC--ATTTAC--A…
Otu00266;469;0;0;0;0;0;0;0;0;0;0;0;0;0;0;0;0;0;3;0;0;0;0;0;0;0;0;8;18;8;0;0;19;1;0;0;0;58;4;26;0;0;0;0;0;0;0;0;0;0;0;0;0;0;0;26;0;0;0;0;0;0;6;0;0;0;0;0;0;0;0;3;0;96;0;0;0;0;12;4;0;0;0;0;0;0;0;111;2;53;11;0;AGGTGAAACTAAAGGTTCTTACTTAAATATTACTGCAGGTACAATGGAAGAAGTATACAAACGTGCTGAGTATGGTAAAGCAGTTGGCTCTGTAATTGTAATGATCGATT---TAGTAATGGGTTATACAGCAATTCAAAGTGCAGCTATTTGGGCTCGTGACAATGA-TATGCTTTTAC--ACTTAC--ACC…
Otu00267;450;0;0;0;0;7;11;0;2;3;9;9;6;0;6;15;8;0;0;1;27;0;13;1;8;3;4;7;6;0;4;0;3;0;3;0;2;5;0;0;0;0;0;15;1;0;0;6;0;7;3;12;0;41;0;0;3;27;0;0;0;10;5;0;7;10;1;16;0;0;0;0;0;11;0;7;3;1;12;18;0;14;12;14;2;1;0;3;1;10;3;11;AGGTGAAGTTAAAGGTTCTTATTTAAACGTTACAGCAGCTACTCAAGAAGAAATTTACAAACGTGCTGAGTTTGGTAAAGAAATCGGTTCTGTAATTGTTATGATCGACT--TAGTTTTTAGGTTACACAGCAATCCAAACAACTGCAATTTGGGCACGTGAAAATGA-CATGATTTTAC--ACT…
Otu00268;440;0;0;0;0;0;0;0;0;1;0;0;0;3;0;0;0;0;0;0;0;3;0;0;0;0;0;0;19;0;0;3;0;0;0;0;0;0;0;10;0;0;0;0;0;0;0;0;1;7;0;0;0;0;0;0;0;0;0;0;0;0;0;0;0;0;0;2;0;0;40;316;0;0;0;0;1;0;0;0;30;0;0;4;0;0;0;0;0;0;0;0;AGGTGAAGTTAAAGGTTCTTATTTAAACATCACTGCTGGTACAATGGAAGAAGTATACAAACGTGCTGAGTATGCTAAAGCAGTTGGTTCTGTAATTGTTATGATTGACT---TAGTAATGGGTTACACAGCAATTCAAAGTTCTGCTATTTGGGCTCGTGATAACGA-TATGCTTTTAC--ACTTAC--ACCGT-GC…
Otu00269;438;7;0;0;0;0;0;0;0;0;0;59;0;0;0;0;0;0;0;10;2;0;0;0;0;0;32;6;0;37;0;0;20;0;0;0;0;0;0;0;0;0;0;0;0;0;0;0;2;0;0;0;6;11;7;0;0;0;0;0;0;28;2;9;0;0;0;0;5;0;0;0;0;0;0;0;0;0;29;0;0;0;18;0;1;29;51;62;0;4;1;0;AGGTGAAACTAAAGGTTCTTACTTAAACGTTACTGCTGCTACTATGGAAGAAGTGTACAAACGTTCTCAGTACGCTAAAACAGTAGGTTCTGTAATTATTATGATCGATT---TAGTTATGGGTTATACTGCAATTCAAAGTATTGCACTATGGGCTCGTGAAAATGA-CATGATTTTAC-ATTTTAC--AC…
Otu00270;437;152;0;0;0;0;0;0;0;0;2;0;0;0;0;0;0;49;7;0;0;0;0;0;0;0;101;0;0;0;0;0;0;0;0;0;0;0;3;0;0;0;0;0;0;0;0;0;0;0;0;0;9;0;0;0;0;0;0;0;0;56;0;0;0;0;0;0;34;0;0;0;0;0;0;0;0;0;16;0;0;0;0;0;0;8;0;0;0;0;0;0;AGGTGAAGTAAAAGGTTCTTACTTAAACATTACAGGTGCTACAATGGAAGACGTTTACGAACGTGCTGAGTACGCTAAAGAAGTAGGTTCTGTAATTGTTATGATCGATT---TAGTAATGGGTTACACAGCAATTCAAAGTATTGCTTTATGGGCTCGTAAAAACGA-TATGCTTTTAC--ACTTAC--ACCGT-…
Otu00271;435;0;8;5;0;7;17;0;3;0;16;8;14;3;10;15;13;0;3;0;20;0;24;10;13;1;8;11;0;3;6;0;14;0;7;0;3;10;2;0;0;7;0;21;10;3;3;16;2;5;9;20;0;9;0;1;3;8;1;0;0;6;1;0;0;5;0;4;0;0;0;0;0;7;0;0;2;0;2;11;0;7;4;6;0;1;1;0;0;1;2;3;AGGTGAAGTTAAAGGTTCATATTTAAACGTTACAGCAGCTACTCAAGAAGAAATTTACAAACGTGCTGAGTTTGGTAAAGAAATCGGTTCTGTAATTGTTATGATCGACT---TAGTTTTAGGTTACACAGCAATCCAAACAACTGCAATTTGGGCACGTG-AAATGA-CATGATTTTAC--ACTT…
Otu00272;434;0;0;0;0;0;0;0;0;8;0;0;0;5;0;0;0;0;0;0;0;0;0;0;0;0;0;0;0;0;0;0;0;0;0;0;42;0;8;0;0;65;9;0;124;9;0;6;10;0;6;6;0;0;0;10;0;0;1;0;0;0;0;0;0;0;0;0;0;0;22;2;79;0;14;0;0;0;0;0;0;0;0;8;0;0;0;0;0;0;0;0;AGGTGAAGTTAAAGGTTCATACTTAAACATTACTGCTGGTACAATGGAAGAAGTATACAAACGTGCTGAGTATGCTAAAGCAGTTGGTTCTGTAATTGTTATGATTGACT---TAGTAATGGGTTACACAGCAATTCAAAGTTCTGCTATTTGGGCTCGTGAAAACGA-TATGCTTTTAC--ACTTAC--ACCGT…
Otu00273;432;1;1;0;0;0;0;0;0;0;0;0;0;0;0;0;0;0;231;3;0;0;0;0;1;25;0;0;0;1;1;0;0;69;0;35;0;0;0;0;0;0;0;0;0;40;0;0;0;0;0;0;0;0;0;0;0;0;0;0;0;0;0;0;0;0;9;0;0;0;0;0;0;0;0;0;0;10;0;0;0;0;0;0;2;0;0;0;0;1;0;2;AGGTGAAGTTAAAGGTTCTTACTTAAATGTTACTGCTGGTACAATGGAAGAAGTTTACAAACGTGCTGAATATGCTAAAGCTGTAGGTTCTATCATTATTATGATCGACT---TAGTTATGGGTTATACAGCAATTCAATCAATTGCATACTGGGCTCGTGACAATGA-TATGCTTTTAC--ATTTAC--ACCGT-G…
Otu00274;421;0;0;0;0;0;0;1;1;10;0;0;0;0;0;0;0;0;0;0;0;0;0;0;0;0;0;0;0;0;0;0;0;0;0;0;11;0;4;2;1;27;4;0;26;3;0;0;4;0;2;0;0;0;1;24;1;0;0;0;2;0;0;0;0;0;0;4;0;0;24;71;124;0;53;3;2;0;2;0;0;0;0;7;1;0;0;0;0;0;2;4;AGGTGAAGTTAAAGGTTCTTACTTAAACATTACTGCTGGTACAATGGAAGAAGTATACAAACGTGCTGAGTATGCTAAAGCAGTTGGTTCTGTAATTGTTATGATTGACT---TAGTAACGGGTTACACAGCAATTCAAAGTTCTGCTATTTGGGCTCGTGAAAACGA-TATGCTTTTAC--ACTTAC--ACCG…
Otu00275;419;0;0;0;0;0;0;0;0;0;0;0;0;0;0;0;0;0;0;0;0;3;0;0;0;0;0;0;0;0;0;0;0;0;0;0;16;0;0;0;0;2;3;0;4;2;1;0;8;0;3;0;0;0;0;115;0;0;0;0;0;0;0;0;0;0;0;0;0;0;11;8;93;0;150;0;0;0;0;0;0;0;0;0;0;0;0;0;0;0;0;0;AGGTGAAGTAAAAGGTTCTTACTTAAACGTTACAGGTGCTACAATGGAAGACGTTTACGAACGTTCTGAGTACGCTAAAGAAGTTGGTTCTGTAATTATCATGATCGATT---TAGTTATGGGTTACACAGCAATTCAAAGTATTGCTTTATGGGCTCGTAAAAACGA-TATGATTTTAC--ACTTAC--ACCGT-G…
Otu00276;419;0;6;0;0;0;0;0;0;0;0;0;0;0;0;0;0;0;64;0;0;0;0;0;0;0;0;0;0;0;0;0;0;0;0;1;0;0;0;0;0;0;0;0;0;0;0;0;0;0;88;0;0;0;0;0;0;0;0;0;0;0;0;0;0;0;0;0;0;0;0;0;0;0;0;0;0;227;0;0;0;0;0;0;0;0;2;0;0;0;0;31;AGGTGAAGTTAAAGGTTCTTATTTAAACGTTACAGCAGCTACAATGGAAGATGTATACAAACGTGCTGAGTATGCTAAAATGATCGGTTCTGTAATTATCATGATCGATT---TAGTAATGGGTTACACTGCAATTCAATCAATTGCTTACTGGGCTCGTGAAAATGA-TATGATTTTAC--ATTTAC--ACCGT-GCT…
Otu00277;418;0;0;0;0;0;0;0;0;0;0;11;3;0;0;0;0;0;2;4;4;4;0;0;0;1;1;18;34;24;0;0;30;2;0;1;0;111;5;27;0;0;0;0;0;1;0;10;13;0;0;0;0;0;0;9;4;0;0;0;0;0;0;3;0;0;0;2;0;0;0;0;0;32;0;0;0;0;1;6;0;0;0;0;0;0;1;27;1;19;7;0;AGGTGAAGTAAAAGGTTCATACTTAAATATTACTGCAGGTACAATGGAAGAAGTATACAAACGTGCTGAGTATGGTAAAGCAGTTGGCTCTGTAATTGTAATGATCGATT---TAGTAATGGGTTATACAGCAATTCAAAGTGCAGCTATTTGGGCTCGTGACAATGA-TATGCTTTTAC--ACTTAC--A…
Otu00278;411;0;0;0;0;5;0;0;0;0;0;0;6;0;0;0;0;1;0;1;0;0;0;0;1;4;4;0;0;0;4;0;0;1;0;0;0;0;0;3;0;0;0;0;0;0;1;0;0;2;0;0;7;0;0;0;0;0;0;0;0;6;0;54;0;0;1;0;0;0;0;0;0;0;0;0;0;16;10;0;0;70;2;0;0;4;23;0;20;0;0;165;AGGTGAAGTAAAAGGTTCTTACTTAAACGTTACTGCAGCTACTATGGATGAGCTTTACAAACGTGCTGAGTACGCTAAAGCTGTAGGTTCTGTAATTATCATGATCGACT---TAGTATTAGGTTACACAGCTATTCAAAGTGCTGCTATCTGGGCTCGTGAAAATGA-TATGGTGTTAC--ACTTAC--ACCGT-…
Otu00279;407;0;0;0;0;1;3;3;4;2;3;24;23;0;2;0;1;5;1;5;0;0;29;0;10;4;10;10;13;1;0;0;65;2;2;0;3;0;1;0;46;0;0;5;1;0;6;6;4;1;0;0;0;0;0;1;1;0;5;0;0;3;0;27;0;23;0;0;0;0;0;0;3;0;0;0;0;4;0;0;0;0;5;0;35;4;0;0;0;0;0;0;AGGTGAAGTAAAAGGTTCATACTTAAACATCACTGCAGGTACAATGGAAGAAGTTTACAAACGTGCTGAGTATGCAAAAGCAGTAGGTTCTGTAATTGTAATGATCGATT---TAGTTATGGGCTACACAGCAATTCAAAGTGCTGCTCTTTGGGCTCGTGAAAACGA-TATGTTATTAC--ACTTAC--AC…
Otu00280;407;0;0;0;0;0;0;0;0;0;0;0;0;42;0;0;0;0;0;0;0;51;0;0;0;0;0;82;35;0;0;43;10;0;0;0;0;0;2;0;0;0;0;0;0;0;0;0;0;0;0;0;0;0;0;0;0;0;0;0;0;0;0;0;0;0;0;0;0;0;0;1;0;0;0;0;0;0;0;0;0;0;0;0;0;0;106;23;12;0;0;0;AGGTGAAGTAAAAGGTTCTTACTTAAACGTTACTGCAGCTACTCAAGAAGAAGTTTATAAACGTGCTGCCTTTGCTAAAGAACTTGGTTCTGTTATTATTATGATCGACT---TAGTAATGGGTTACACATCAATCCAAACAACTGCTATTTGGGCACGTGAAAACGA-TATGATTTTAC--ACTTAC--ACCG…
Otu00281;402;0;0;0;0;0;0;0;0;0;0;0;0;0;0;0;0;0;3;0;0;9;0;0;0;0;0;0;0;2;0;115;1;0;0;0;0;0;2;0;0;0;2;0;0;20;0;3;0;0;0;0;0;0;0;0;0;0;0;0;0;0;0;0;0;0;0;1;0;203;2;23;1;0;0;0;0;0;0;0;0;0;0;2;0;0;1;0;12;0;0;0;AGGTGAAGTTAAAGGTTCTTATTTAAACGTAACAGGTGCTACAATGGAAGACGTGTACGAACGTGCTGAATATGCTAAAGAAGTAGGTTCTGTAATTATCATGATCGATT---TAGTAATGGGTTACACTGCAATTCAAAGTATTGCTTATTGGGCTCGTAAGAATGA-CATGCTTTTAC--ATTTAC--ACCGT-G…
Otu00282;395;0;0;0;0;0;0;0;0;0;0;0;0;0;0;0;0;0;0;0;0;2;0;5;0;0;0;0;0;0;0;0;0;0;0;0;0;0;0;0;0;0;0;0;0;139;0;58;0;142;0;5;0;0;0;0;0;0;0;0;0;0;0;0;0;0;0;2;0;0;0;0;0;0;0;0;0;2;1;0;35;1;0;0;1;0;0;0;2;0;0;0;AGGTGAAGTTAAAGGTTCTTATTTAAACATCACTGCTGGTACAATGGAAGAAGTTTACAAACGTGCTGAGTACGCTAAAGCAGTTGGATCTGTAATTGTTATGATTGACT---TAGTAATGGGTTACACAGCAATTCAAAGTTCTGCTGTATGGGCTCGTGAAAACGA-TATGCTTTTAC--ACTTAC--ACCGT-GC…
Otu00283;395;0;0;0;0;0;0;0;0;0;0;2;0;0;0;0;0;0;2;1;1;0;0;0;0;0;0;10;17;9;0;0;13;0;0;0;0;38;2;8;0;0;0;0;0;0;0;29;4;1;0;0;0;0;0;22;1;0;0;0;0;0;1;46;0;0;0;0;0;0;0;3;0;63;0;0;0;1;2;3;2;0;0;6;1;0;4;68;0;24;11;0;AGGTGAAGTTAAAGGTTCTTACTTAAATATTACTGCAGGTACAATGGAAGAAGTATACAAACGTGCTGAGTATGGTAAAGCAGTTGGCTCTGTAATTGTAATGATCGATT---TAGTAATGGGTTATACAGCAATTCAAAGTGCAGCTATTTGGGCTCGTGACAATGA-TATGCTTTTAC--ACTTAC--ACC…
Otu00284;394;2;0;0;0;0;1;0;11;7;10;0;47;0;0;1;0;8;0;8;0;0;42;0;0;5;0;26;0;0;3;0;0;1;7;0;14;0;2;0;86;0;0;1;0;0;18;19;6;0;2;0;0;0;1;1;0;0;4;0;0;4;0;13;0;7;0;0;0;0;0;0;0;0;0;0;0;0;0;0;0;0;0;0;37;0;0;0;0;0;0;0;AGGTGAAGTTAAAGGTTCATACTTAAACATCACTGCAGGTACAATGGAAGAAGTTTACAAACGTGCTGAGTATGCAAAAGCAGTAGGTTCTGTAATTGTAATGATCGATT---TAGTTATGGGCTACACAGCAATTCAAAGTGCTGCTCTTTGGGCTCGTGAAAACGA-TATGTTATTAC--ACTTAC--ACC…
Otu00285;392;2;1;0;0;31;1;0;0;0;0;0;3;0;0;5;0;0;16;19;0;0;0;8;0;0;9;0;0;0;1;0;0;22;0;0;1;1;0;0;0;0;0;0;0;0;0;0;1;0;0;0;0;0;0;0;5;0;0;0;0;5;0;207;25;0;0;0;3;0;0;0;0;0;0;0;0;1;1;3;0;1;0;2;10;3;0;1;0;4;0;0;AGGTGAAGTAAAAGGTTCATACTTAAACG-TACAGCTGCTACTATGGAAGAAATCTACAAACGTTGTGAGTATGCTAAAGAAGTAGGTTCTGTAATTGTGATGATCGATT---TAGTAATGGGTTACACCGCAATTCAAAGTACTGCTATTTGGGCTCGTGAAAATGA-TATGCTTTTAC--ATTTAC--ACCGT-…
Otu00286;390;0;0;0;0;0;0;0;0;0;0;1;0;0;0;0;0;3;121;0;0;0;1;0;3;2;0;0;0;0;0;0;0;0;0;0;0;0;0;0;1;0;0;0;1;6;6;0;1;0;1;0;0;0;0;0;33;0;0;0;0;0;0;1;0;0;0;0;0;142;1;5;0;0;2;4;0;39;0;0;0;0;0;16;0;0;0;0;0;0;0;0;AGGTGAAGTAAAAGGTTCTTACTTAAACGTAACAGGCGCTACAATGGAAGACGTGTACGAACGTTCTGAATATGCTAAAGAAGTAGGTTCTGTAATTATCATGATCGATT---TAGTAATGGGTTATACTGCAATTCAAAGTATTGCTTATTGGGCTCGTAAAAATGA-TATGCTTTTAC--ACTTAC--ATCGT-G…
Otu00287;389;0;0;0;0;0;0;23;0;11;0;0;12;0;0;0;0;0;0;0;0;0;24;1;3;0;0;0;0;0;0;0;15;0;12;1;27;0;1;0;87;0;0;3;1;19;8;0;0;0;63;0;0;0;0;6;0;0;17;0;0;0;0;9;0;0;0;0;0;0;0;0;1;3;0;2;1;0;0;0;0;1;1;4;5;0;0;0;0;0;28;0;AGGTGAAGTTAAAGGTTCTTACTTAAACGTTACAGCTGCGACTATGGAAGAAATCTACAAACGTTGTGAGTATGCTAAAGAAGTAGGTTCTGTAATTGTAATGATCGATT---TAGTTATGGGTTATACAGCAATTCAAAGTACTGCTATTTGGGCTCGTGAAAACGA-TATGCTTTTAC--ATTTAC--AC…
Otu00288;388;0;0;0;0;0;133;0;0;0;0;14;0;0;0;0;0;0;0;0;0;0;0;3;0;0;0;0;0;0;0;0;0;0;0;0;0;0;0;0;0;0;0;0;0;0;0;0;3;0;0;0;0;0;76;0;15;10;0;3;0;1;21;0;0;0;10;0;0;0;0;0;0;9;0;0;0;0;0;0;0;0;89;0;0;0;1;0;0;0;0;0;AGGTGAAGTTAAAGGTTCTTATTTAAACATCACTGCAGGTACAATGGAAGAAGTTTACAAACGTGCTAACTATGCTAAAGCTGTTGGTTCAGTTATTGTAATGATCGACT---TAGTAATGGGTTACACAGCAATTCAAAGTGCTGCTCTATGGTCTCGTGACAATGA-CATGATTTTAC--ACTTAC--ACCGT…
Otu00289;384;0;0;147;8;0;0;0;78;23;0;0;0;0;43;0;0;0;0;0;0;0;0;0;0;0;4;0;0;0;0;0;0;0;0;0;0;0;0;0;0;0;0;0;0;0;0;0;0;0;0;0;0;1;28;0;0;6;0;38;0;0;0;0;0;0;0;0;0;0;0;0;0;0;0;0;0;0;0;2;0;0;6;0;0;0;0;0;0;0;0;0;AGGTGAAGTAAAAGGTTCTTACTTAAACGTTTACTGCAGCTACTCAAGAAGAAATTTACAAACGTGCTGAGTTTGCTAAAGAAATCGGTTCTGTTATTATTATGGTTGATT--TAGTATTAGGTTACACAGCAATTCAAACAACAGCAATTTGGGCACGTGAAAACGA-CATGATTTTAC--ATTTAC--ACCGT-G…
Otu00290;383;0;0;0;0;0;0;0;0;0;0;0;0;0;0;0;0;0;0;0;0;0;0;0;0;0;0;0;0;0;0;0;0;0;0;0;0;0;0;0;287;0;0;0;0;0;0;0;0;0;0;0;0;0;0;96;0;0;0;0;0;0;0;0;0;0;0;0;0;0;0;0;0;0;0;0;0;0;0;0;0;0;0;0;0;0;0;0;0;0;0;0;AGGTGAAGTAAAAGGTTCTTACTTAAACATTACAGGTGCTACAATGGAAGACGTTTACGAACGTGCTGAGTACGCTAAAGAAGTAGGTTCTGTAATTGTGATGATCGATT---TAGTAATGGGTTACACAGCAATTCAAAGTATTGCTTTATGGGCTCGTAAAAACGA-TATGCTTTTAC--ACTTAC--ACCGT-GCAGG…
Otu00291;377;0;8;2;0;8;13;0;0;1;8;20;0;10;9;8;8;0;2;3;53;0;24;8;18;0;8;10;9;2;3;3;23;0;5;0;1;6;1;0;0;4;0;23;3;0;8;3;0;5;22;21;0;0;0;0;0;0;0;0;0;1;0;0;0;0;0;3;0;0;0;0;0;0;0;1;0;0;0;5;0;0;3;0;0;0;0;0;0;0;1;0;AGGTGAAGTTAAAGGTTCTTATTTAAACGTTTACAGCAGCTACTCAAGAAGAAATTTACAAACGTGCTGAGTTTGGTAAAGAAATCGGTTCTGTAATTGTTATGATCGACT--TAGTTTTAGGTTACACAGCAATCCAAACAACTGCAATTTGGGCACGTGAAAATGA-CATGATTTTAC--ACTTAC--ACC…
Otu00292;374;0;13;1;0;0;0;0;1;0;0;6;0;0;7;0;0;0;0;3;3;0;0;0;0;1;8;0;0;5;0;0;0;0;32;0;0;0;0;0;0;0;0;0;0;0;0;0;1;0;0;0;1;11;28;2;0;0;0;8;0;0;28;0;0;85;0;0;7;0;0;0;0;0;0;0;0;1;6;26;1;0;26;2;18;19;2;22;0;0;0;0;AGGTGAAGTTAAAGGTTCTTACTTAAATGTTACTGCAGCTACTCAAGAAGAAATCTACAAACGTTCTGAGTTTGCTAAAGAAATTGGTTCTGTAATTATTATGATCGACT---TAGTTTTAGGTTACACAGCAATCCAAACAACTGCAATTTGGGCACGTGACAATGA-CATGATTTTAC--ACTTAC--ACC…
Otu00293;373;0;0;0;0;0;1;3;0;39;0;0;0;0;0;0;3;0;0;0;0;0;0;0;0;0;0;2;0;0;0;0;0;0;0;0;0;277;0;0;0;0;0;0;0;0;0;0;7;0;0;0;0;0;0;0;0;0;9;0;24;0;0;0;0;4;0;0;0;0;0;0;0;0;0;0;0;0;0;0;0;0;0;0;0;0;0;0;0;4;0;0;AGGTGAAGTTAAAGGTTCATACTTAAACATCACTGCAGGTACAATGGAAGAAGTTTACAAACGTGCTGAATATGCTAAAGCAGTAGGTTCTGTAATTGTAATGATCGACT---TAGTAATGGGTTACACAGCAATTCAAAGTGCTGCAATCTGGTCTCGTGAAAACGA-CATGCTTTTAC--ACTTAC--ACCGT-GCAG…
Otu00294;373;0;0;0;0;0;0;0;1;18;0;1;0;0;1;0;0;0;0;0;1;0;4;0;0;0;0;1;0;0;0;0;0;0;0;0;0;204;0;0;0;0;0;0;0;0;0;0;6;0;0;0;0;0;0;0;0;2;30;3;68;0;0;1;0;4;0;6;0;5;0;0;0;3;0;0;0;0;0;0;0;0;0;9;0;0;0;0;0;5;0;0;AGGTGAAGTAAAAGGTTCATACTTAAACATCACTGCAGGTACAATGGAAGAAGTTTACAAACGTGCTGAATATGCTAAAGCAGTAGGTTCTGTAATTGTAATGATCGACT---TAGTAATGGGTTACACAGCAATTCAAAGTGCTGCAATCTGGTCTCGTGAAAACGA-CATGCTTTTAC--ACTTAC--ACCGT-GCA…
Otu00295;372;3;0;0;0;0;0;0;0;0;0;0;0;0;0;0;0;0;7;0;0;0;0;0;0;0;0;1;0;0;0;0;0;0;0;0;3;0;0;0;0;1;2;0;1;0;160;2;59;0;0;0;0;0;0;0;36;1;0;0;0;0;0;0;0;68;0;2;0;0;0;0;0;0;23;0;0;0;0;0;0;0;0;0;0;0;3;0;0;0;0;0;AGGTGAAGTTAAAGGTTCTTATTTAAACATCACAGCAGCTACTATGGAAGAAGTGTACAAACGTGCTGAGTACGCTAAAATGATTGGTTCGATTATCGTTATGATCGATT---TAGTAATGGGTTACACAGCAATTCAAAGTATTGCTTTATGGGCTCGTGAAAACGA-TATGTTATTAC--ACTTAC--ACCGT-GC…
Otu00296;372;33;0;4;0;3;80;0;0;0;10;0;14;0;21;13;0;3;0;0;3;0;0;4;0;1;5;1;0;14;0;0;82;6;0;0;0;0;0;0;0;0;0;0;0;0;0;1;0;0;0;0;6;0;1;0;0;5;0;0;0;16;0;15;1;0;5;0;1;0;0;0;0;0;0;0;0;0;0;5;0;2;9;0;1;0;1;4;0;2;0;0;AGGTGAAACTAAAGGTTCTTACTTAAACGTTTACTGCGGCTACTATGGAAGAAGTGTACAAACGTGCTGAGTACGCTAAAAACGTAGGTTCTGTAATTATTATGATCGATT--TAGTTATGGGTTATACTGCAATTCAAAGTATTGCAATATGGGCTCGTGAAAACGA-CATGGTTTTAC--ACTTAC--ACCG…
Otu00297;367;0;0;0;0;0;0;0;0;0;0;0;0;0;0;0;0;0;0;187;1;0;0;26;0;21;44;18;0;17;0;0;0;13;0;10;0;0;0;0;0;0;0;0;0;0;0;0;0;0;0;0;0;0;0;0;0;0;0;0;0;0;0;0;0;0;0;0;0;0;0;0;0;0;0;0;0;0;3;0;0;0;2;0;0;3;3;8;0;1;0;10;AGGTGAAGTAAAAGGTTCTTACTTAAACGTTTACTGCAGCTACTATGGATGAACTTTACAAACGTGCTAACTACGCTAAAGCTGTAGGTTCTGTAATTATCATGATCGACT--TAGTATTAGGTTACACAGCTATTCAAAGTGCTGCTATCTGGTCTCGTGAAAACGA-TATGGTATTAC--ACTTAC--ACCG…
Otu00298;364;0;0;0;0;0;13;0;0;0;0;0;0;0;1;43;3;4;18;1;0;0;0;0;0;0;0;0;0;0;0;0;0;0;0;0;0;0;0;0;0;0;0;0;0;0;181;0;7;7;0;1;0;0;0;0;0;0;23;0;9;0;0;0;0;31;0;0;0;0;0;0;0;0;0;14;0;0;0;0;6;0;0;0;0;0;0;0;0;2;0;0;AGGTGAAGTAAAAGGTTCTTACTTAAACATCACTGCTGGTACAATGGAAGAAGTTTACAAACGTGCTGCTTACGCTAAATCAGTAGGTTCTGTAATCGTTATGATCGATT---TAGTTATGGGTTACACAGCAATTCAAAGTGCTGCAATCTGGTCTCGTGAAAACGA-TATGATTTTAC--ACTTAC--ACCGT-…
Otu00299;362;0;0;0;0;1;0;0;0;0;0;0;3;2;0;0;0;0;7;0;0;0;0;0;1;0;0;0;0;0;0;2;0;0;1;0;0;0;2;0;0;0;0;0;3;0;4;0;0;1;71;2;0;0;0;2;0;0;0;0;0;0;0;4;0;0;0;0;0;0;0;0;0;0;10;13;168;8;0;0;0;0;0;14;0;0;0;0;0;29;0;14;AGGTGAAGTTAAAGGTTCATACTTAAACATTACTGCAGGTACAATGGAAGAAGTGTACAAACGTGCTGAGTACGCTAAAGCAGTTGGTTCTGTAATTGTAATGATCGATT---TAGTTATGGGTTACACAGCAATTCAAAGTTCAGCAATCTGGGCTCGTGACAACGA-CATGATTTTAC--ACTTAC--ACCGT-…
Otu00300;358;0;0;0;0;0;0;0;0;0;0;0;0;0;0;0;0;0;0;0;0;0;0;0;0;0;0;0;0;0;0;0;0;0;0;0;0;0;0;0;0;0;0;0;0;0;0;0;0;0;0;0;0;0;0;4;0;1;0;0;0;0;0;4;0;0;0;0;0;0;0;0;1;0;16;22;213;7;0;0;0;0;0;30;0;0;0;0;0;50;0;10;AGGTGAAGTAAAAGGTTCATACTTAAACATTACTGCAGGTACAATGGAAGAAGTGTACAAACGTGCTGAGTACGCTAAAGCAGTTGGTTCTGTAATTGTAATGATCGATT---TAGTTATGGGTTACACAGCAATTCAAAGTTCAGCAATCTGGGCTCGTGACAACG--CATGATTTTAC--ACTTAC--ACCGT-G…
Otu00301;357;0;0;0;0;0;59;0;0;0;1;1;1;0;0;2;2;2;0;0;2;0;0;2;0;0;0;0;0;0;0;0;0;0;0;16;1;28;3;0;0;21;0;3;2;0;0;0;3;55;0;1;0;1;0;9;0;0;0;0;0;0;1;0;1;0;0;41;2;0;0;0;0;0;0;0;1;12;0;0;1;36;0;29;8;4;0;0;6;0;0;0;AGGTGAAACTAAAGGTTCATACTTAAACGTTACAGCAGCTACTCAAGAAGAAATTTACAAACGTGCTGAGTTTGGTAAAGAAATCGGTTCTGTAATTGTTATGATCGACT---TAGTTTTAGGTTACACAGCAATCCAAACAACTGCAATTTGGGCACGTGAAAATGA-CATGATTTTAC--ACTTAC--ACCGT…
Otu00302;357;153;0;0;0;0;0;0;0;0;22;0;0;0;0;9;0;10;8;0;0;0;0;0;1;16;3;0;0;1;1;0;0;23;0;4;0;0;0;0;0;0;0;0;0;0;0;0;0;0;0;0;24;0;1;0;0;0;0;0;0;19;0;0;0;0;7;0;10;0;0;0;0;0;0;0;0;2;10;0;1;1;1;0;5;5;7;1;0;12;0;0;AGGTGAAGTTAAAGGTTCATACTTAAACATCACAGCTTCAACGATGGAAGAAGTACTTAAACGTGCTGAATACGCGAAAGAAGTAGGTTCTATCGTTGTTATGATCGATT---TAGTTATGGGTTACACAGCTATTCAAAGTGCTGCAATCTGGGCTCGTGATAACGA-TATGCTTTTAC--ATTTAC--ACC…
Otu00303;356;0;0;0;0;0;0;0;0;0;0;0;0;0;0;0;0;0;1;0;0;0;0;0;0;0;0;0;0;0;0;0;0;0;0;0;5;0;0;0;0;0;8;0;21;3;1;0;22;0;1;0;0;0;0;5;0;0;0;0;0;0;0;0;0;0;0;0;0;0;268;0;19;0;2;0;0;0;0;0;0;0;0;0;0;0;0;0;0;0;0;0;AGGTGAAGTTAAAGGTTCTTATTTAAACGTTACAGGTGCTACAATGGAAGACGTTTTACGAACGTTCTGAGTACGCTAAAGAAGTTGGTTCTGTAATTATCATGATCGATT--TAGTAATGGGTTACACAGCAATTCAAAGTATTGCTTTATGGGCTCGTAAAAACGA-TATGATTTTAC--ACTTAC--ACCGT-GCG…
Otu00304;353;0;0;0;0;0;2;0;0;0;0;1;0;0;0;0;0;0;4;0;0;0;0;0;0;0;0;3;0;2;1;0;1;0;0;0;1;0;19;0;0;0;0;0;31;34;1;2;2;0;0;0;0;0;0;0;0;0;0;0;0;0;0;0;0;0;0;0;0;1;236;0;1;0;5;0;0;4;0;1;0;0;0;0;0;0;0;0;1;0;0;0;AGGTGAAGTAAAAGGTTCTTACTTAAACATCACTGCTGGTACTATGGAAGAAGTTTACGCACGTGCTGAATACGGTAAAGCAGTTGGTTCTGTAATTGTGATGATCGATT---TAGTTATGGGTTACACAGCAATTCAATCTGCTGCAATTTGGGCTCGTAATAACGA-CATGATCTTAC--ACTTAC--ACCGT-GCA…
Otu00305;353;0;0;0;0;0;0;0;0;0;0;0;0;0;0;0;0;0;0;0;0;0;0;0;0;0;0;0;0;0;0;0;0;0;0;0;32;0;0;0;20;0;0;2;0;0;14;0;0;0;9;0;0;0;0;254;13;0;0;0;0;0;0;0;0;0;0;0;9;0;0;0;0;0;0;0;0;0;0;0;0;0;0;0;0;0;0;0;0;0;0;0;AGGTGAAGTTAAAGGTTCATACTTAAACGTTACTGCAGCTACTATGGAAGAAGTTTACAAACGTGCAGAATACGCTAAAGCAGTAGGTTCTGTAATTATCATGATTGATT---TAGTAATGGGTTACACAGCAATTCAAAGTATTGCTTTATGGGCTCGTGAAAATGA-CATGGTTTTAC--ATTTAC--ACCGT-GC…
Otu00306;351;1;2;0;0;6;0;0;0;0;0;2;0;0;0;0;0;0;1;0;0;20;0;2;0;0;0;0;0;0;6;0;0;0;0;1;0;1;4;0;0;0;0;0;0;0;14;2;0;0;0;1;1;0;0;0;0;0;0;0;0;15;0;139;0;0;4;0;3;0;0;1;0;0;0;0;0;79;24;0;3;4;0;0;0;0;0;0;1;1;0;13;AGGTGAAGTAAAAGGTTCATACTTAAACGTTACTGCAGCTACTATGGATGAGCTTTACAAACGTGCTGAGTACGCT--AGCTGTAGGTTCTGTAATTATCATGATCGACT---TAGTATTAGGTTACACAGCTATTCAAAGTGCTGCTATCTGGGCTCGTGAAAATGA-TATGGTGTTAC--ACTTAC--ACCGT-…
Otu00307;350;0;1;0;0;5;6;0;0;0;5;8;4;2;3;3;7;0;1;0;16;1;9;4;8;1;0;0;0;0;0;1;9;0;1;0;2;2;0;0;0;7;0;10;1;2;2;8;0;0;7;13;0;22;0;0;0;29;4;0;0;12;0;0;4;12;0;19;0;0;0;0;0;20;1;6;0;4;6;23;0;13;0;9;0;0;4;2;1;2;0;8;AGGTGAAGTTAAAGGTTCTTACTTAAACGTTACAGCAGCTACTCAAGAAGAAATTTACAAACGTGCTGAGTTTGGTAAAGAAATCGGTTCTGTAATTGTTATGATCGACT---TAGTTTTAGGTTACACAGCAATCCAAACAACTGCAATTTGGGCACGTGAAAATGA-CATGA-TTTAC--ACTTAC--ACC…
Otu00308;348;0;0;0;0;0;0;0;0;0;0;0;0;0;0;0;0;0;0;14;0;0;0;7;0;1;3;1;0;2;0;0;0;2;0;1;0;0;0;0;0;0;0;0;0;0;0;0;0;0;0;0;2;0;0;0;0;0;0;0;0;0;0;0;0;0;0;0;0;0;0;0;0;0;0;0;0;0;24;0;0;29;19;2;2;28;24;112;0;11;0;64;AGGTGAAGTAAAAGGTTCATACTTAAACGTTACTGCAGCTACTATGGATGAACTTTACAAACGTGCTAACTACGCTAAAGCTGTAGGTTCTGTAATTATCATGATCGACT---TAGTATTAGGTTACACAGCTATTCAAAGTGCTGCTATCTGGTCTCGTGAAAACGA-TATGGTATTAC--ACTTAC--ACCG…
Otu00309;347;0;0;0;0;0;0;19;0;0;6;0;0;0;0;1;0;23;2;0;0;0;1;3;0;10;1;0;0;0;1;0;11;1;36;0;0;0;0;0;0;0;0;0;0;0;0;0;7;52;0;5;0;0;0;0;0;0;67;0;0;9;0;2;0;2;0;0;9;0;0;0;0;0;0;1;0;0;0;0;0;10;2;59;5;0;0;0;0;0;0;2;AGGTGAAGTTAAAGGTTCATATTTAAACATTACTGCTGCTACTATGGAAGAAGTGTACAAACGTGCTGAATACGCTAAAAACGTTGGTTCTATCATCGTTATGATCGATT---TAGTAATGGGTTACACAGCAATTCAAAGTATTGCTCTTTGGGCTCGTGAAAACGA-CATGCTTTTAC--ACTTAC--ACCGT…
Otu00310;346;0;0;0;0;6;0;0;0;0;1;0;4;0;0;1;0;1;8;6;2;0;0;11;4;25;0;2;0;0;0;2;1;26;0;0;0;0;0;0;0;0;0;0;0;1;3;0;0;0;4;0;0;0;0;1;9;0;0;0;0;4;0;2;0;0;3;0;0;0;0;0;0;0;0;0;1;3;0;0;1;3;0;12;165;0;0;0;0;1;1;32;AGGTGAAGTTAAAGGTTCTTACTTAAACATCACTGCTGGTACAATGGAAGAAGTATACAAACGCGCTGAGTACGCTAAAGCAGTTGGATCTGTAATTGTTATGATTGACT---TAGTAATGGGTTACACAGCAATTCAAAGTTCTGCTATCTGGGCTCGTGAGAACGA-TATGCTTTTAC--ACTTAC--ACCGT-G…
Otu00311;346;0;0;1;25;3;0;14;9;2;11;8;6;9;0;0;0;0;0;8;0;0;0;0;16;0;0;16;47;0;0;0;13;2;3;0;0;0;0;0;0;0;0;0;0;0;17;14;0;37;8;0;0;0;0;2;0;0;0;6;0;9;0;0;0;1;0;0;0;0;0;0;0;1;0;6;0;0;1;5;2;1;4;5;22;0;11;0;0;0;0;1;AGGTGAAGTTAAAGGTTCATACTTAAACATTACTGCAGCTACAATGGAAGAAGTGTACAAACGTGCTGAGTACGCTAAAGCAGTTGGTTCTGTAATCGTAATGATCGATT---TAGTTATGGGTTATACAGCAATTCAAAGTTCAGCTATTTGGGCTCGTGACAATGA-TATGCTTTTAC--ACTTAC--AC…
Otu00312;345;0;3;35;0;6;5;0;2;3;6;5;4;4;12;4;10;0;2;2;12;10;22;8;2;3;2;4;4;3;7;0;15;0;1;41;3;0;1;0;0;2;0;18;4;1;3;10;0;5;2;12;0;0;1;0;1;1;1;0;0;0;2;0;6;3;0;0;0;0;0;0;0;0;4;0;0;0;0;13;0;6;0;7;0;0;0;1;0;1;0;0;AGGTGAAGTTAAAGGTTCATATTTAAACGTTACAGCAGCTACTCAAGAAGAAATTTTACAAACGTGCTGAGTTTGGTAAAGAAATCGGTTCTGTAATTGTTATGATCGACT--TAGTTTTAGGTTACACAGCAATCCAAACAACTGCAATTTGGGCACGTGAAAATGA-CATGATTTTAC--ACTTAC--AC…
Otu00313;345;0;0;0;0;0;0;0;0;12;0;1;0;0;0;0;0;0;0;0;0;1;0;0;1;0;0;0;0;0;0;0;0;0;0;0;15;0;8;3;0;73;9;0;55;4;1;4;7;0;1;1;0;0;0;12;0;0;0;0;1;0;0;0;0;0;0;1;1;0;15;26;47;0;33;0;4;0;0;0;0;0;0;7;0;0;0;0;0;0;0;2;AGGTGAAGTAAAAGGTTCATACTTAAACATTACTGCTGGTACAATGGAAGAAGTATACAAACGTGCTGAGTATGCTAAAGCAGTTGGTTCTGTAATTGTTATGATTGACT---TAGTAATGGGTTACACAGCAATTCAAAGTTCTGCTATTTGGGCTCGTGAAAACGA-TATGCTTTTAC--ACTTAC--ACCGT…
Otu00314;345;0;0;1;0;2;0;0;3;22;0;0;0;0;4;1;3;0;0;1;0;0;0;0;0;0;0;2;0;0;13;30;0;0;3;15;0;0;0;0;0;0;0;0;0;0;44;0;3;4;0;0;0;3;0;0;2;0;0;2;10;4;0;0;0;3;2;0;2;0;0;0;0;0;0;3;0;36;0;0;20;26;1;5;0;2;7;0;49;0;0;17;AGGTGAAGTAAAAGGTTCTTACTTAAACATTACAGCAGCAACTATGGAAGATGTATACGAACGTGCTGAGTATGCT--AGAAGTAGGTTCTGTAATCGTTATGATCGATT---TAGTTATGGGTTATACTGCTATCCAATCTATCGCTCTTTGGGCTCGTAAAAACGA-TATGCTTTTAC--ACTTAC--ACC…
Otu00315;344;0;0;0;0;0;0;0;0;0;0;1;1;0;0;0;0;0;2;2;1;2;0;1;0;0;1;5;16;14;0;0;13;0;0;0;0;44;1;16;0;0;0;1;0;0;0;4;3;0;0;0;0;0;0;24;3;0;2;0;0;0;2;14;0;0;0;0;0;0;0;4;0;44;0;0;0;1;7;7;0;0;0;1;0;0;2;56;6;29;14;0;AGGTGAAGTTAAAGGTTCATATTTAAATATTACTGCAGGTACAATGGAAGAAGTATACAAACGTGCTGAGTATGGTAAAGCAGTTGGCTCTGTAATTGTAATGATCGATT---TAGTAATGGGTTATACAGCAATTCAAAGTGCAGCTATTTGGGCTCGTGACAATGA-TATGCTTTTAC--ACTTAC--ACC…
Otu00316;342;0;0;0;0;0;0;0;0;0;0;0;0;0;0;0;0;0;0;0;0;0;0;0;0;0;0;0;0;0;0;0;0;0;0;0;3;0;0;0;0;2;0;0;0;0;0;0;0;0;0;0;0;0;0;14;1;0;2;0;0;0;0;0;0;0;0;0;1;0;31;74;96;0;94;2;3;0;0;0;1;0;0;13;0;0;0;0;0;0;0;5;AGGTGAAGTTAAAGGTTCATATTTAAACATTACTGCTGGTACAATGGAAGAAGTATACAAACGTGCTGAGTATGCTAAAGCAGTTGGTTCTGTAATTGTTATGATTGACT---TAGTAATGGGTTACACAGCAATTCAAAGTTCTGCTATTTGGGCTCGTGAAAACGA-TATGCTTTTAC--ACTTAC--ACCGT-GC…
Otu00317;342;0;0;0;0;0;0;0;0;0;0;0;0;0;0;0;7;0;5;0;0;4;0;0;0;0;0;0;7;0;2;0;0;0;2;0;8;2;5;0;0;0;0;2;31;0;0;0;0;0;0;0;0;0;0;0;0;0;0;0;0;0;0;0;0;0;0;0;0;0;256;0;1;0;5;0;1;2;2;0;0;0;0;0;0;0;0;0;0;0;0;0;AGGTGAAACTAAAGGTTCTTACTTAAACATCACTGCTGGTACTATGGAAGAAGTTTACGCACGTGCTGAATACGGTAAAGCAGTTGGTTCTGTAATTGTGATGATCGATT---TAGTTATGGGTTACACAGCAATTCAATCTGCTGCAATTTGGGCTCGTAATAACGA-CATGATCTTAC--ACTTAC--ACCGT-GCAGG…
Otu00318;334;20;0;4;0;2;25;0;0;0;7;0;4;0;10;3;0;7;0;1;2;0;0;1;1;0;1;34;0;5;0;0;45;11;0;1;0;0;0;0;0;0;0;0;0;2;0;0;1;0;0;0;9;0;13;0;3;9;0;0;0;29;0;19;1;0;11;0;0;0;0;0;0;0;0;0;0;0;0;16;3;1;22;0;0;2;1;7;0;1;0;0;AGGTGAAGTTAAAGGTTCATATTTAAACGTTACTGCGGCTACTATGGAAGAAGTGTACAAACGTGCTGAGTACGCTAAAAACGTAGGTTCTGTAATTATTATGATCGATT---TAGTTATGGGTTATACTGCAATTCAAAGTATTGCAATATGGGCTCGTGAAAACGA-CATGGTTTTAC--ACTTAC--AC…
Otu00319;334;0;0;0;0;4;0;0;1;1;1;4;1;2;1;0;1;0;0;0;3;0;6;1;1;0;2;2;1;0;0;0;6;0;2;1;0;1;0;0;0;0;0;1;0;0;4;1;0;0;3;6;0;17;1;0;3;14;5;0;0;6;3;0;10;20;6;22;0;0;0;4;0;30;1;14;0;3;5;43;0;13;13;12;1;0;5;1;4;9;5;7;AGGTGAAGTTAAAGGTTCATATTTAAACGTTACAGCAGCTACTCAAGAAGAAATTTACAAACGTGCTGAGTTTGGTAAGGAAATCGGTTCTGTAATTGTTATGATCGACT---TAGTTTTAGGTTACACAGCAATCCAAACAACTGCAATTTGGGCACGTGAAAATGA-CATGATTTTAC--ACTTAC--ACC…
Otu00320;328;21;25;0;0;0;17;0;0;0;3;2;0;0;0;0;0;8;0;1;0;0;0;0;0;0;41;0;0;28;0;1;5;8;0;0;0;0;0;0;0;0;0;0;0;0;0;0;0;1;0;0;32;0;4;0;0;0;0;0;0;2;42;6;0;0;21;0;4;0;0;0;0;0;0;0;0;1;12;3;0;0;3;0;0;26;2;6;0;3;0;0;AGGTGAAGTTAAAGGTTCATATTTCAACGTAACTGCTGGAACTATGGACGAGGTTTATACTCGTGCAGAATATGCTAAACAAACAGGTACAGTAATTATCATGGTTGATT---TAGTACTTGGTTATACAGCAATCCAAAGTGCAGCAATCTGGGCTCGTGAAAACGA-TTTAATTATAC--ATTTAC--ATCG…
Otu00321;327;0;2;0;1;0;0;0;0;0;0;21;4;0;0;0;0;0;0;2;1;0;0;0;0;1;0;0;0;11;0;0;6;9;0;0;0;0;0;0;0;0;0;0;0;0;0;0;0;0;0;0;0;24;0;0;0;0;0;0;0;2;7;0;0;0;6;0;0;0;0;0;0;0;0;0;0;0;38;0;0;0;0;0;7;64;48;68;0;3;2;0;AGGTGAAACTAAAGGTTCTTACTTAAACGTTACTGCTGCTACTATGGAAGAAGTGTACAAACGTTCTCAGTACGCTAAAACAGTAGGTTCTGTAATTATTATGATCGATT---TAGTTATGGGTTATACTGCAATTCAAAGTATTGCACTATGGGCTCGTGAAAATGA-CATGATTTTAC--ATTTAC--ACCGT-G…
Otu00322;325;0;3;0;0;7;5;0;0;1;11;16;12;7;6;9;6;0;4;1;24;0;12;5;13;5;3;7;2;0;3;1;16;0;2;1;1;3;0;0;0;2;0;25;5;1;6;11;1;4;7;26;0;5;0;0;0;4;0;0;0;0;0;0;6;2;0;3;0;0;0;0;0;10;1;0;0;0;0;7;0;1;2;2;0;0;0;0;0;3;3;2;AGGTGAAGTAAAAGGTTCATACTTAAACGTTACAGCAGCTACTCAAGAAGAAATTTACAAACGTGCTGAGTTTGGTAAAGAAATCGGTTCTGTAATTGTTATGATCGACT---TAGTTTTAGGTTACACAGCAATCCAAACAACTGCAATTTGGGCACGTGAAAATGA-CATGA-TTTAC--ACTTAC--ACC…
Otu00323;324;0;0;0;0;0;0;18;0;10;0;0;11;0;0;0;0;0;0;0;0;0;22;0;3;0;0;0;0;0;0;0;1;0;8;0;18;0;0;0;68;1;0;0;1;15;15;0;0;0;32;0;0;0;0;2;0;0;29;0;0;0;0;13;0;0;0;0;0;0;0;0;3;0;0;8;0;0;0;0;0;0;2;2;16;0;0;0;0;0;26;0;AGGTGAAGTAAAAGGTTCTTACTTAAACGTTACAGCTGCGACTATGGAAG-A-TCTACAAACGTTGTGAGTATGCTAAAGAAGTAGGTTCTGTAATTGTAATGATCGATT---TAGTTATGGGTTATACAGCAATTCAAAGTACTGCTATTTGGGCTCGTGAAAACGA-TATGCTTTTAC--ATTTAC--A…
Otu00324;323;0;7;1;0;4;2;0;6;0;1;13;16;0;12;9;8;2;4;1;18;0;8;20;1;3;4;8;8;6;16;0;2;0;2;0;0;0;1;0;0;1;0;23;1;1;5;6;0;7;5;7;0;32;0;0;3;8;3;0;0;5;1;0;0;2;0;3;1;0;0;0;0;1;1;0;5;0;1;5;0;6;2;2;0;1;1;0;0;1;0;0;AGGTGAAGTAAAAGGTTCATACTTAAACG-TACAGCAGCTACTCAAGAAGAAATTTACAAACGTGCTGAGTTTGGTAAAGAAATCGGTTCTGTAATTGTTATGATCGACT---TAGTTTTAGGTTACACAGCAATCCAAACAACTGCAATTTGGGCACGTGAAAATGA-CATGATTTTAC--ACTTAC--ACCGT-…
Otu00325;322;104;0;0;0;0;0;0;0;0;33;1;0;0;0;0;0;23;0;2;0;0;0;0;0;0;73;0;0;0;0;0;0;1;0;0;0;0;10;0;0;0;0;0;0;0;0;0;0;0;0;0;9;0;0;0;0;0;0;0;0;34;0;0;0;0;0;0;16;0;0;0;0;0;0;0;0;0;0;0;0;0;0;0;0;5;0;0;0;11;0;0;AGGTGAAGTTAAAGGTTCTTATTTAAACATTACAGGTGCTACAATGGAAGACGTTTACGAACGTGCTGAGTACGCTAAAGAAGTAGGTTCTGTAATTGTTATGATCGATT---TAGTAATGGGTTACACAGCAATTCAAAGTATTGCTTTATGGGCTCGTAAAAACGA-TATGCTTTTAC--ACTTAC--ACCGT…
Otu00326;320;0;0;0;0;0;0;0;2;0;18;0;0;0;0;1;0;0;0;0;0;0;26;0;0;0;0;0;0;0;0;0;0;0;161;2;0;0;0;0;0;0;0;0;0;0;0;0;0;0;0;0;0;0;0;0;3;6;58;0;0;40;0;0;0;0;0;0;0;0;0;0;0;0;0;0;0;0;0;0;0;0;2;0;1;0;0;0;0;0;0;0;AGGTGAAGTTAAAGGTTCATACTTAAACGTTACTGCAGCTACTCAAGAAGAAATCTACAAACGTGCTGAGTTTGCTAAAGAAATCGGTTCTGTAATTGTTATGATCGACT---TAGTTTTAGGTTACACAGCAATCCAAACAACTGCAATTTGGGCACGTGAGAATGA-CATGATTTTAC--ATTTAC--ACCGT-GC…
Otu00327;318;0;0;0;0;0;0;0;0;0;0;0;0;0;0;0;0;0;0;0;0;0;0;8;2;4;0;0;0;0;0;0;0;0;0;0;0;0;0;0;0;0;0;0;0;0;0;0;0;0;0;0;0;11;11;0;0;0;0;0;0;0;0;0;0;0;0;0;0;0;0;0;0;0;0;0;0;0;0;0;0;14;200;15;26;7;8;0;0;12;0;0;AGGTGAAGTTAAAGGTTCTTATTTAAACATCACTGCTGGTACAATGGAAGAAGTATACAAACGTGCTGAATATGCTAAAGCAGTTGGTTCTGTAATTGTTATGATCGACT---TAGTTATGGGTTACACAGCAATTCAAAGTTCTGCTATATGGGCTCGTGATAACGA-TATGCTTTTAC--ACTTAC--ACCGT-…
Otu00328;317;1;0;0;0;13;0;4;6;5;0;0;0;0;0;1;4;1;2;32;0;0;38;9;2;2;0;10;0;0;6;0;0;0;1;2;0;18;0;0;0;3;0;2;8;0;12;7;4;9;1;0;0;0;0;0;4;0;19;0;0;2;0;4;0;0;0;17;0;0;0;6;0;0;7;3;5;16;0;0;3;1;0;4;2;0;0;0;0;0;0;21;AGGTGAAGTAAAAGGTTCATACTTAAACATCACTGCTGGTACAATGGAAGAAGTATACAAACGTGCTGAGTATGCTAAAGCAGTTGGCTCTGTAATTGTTATGATCGACT---TAGTTATGGGTTACACAGCAATTCAAAGTTCTGCTGTATGGGCTCGTGAAAACGA-TATGCTTTTAC--ACTTAC--ACCG…
Otu00329;314;0;0;0;0;0;0;0;0;8;0;0;0;0;0;0;0;0;0;0;0;0;0;0;0;0;0;0;0;0;1;1;0;0;0;0;19;0;12;2;0;72;9;0;55;12;1;0;2;2;1;0;0;0;0;11;0;0;0;1;0;0;0;0;0;0;0;1;0;0;13;11;44;0;21;0;1;0;0;0;2;0;0;7;0;0;0;0;0;0;0;5;AGGTGAAGTTAAAGGTTCTTACTTAAACATTACTGCTGGTACAATGGAAGAAGTATACAAACGTGCTGAGTATGCTAAAGCAGTTGGTTCTGTAATTGTTATGATTGACT---TAGTAATGGGTTACACAGCAATTCAAAGTTCTGCTATTTGGGCTCGTGAAAACGA-TATGCTTTTAC--ACTTAC--ACCG…
Otu00330;314;33;0;0;0;0;9;0;0;0;5;0;0;0;0;2;0;17;15;5;0;0;0;1;0;0;0;0;0;1;9;0;0;4;3;0;21;5;1;0;0;0;0;11;27;0;2;0;2;0;0;0;3;0;0;0;11;0;39;2;0;8;1;6;3;0;7;0;2;0;0;0;0;12;23;0;0;11;0;0;0;0;0;2;0;0;0;4;0;7;0;0;AGGTGAAGTTAAAGGTTCATACTTAAACATCACTGCTGGTACAATGGAAGAAGTTTATGCACGCGCAGAATATGGTAAAGCCGTTGGTTCTGTAATTGTTATGATCGATT---TAGTTATGGGTTACACAGCAATTCAATCTGCTGCTATTTGGGCTCGTAACAACGA-CATGATTTTAC--ACTTAC--ACC…
Otu00331;313;0;0;0;0;0;0;0;0;0;0;0;0;21;0;2;0;0;0;0;0;21;0;0;1;0;4;6;0;0;0;74;0;0;0;0;0;0;0;0;0;0;0;0;0;19;1;17;0;6;0;4;0;0;0;0;6;0;0;0;22;0;0;1;0;14;0;6;0;0;0;0;0;0;0;0;0;0;3;10;3;0;0;3;1;0;0;0;68;0;0;0;AGGTGAAGTTAAAGGTTCTTATTTAAACGTTACTGCAGCTACTATGGAAGAAGTTTACAAACGTGCAGAGTATGCTAAAATGGTAGGTTCTGTAATTATTATGATCGATT---TAGTAATGGGTTACACAGCAATTCAAAGTATTGCTTTATGGGCTCGTGAAAACGA-CATGATTTTAC--ACTTAC--ACCGT…
Otu00332;309;0;0;0;0;0;0;0;0;0;0;0;0;0;0;0;0;0;4;25;0;0;0;6;2;6;3;3;0;0;0;0;0;1;0;0;0;0;0;0;0;0;0;0;0;0;0;0;0;0;0;0;2;0;0;0;0;0;0;0;0;0;0;0;0;0;0;0;0;0;0;0;0;0;0;0;0;0;20;2;0;23;16;1;3;24;17;85;0;7;0;59;AGGTGAAGTTAAAGGTTCATATTTAAACGTTACTGCAGCTACTATGGATGAACTTTACAAACGTGCTAACTACGCTAAAGCTGTAGGTTCTGTAATTATCATGATCGACT---TAGTATTAGGTTACACAGCTATTCAAAGTGCTGCTATCTGGTCTCGTGAAAACGA-TATGGTATTAC--ACTTAC--ACCGT-…
Otu00333;309;0;2;0;0;7;6;1;5;3;5;11;15;2;12;7;12;0;0;0;18;0;11;5;4;1;0;12;4;3;7;5;14;0;5;2;4;7;0;0;0;1;0;22;4;2;3;5;0;0;10;15;0;6;0;0;0;3;1;0;0;6;0;0;3;2;1;4;0;0;0;1;0;4;1;1;1;0;3;5;1;1;5;3;1;0;1;0;0;0;1;2;AGGTGAAGTTAAAGGTTCTTATTTAAACGTTACAGCAGCTACTCAAGAAGAAATTTACAAACGTGCTGAGTTTGGTAAAGAAATCGGTTCTGTAATTGTTATGATCGACT---TAGTTTTAGGTTACACAGCAATCCAAACAACTGCAATTTTGGGCACGTGAAAATGACATGATTTTAC--ACTTAC--ACC…
Otu00334;309;1;5;1;0;10;0;0;0;0;0;33;36;1;3;1;2;0;0;13;1;8;0;0;0;2;4;11;17;20;4;0;1;3;2;4;0;10;0;36;0;0;0;0;8;0;0;0;4;0;0;0;4;3;2;0;0;0;0;0;0;0;0;8;0;0;0;0;7;0;0;0;0;0;0;0;0;3;7;0;4;0;6;0;0;14;4;6;0;0;0;0;AGGTGAAGTAAAAGGTTCATACTTAAACATCACTGCTGGTACAATGGAAGAAGTTTACAAACGTGCTGAATACGGTAAAGCTGTAGGTTCTGTAATCGTAATGATCGACT---TAGTTATGGGTTACACAGCAATTCAAAGTGCTGCAATCTGGTCTCGTGAAAACGA-TATGGTTTTAC--ATTTAC--ACCG…
Otu00335;309;0;1;1;0;0;4;0;2;3;5;10;3;3;0;5;0;0;0;1;11;0;14;2;12;0;0;0;4;2;0;0;19;0;1;3;0;0;1;0;0;1;0;3;0;0;0;4;2;0;1;3;0;18;0;0;0;14;1;0;0;10;4;0;8;7;0;17;1;0;0;0;0;21;0;10;0;2;4;28;0;13;4;10;0;0;2;1;2;6;0;5;AGGTGAAGTTAAAGGTTCATATTTAAACGTTACAGCAGCTACTCAAGAAGAAATTTACAAACGTGCTGAGTTTGGTAAAGAAATCGGTTCTGTAATTGTTATGATCGACT---TAGTTTTAGGTTACACAGCAATCCAAACAACTGCAATTTGGGCACGTGAAAATGA-CATGA-TTTAC--ACTTAC--…
Otu00336;306;0;6;0;0;0;0;0;0;0;0;57;0;0;0;0;1;0;0;0;0;7;0;0;0;0;6;13;33;21;5;0;0;0;0;0;0;0;2;102;0;0;0;0;0;0;0;1;16;5;0;0;0;2;1;0;0;0;0;0;0;0;1;0;0;0;0;0;0;0;0;0;0;0;0;0;0;0;1;2;7;1;4;0;0;0;7;5;0;0;0;0;AGGTGAAGTTAAAGGTTCATACTTAAACATCACTGCTGGTACAATGGAAGAAGTTTACAAACGTGCTGAATACGGTAAAGCTGTAGGTTCTGTAATCGTAATGATCGACT---TAGTTATGGGTTACACAGCAATTCAAAGTGCTGCAATCTGGTCTCGTGAAAACGA-TATGGTTTTAC--ATTTAC--ACCGT-G…
Otu00337;305;1;0;0;54;0;0;0;58;0;0;0;0;0;0;2;0;0;0;0;0;0;0;0;0;0;4;0;0;0;0;0;0;0;0;0;0;0;0;0;0;0;0;0;0;0;0;0;0;0;0;0;0;0;6;0;0;7;0;106;0;0;0;0;56;0;10;0;0;0;0;0;0;1;0;0;0;0;0;0;0;0;0;0;0;0;0;0;0;0;0;0;AGGTGAAACTAAAGGTTCTTACTTAAACATCACTGCTGGTACAATGGAAGAAGTTTATGTACGTGCAGAATACGGTAAATCAGTTGGTTCTGTAATTGTTATGATCGACT---TAGTTATGGGTTACACAGCAATTCAATCTGCTGCTATTTGGTCTCGTAACAACGA-CATGATTTTAC--ACTTAC--ACCGT-GC…
Otu00338;303;0;0;0;0;0;0;0;0;0;0;0;0;0;0;0;0;0;0;0;0;0;0;0;0;0;0;0;0;0;0;0;0;0;0;0;0;0;0;0;229;0;0;0;0;0;0;0;0;0;0;0;0;0;0;70;4;0;0;0;0;0;0;0;0;0;0;0;0;0;0;0;0;0;0;0;0;0;0;0;0;0;0;0;0;0;0;0;0;0;0;0;AGGTGAAGTTAAAGGTTCTTATTTAAACGTTACTGCAGCTACTATGGAAGAAGTGTACAAACGTGCAGAGTACGCTAAAATGGTAGGTTCTATCATTATCATGATCGATT---TAGTAATGGGTTACACAGCAATTCAAAGTATTGCTTTATGGGCTCGTGAAAACGA-CATGCTTTTAC--ACTTAC--ACCGT-GCTGG…
Otu00339;303;5;0;0;0;0;0;0;0;0;0;0;0;0;0;0;0;3;0;0;0;14;0;0;0;0;0;0;0;6;0;5;16;0;0;0;0;0;0;0;0;0;0;0;0;0;24;3;0;0;0;0;5;1;0;0;1;26;0;0;0;0;0;4;1;60;0;0;5;0;0;0;0;0;0;0;0;83;0;0;10;0;0;0;0;1;16;0;14;0;0;0;AGGTGAAGTTAAAGGTTCATACTTAAACATCACTGCAGCTACTATGGAAGAAGTTTACAAACGTGCAGAATATGCTAAAATGGTGGGTTCTGTAATTATAATGATCGATT---TAGTTATGGGTTACACAGCAATCCAAAGTATTGCTTTATGGGCTCGTGAAAACGA-TATGGTATTAC--ACTTAC--ACCGT…
Otu00340;303;0;5;1;0;0;0;0;0;0;0;0;0;0;0;0;0;0;1;78;0;0;0;10;4;10;20;20;0;7;0;0;0;7;0;8;0;0;0;0;0;0;0;0;0;0;0;0;0;1;0;0;11;0;0;0;0;0;0;0;0;0;0;0;0;0;0;0;0;0;0;0;0;0;0;0;0;0;10;0;0;14;12;0;0;9;6;50;0;3;0;16;AGGTGAAGTTAAAGGTTCATATTTAAACGTTACTGCAGCTACTATGGATGAACTTTACAAACGTGCTAACTACGCTAAAGCTGTAGGTTCTGTAATTATCATGATCGACT---TAGTATTAGGTTACACAGCTATTCAAAGTGCTGCTATCTGGTCTCGTGAAAACGA-TATGGTATTAC--ACTTAC--ACC…
Otu00341;302;0;0;0;82;0;1;0;42;0;0;0;0;0;10;0;0;0;0;0;0;0;0;0;0;0;1;0;0;0;0;0;0;0;0;0;0;0;0;0;0;0;0;0;0;0;0;0;0;0;0;0;0;0;9;0;0;5;0;98;0;0;0;0;50;0;1;0;0;0;0;0;0;0;0;0;0;0;0;0;0;0;3;0;0;0;0;0;0;0;0;0;AGGTGAAGTTAAAGGTTCTTATTTAAACATCACTGCTGGTACAATGGAAGAAGTTTATGTACGTGCAGAATACGGTAAATCAGTTGGTTCTGTAATTGTTATGATCGACT---TAGTTATGGGTTACACAGCAATTCAATCTGCTGCTATTTGGTCTCGTAACAACGA-CATGATTTTAC--ACTTAC--ACCGT-GCC…
Otu00342;300;0;0;0;0;0;0;0;0;0;0;0;0;0;0;0;0;0;0;0;0;0;0;0;0;0;0;1;4;0;0;0;0;0;0;0;104;0;0;0;0;2;7;0;116;7;6;0;0;0;4;0;0;0;0;0;0;0;0;0;0;0;0;0;0;0;0;0;0;7;0;0;21;0;16;0;0;0;0;0;0;0;0;5;0;0;0;0;0;0;0;0;AGGTGAAGTAAAAGGTTCTTACTTAAACATCACAGCTGGTACAATGGAAGAAGTTTATGCACGTGCAGAATATGCAAAAGCAGTTGGTTCTGTAATCGTTATGATCGACT---TAGTTATGGGTTATACAGCAATTCAAAGTGCTGCTATTTGGTCTCGTAACAACGA-TATGATTTTAC--ACTTAC--ACCGT-GC…
Otu00343;299;13;0;0;0;0;7;0;0;24;0;0;0;0;0;0;0;0;0;0;0;0;0;0;0;0;0;0;0;0;0;0;0;0;0;0;10;0;5;0;0;0;0;6;0;0;0;0;0;0;8;0;8;0;0;195;18;3;0;0;0;0;0;0;0;0;0;0;0;0;0;0;0;0;2;0;0;0;0;0;0;0;0;0;0;0;0;0;0;0;0;0;AGGTGAAGTTAAAGGTTCTTATTTAAACATCACAGCAGCTACTATGGAAGAAGTGTACAAACGTGCAGAATACGCTAAAATGGTTGGTTCTGTAATCGTTATGATCGATT---TAGTAATGGGTTACACAGCAATTCAAAGTATTGCTTTATGGGCTCGTGAAAACGA-TATGGTATTAC--ACTTAC--ATCGT-GC…
Otu00344;295;1;0;0;0;9;0;0;0;0;0;0;1;0;0;0;0;0;24;5;0;1;0;2;0;0;1;4;0;2;10;0;0;1;0;9;0;3;0;1;0;0;0;0;0;0;10;1;5;1;0;0;1;0;0;0;0;0;0;0;0;34;0;30;0;0;1;0;3;0;0;1;0;0;0;0;0;12;3;0;4;20;3;0;9;2;5;3;3;2;0;68;AGGTGAAACTAAAGGTTCATACTTAAACGTTACTGCAGCTACTATGGATGAGCTTTACAAACGTGCTGAGTACGCTAAAGCTGTAGGTTCTGTAATTATCATGATCGACT---TAGTATTAGGTTACACAGCTATTCAAAGTGCTGCTATCTGGGCTCGTGAAAATGA-TATGGTGTTAC--ACTTAC--ACCGT-…
Otu00345;294;0;0;0;0;2;0;0;1;10;1;1;0;2;1;4;2;0;5;0;2;0;3;0;1;1;3;0;2;3;23;27;0;0;5;18;0;0;0;0;0;0;0;2;0;0;20;0;2;3;1;0;0;0;1;0;0;0;0;0;10;3;0;1;1;3;0;13;1;0;0;0;0;0;0;12;0;13;0;3;6;10;0;0;2;0;48;1;9;1;0;11;AGGTGAAGTTAAAGGTTCATATTTAAACATTACAGCAGCAACTATGGAAGATGTATACGAACGTGCTGAGTATGCTAAAGAAGTAGGTTCTGTAATCGTTATGATCGATT---TAGTTATGGGTTATACTGCTATCCAATCTATCGCTCTTTGGGCTCGTAAAAACGA-TATGCTTTTAC--ACTTAC--AC…
Otu00346;293;0;0;0;0;0;0;0;0;0;0;0;0;0;0;0;0;0;0;0;0;0;0;0;0;0;0;3;0;0;0;0;0;0;0;0;23;0;0;0;0;7;23;0;0;0;0;0;0;0;61;0;0;0;0;0;0;0;5;0;0;0;0;0;0;0;0;7;0;0;0;0;84;0;65;0;0;0;0;0;15;0;0;0;0;0;0;0;0;0;0;0;AGGTGAAGTTAAAGGTTCTTATTTAAACATCACTGCTGGTACTATGGAAGAAGTTTACAAACGTGCAGAATACGGTAAAGCAATTGGTTCTGTAATCGTTATGATCGACT---TAGTAATGGGTTACACAGCAATTCAAAGTGCTGCAATCTGGGCTCGTGAAAATGA-CATGCTTTTAC--ACTTAC--ACCGT-GC…
Otu00347;292;0;0;0;0;0;0;0;0;0;0;0;0;0;0;0;0;0;0;127;0;0;0;21;1;16;25;12;0;18;0;0;0;8;0;14;0;0;0;0;0;0;0;0;0;0;0;0;0;0;0;0;0;0;0;0;0;0;0;0;0;0;0;0;0;0;0;0;0;0;0;0;0;0;0;0;0;0;9;0;0;1;3;0;0;3;6;13;0;0;0;15;AGGTGAAGTAAAAGGTTCATACTTAAACGTTACTGCAGCTACTATGGATGAACTTTACAAACGTGCTAACTACGCTAAAGCTGTAGGTTCTGTAATTATCATGATCGACT---TAGTATTAGGTTACACAGCTATTCAAAGTGCTGCTATCTGGTCTCGTGAAAACGA-TATGGTATTAC--ACTTAC--ACCG…
Otu00348;290;0;0;0;0;0;0;4;0;0;0;0;0;3;0;0;0;0;0;0;0;0;0;0;0;0;0;0;2;1;0;0;1;0;0;0;0;0;0;0;0;0;0;0;0;0;1;0;1;2;1;1;0;0;7;4;7;2;16;27;0;25;0;0;2;7;1;4;0;0;0;0;0;12;0;29;2;0;10;6;13;2;13;16;48;3;10;0;0;0;7;0;AGGTGAAGTTAAAGGTTCATATTTAAACATTACTGCAGCTACAATGGAAGAAGTGTACAAACGTGCTGAGTACGCTAAAGCAGTTGGTTCTGTAATCGTAATGATCGATT---TAGTTATGGGTTATACAGCAATTCAAAGTTCAGCTATTTGGGCTCGTGACAATGA-TATGCTTTTAC--ACTTAC--ACC…
Otu00349;290;0;0;0;0;0;0;0;0;0;0;0;0;0;0;0;0;0;0;0;1;0;0;0;0;0;0;2;0;0;0;0;0;0;0;0;42;0;0;0;0;12;1;0;12;0;0;0;0;0;5;0;0;0;0;0;0;0;0;0;0;0;0;0;0;0;0;4;0;0;0;0;131;0;62;2;0;0;0;0;11;0;0;5;0;0;0;0;0;0;0;0;AGGTGAAGTAAAAGGTTCTTACTTAAACATCACTGCTGGTACTATGGAAGAAGTTTACAAACGTGCAGAATACGGTAAAGCAATTGGTTCTGTAATCGTTATGATCGACT---TAGTAATGGGTTACACAGCAATTCAAAGTGCTGCAATCTGGGCTCGTGAAAATGA-CATGCTTTTAC--ACTTAC--ACCGT-G…
Otu00350;289;0;0;10;0;0;0;0;0;0;0;3;0;0;0;0;0;0;0;95;2;0;0;8;0;17;19;13;0;9;0;0;0;8;0;8;0;0;0;0;0;0;0;0;0;0;0;0;0;2;0;0;0;0;0;0;0;0;0;0;0;0;0;0;0;0;0;0;0;0;0;0;0;0;0;0;0;0;12;0;0;10;3;0;0;4;7;29;0;4;0;26;AGGTGAAGTAAAAGGTTCATACTTAAACGTTACTGCAGCTACTATGGATGAACTTTACAAACGTGCTAACTACGCTAAAGCTGTAGGTTCTGTAATTATCATGATCGACT---TAGTATTAGGTTACACAGCTATTCAAAGTGCTGCTATCTGGTCTCGTGAAAACGA-TATGGTATTAC--ACTTAC--ACCGT…
Otu00351;289;0;0;0;0;0;0;22;0;0;0;0;0;0;0;0;0;0;0;0;0;0;2;0;0;0;0;0;0;0;0;0;0;0;1;0;0;0;0;0;0;0;0;1;0;0;0;4;0;0;0;0;0;0;0;0;0;5;194;0;60;0;0;0;0;0;0;0;0;0;0;0;0;0;0;0;0;0;0;0;0;0;0;0;0;0;0;0;0;0;0;0;AGGTGAAGTAAAAGGTTCTTACTTAAACG-TACAGCTGCTACTATGGAAGAAATCTACAAACGTTGTGAGTACGCAAAAGAAGTAGGTTCTGTAATTGTGATGATCGATT---TAGTTATGGGTTACACAGCAATTCAAAGTGCTGCAATTTGGGCTCGTGAAAATGA-TATGATTTTAC--ATTTAC--ACCGT-GCAG…
Otu00352;289;0;0;0;0;0;0;1;1;28;0;0;0;0;0;0;0;0;0;2;1;0;1;0;0;0;0;2;0;0;0;0;0;0;0;0;0;223;0;0;0;0;0;0;0;0;0;0;3;1;0;0;0;0;0;0;0;0;1;1;19;0;0;0;0;0;0;0;0;0;0;0;0;1;0;0;0;0;0;0;0;0;0;0;0;0;0;0;0;4;0;0;AGGTGAAGTAAAAGGTTCATACTTAAACATCACTGCAGGTACAATGGAAGAAGTTTACAAACGTGCTGAATATGCTAAAGCAGTAGGTTCTGTAATTGTAATGATCGACT---TAGTAATGGGTTACACAGCAATTCAAAGTGCTGCAATCTGGTCTCGTGAAAACGA-CATGCTTTTAC--ACTTAC--ACCGT-GCAG…
Otu00353;285;0;0;2;0;0;4;0;0;1;0;8;5;1;2;3;4;0;0;0;3;0;0;2;4;4;0;4;3;1;6;0;4;0;0;0;1;3;0;0;0;3;0;11;7;1;1;6;0;0;4;7;0;8;0;4;2;10;0;0;0;4;0;1;0;0;5;12;0;0;0;0;1;24;0;12;28;4;2;10;0;6;8;14;1;0;0;0;0;18;0;6;AGGTGAAGTAAAAGGTTCATACTTAAACGTTACAGCAGCTACTCAAGAAGAAATTTACAAACGTGCTGAGTTTGGTAAAGAAATCGGTTCTGTAATTGTTATGATCGACT---TAGTTTTAGGTTACACAGCAATCCAAACAACTGCAATTTGGGCACGTGAAAATGA-CATGATTTTAC--ACTTAC--ACCGT…
Otu00354;285;0;0;0;0;0;0;0;0;0;0;0;0;0;0;0;0;0;33;0;0;0;0;0;2;10;0;118;0;0;0;0;0;0;0;0;1;0;1;0;0;0;0;0;0;0;0;0;0;1;0;0;0;0;0;0;0;0;0;0;0;0;0;0;0;0;0;0;0;0;0;0;0;0;0;0;0;65;0;0;0;0;0;2;0;0;49;0;0;0;0;3;AGGTGAAGTAAAAGGTTCTTACTTAAACATCACTGCAGGTACAATGGAAGAAGTTTACAAACGTGCTGAATACGCTAAAGCAGTAGGTTCTGTAATCGTAATGATCGACT---TAGTAATGGGTTACACAGCAATTCAAAGTGCAGCAATCTGGGCTCGTGAAAACGA-CATGCTTTTAC--ACTTAC--ACCGT-GC…
Otu00355;281;0;0;0;0;0;0;0;0;0;0;0;0;0;0;0;0;0;0;0;0;0;0;0;0;0;0;0;0;0;0;0;0;0;0;0;0;0;0;0;281;0;0;0;0;0;0;0;0;0;0;0;0;0;0;0;0;0;0;0;0;0;0;0;0;0;0;0;0;0;0;0;0;0;0;0;0;0;0;0;0;0;0;0;0;0;0;0;0;0;0;0;AGGTGAAGTTAAAGGTTCTTATTTAAACGTTACAGGTGCTACAATGGAAGACGTGTACGAACGTGCTGAGTACGCTAAAGCTGTTGGTTCTGTAATTATCATGATCGATT---TAGTTATGGGTTACACAGCAATTCAATCAATTGCTTACTGGGCTCGTAAAAACGA-TATGTTATTAC--ACTTAC--ACCGT-GCAGGT…
Otu00356;280;24;0;2;0;3;62;0;0;0;9;0;10;0;12;5;0;3;0;1;3;1;0;0;0;1;5;1;0;11;0;0;56;5;0;0;0;0;0;0;0;0;0;0;0;0;0;0;0;0;0;0;4;0;0;0;0;8;0;0;0;7;0;9;0;0;11;0;0;0;0;0;0;0;0;0;0;0;2;0;0;0;17;0;0;0;0;5;0;3;0;0;AGGTGAAACTAAAGGTTCTTACTTAAACGTTACTGCGGCTACTATGGAAGAAGTGTACAAACGTGCTGAGTACGCTAAAAACGTAGGTTCTGTAATTATTATGATCGATT--TAGTTATGGGGTTATACTGCAATTCAAAGTATTGCAATATGGGCTCGTGAAAACGA-CATGGTTTTAC--ACTTAC--ACCGT-…
Otu00357;278;0;0;0;0;0;0;0;0;0;0;0;0;0;0;0;0;0;0;0;0;0;0;0;0;0;1;0;0;0;0;0;0;0;0;0;0;0;0;0;0;0;0;0;0;0;0;0;0;0;0;0;1;0;0;0;0;0;0;0;0;0;0;0;0;0;0;0;0;0;0;0;0;0;0;0;0;1;13;1;2;22;30;0;5;21;13;91;0;5;0;72;AGGTGAAGTTAAAGGTTCTTACTTAAACGTTACTGCAGCTACTATGGATGAACTTTACAAACGTGCTAACTACGCTAAAGCTGTAGGTTCTGTAATTATCATGATCGACT---TAGTATTAGGTTACACAGCTATTCAAAGTGCTGCTATCTGGTCTCGTGAAAACGA-TATGGTATTAC--ACTTAC--ACCGT-G…
Otu00358;278;0;3;106;3;0;1;0;105;0;0;0;0;0;38;0;0;0;0;0;0;0;0;0;0;0;0;0;0;0;0;0;0;0;0;0;0;0;0;0;0;0;0;0;0;0;0;0;0;0;0;0;0;0;6;0;0;0;0;16;0;0;0;0;0;0;0;0;0;0;0;0;0;0;0;0;0;0;0;0;0;0;0;0;0;0;0;0;0;0;0;0;AGGTGAAGTAAAAGGTTCTTACTTAAACGTTACTGCAGCTACTCAAGAAGAAATTTACAAACGTGCTGAGTTTGCTAAAGAAATCGGTTCTGTTATTATTATGGTTGATT---TAGTATTAGGTTACACAGCAATTCAAACAACAGCAATTTTGGGCACGTGAAAACGACATGATTTTAC--ATTTAC--ACCGT-GC…
Otu00359;275;0;0;0;0;0;0;0;0;0;2;0;0;0;0;0;0;0;3;0;0;0;0;0;0;0;0;0;0;0;0;0;0;0;1;0;53;0;3;0;0;4;11;0;11;0;23;0;13;3;12;1;0;0;0;5;0;0;0;0;0;0;0;0;0;0;0;0;1;4;12;5;41;0;51;3;0;11;0;0;0;0;0;1;0;0;0;0;1;0;0;0;AGGTGAAGTTAAAGGTTCTTATTTAAACGTTACAGGTGCTACAATGGAAGACGTTTTACGAACGTTCTGAGTATGCTAAAGAAGTTGGTTCTGTAATTATCATGATCGATT--TAGTAATGGGTTACACAGCAATTCAAAGTATTGCTTTATGGGCTCGTAAAAACGA-TATGATTTTAC--ACTTAC--ACCG…
Otu00360;275;0;0;0;0;0;0;0;0;0;0;0;0;0;0;0;0;0;0;0;0;0;0;0;0;0;0;0;0;0;0;0;0;0;0;0;0;0;79;0;0;10;37;0;16;0;0;0;0;0;0;1;0;0;0;0;0;0;0;0;0;0;0;0;0;0;0;0;0;0;115;0;17;0;0;0;0;0;0;0;0;0;0;0;0;0;0;0;0;0;0;0;AGGTGAAGTAAAAGGTTCTTACTTAAACATCACTGCTGGTACAATGGAACAAGTTTACGAACGTGCTGAATATGCT--ATCAGTAGGTTCTATCATTGTTATGATCGATT---TAGTTATGGGTTACACAGCAATCCAATCTTCAGCTATCTGGGCTCGTAACAACGA-TATGCTTTTAC--ACTTAC--ACCGT-G…
Otu00361;275;0;1;0;0;0;0;0;0;0;0;0;0;0;0;0;0;0;160;1;0;0;0;0;6;31;0;0;0;0;0;0;0;46;0;17;0;0;0;0;0;0;0;1;0;2;0;0;0;0;0;0;0;0;0;0;0;0;0;0;0;0;0;0;0;0;0;0;0;0;0;0;0;0;0;0;0;8;0;0;0;0;0;0;0;0;0;0;0;2;0;0;AGGTGAAGTAAAAGGTTCTTACTTAAATGTTACTGCTGGTACAATGGAAGAAGTTTACAAACGTGCTGAATATGCTAAAGCTGTAGGTTCTATCATTATTATGATCGACT---TAGTTATGGGTTATACAGCAATTCAATCAATTTGCATACTGGGCTCGTGACAATGATATGCTTTTAC--ATTTAC--ACCGT-GCA…
Otu00362;274;0;21;1;0;0;0;0;6;0;0;15;0;0;23;0;0;0;0;1;8;1;0;0;1;3;20;4;0;24;0;0;0;0;98;0;0;0;0;0;0;0;0;0;0;0;0;0;3;4;0;0;0;2;6;1;0;0;0;1;0;0;6;0;0;14;0;0;2;0;0;0;0;0;0;0;0;0;0;1;0;0;5;0;0;1;0;2;0;0;0;0;AGGTGAAGTTAAAGGTTCTTATTTAAATGTTACTGCAGCTACTCAAGAAGAAATCTACAAACGTTCTGAGTTTGCTAAAGAAATTGGTTCTGTAATTATTATGATCGACT---TAGTTTTAGGTTACACAGCAATCCAAACAACTGCAATTT-GGCACGTGACAATGA-CATGATTTTAC--ACTTAC--ACCGT-G…
Otu00363;269;0;0;0;0;0;0;0;0;0;0;0;0;0;0;0;0;0;0;0;0;0;0;51;0;0;7;0;0;0;0;3;0;0;0;2;0;0;0;0;0;0;0;0;0;0;0;0;6;0;0;2;0;0;5;0;0;0;0;0;0;0;0;0;0;0;0;0;0;0;0;0;0;0;0;0;0;0;0;0;0;16;106;26;13;0;15;0;0;14;0;3;AGGTGAAGTTAAAGGTTCTTATTTAAACATCACTGCTGGTACAATGGAAGAAGTATACAAACGTGCTGAATATGCTAAAGCAGTTGGTTCTGTAATTGTTATGATCGACT---TAGTTATGGGTTACACAGCAATTCAAAGTTCTGCTATATGGGCTCGTGATAACGA-TATGCTTTTAC--ACTTAC--ACCGT-…
Otu00364;269;0;0;0;0;0;0;0;0;0;0;0;0;0;0;0;0;0;106;0;0;0;0;0;8;22;0;20;0;0;0;0;0;0;0;0;0;0;1;0;0;0;0;0;0;0;0;0;69;0;5;0;0;0;0;0;0;0;0;0;0;0;0;0;0;0;0;0;0;0;0;0;0;0;0;0;0;12;0;0;0;0;0;0;0;0;25;0;0;0;0;1;AGGTGAAGTAAAAGGTTCTTACTTAAACATCACTGCAGGTACAATGGAAGAAGTTTACAAACGTGCTGAATACGCTAAAGCAGTAGGTTCTGTAATCGTAATGATCGACT---TAGTAATGGGTTACACAGCAATTCAAAGTGCAGCAATCTGGGCTCGTGAAAACGA-CATGCTTTTAC--ACTTAC--ACCGT-G…
Otu00365;267;0;0;0;0;0;0;0;0;0;0;4;0;0;0;9;0;0;2;5;0;2;0;0;0;0;1;13;32;6;0;17;0;0;0;0;0;0;0;0;0;0;0;0;0;0;0;2;0;69;0;0;0;0;0;0;0;0;0;0;0;0;0;0;0;0;0;0;0;0;0;0;0;0;0;0;0;0;0;0;82;0;0;0;3;0;13;0;7;0;0;0;AGGTGAAGTTAAAGGTTCATACTTAAACGTTACTGCAGCTACTATGGAAGAAGTATACAAACGTTCAGAGTATGCTAAAAACGTTGGTTCTGTAATTATTATGATCGATT---TAGTAATGGGTTACACAGCAATTCAAAGTATTGCTATTTGGGCTCGTGAAAACGA-CATGGTTTTAC--ACTTAC--ACCGT-GC…
Otu00366;267;0;3;0;0;0;0;0;0;0;0;12;0;2;2;0;58;0;0;0;13;0;0;0;0;0;0;0;46;0;0;6;0;0;0;0;0;1;28;0;0;0;0;0;0;0;0;2;6;0;0;0;0;1;0;0;5;0;0;1;0;0;0;0;0;9;0;54;0;0;0;0;0;3;0;0;0;0;0;8;0;0;0;0;0;0;0;0;7;0;0;0;AGGTGAAGTAAAAGGTTCATACTTAAACGTTACAGCAGCTACTCAAGAAGAAATTTACAAACGTGCACAGTTTGCTAAAGAACTTGGTTCTGTAATTATTATGATCGACT---TAGTAATGGGTTACACATCAATTCAAACAACTGCTATTTGGGCACGTGAAAATGA-TATGATTTTAC--ACTTAC--ACCGT-GC…
Otu00367;267;0;0;0;0;0;0;20;5;5;0;0;0;0;0;0;0;0;0;0;0;0;3;0;0;2;0;0;0;0;0;0;1;0;14;0;15;0;0;0;89;2;0;0;0;10;12;0;0;0;45;0;0;0;0;0;1;0;9;0;0;0;0;5;0;0;0;0;0;0;0;0;3;0;0;0;0;0;0;0;0;0;1;1;6;0;0;0;0;0;18;0;AGGTGAAGTAAAAGGTTCTTACTTAAACGTTACAGCTGCGACTATGGAAGAAATCTACAAAACGTTGTGAGTATGCTAAAGAAGTAGGTTCTGTAATTGTAATGATCGATT--TAGTTATGGGTTATACAGCAATTCAAAGTACTGCTATTTGGGCTCGTGAAAACGA-TATGCTTTTAC--ATTTAC--ACCGT-…
Otu00368;264;0;0;0;0;0;0;0;0;3;0;6;2;0;0;0;0;0;0;0;1;1;0;13;8;1;2;4;10;3;0;6;0;10;0;0;4;0;0;0;0;0;0;0;0;0;0;1;9;22;0;2;0;0;0;0;0;0;0;0;0;0;15;0;3;0;9;2;0;0;0;0;0;0;0;0;0;0;5;1;64;2;0;1;0;2;7;31;7;0;0;7;AGGTGAAGTAAAAGGTTCATACTTAAACGTTACTGCAGCTACTATGGAAGAAGTATACAAACGTTCAGAGTATGCTAAAAACGTTGGTTCTGTAATTATTATGATCGATT---TAGTAATGGGTTACACAGCAATTCAAAGTATTGCTATTTGGGCTCGTGAAAACGA-CATGGTTTTAC--ACTTAC--ACCGT-G…
Otu00369;264;0;0;0;0;0;0;0;0;0;0;0;2;0;0;0;0;0;6;0;0;0;0;0;8;0;0;0;0;0;0;2;0;0;1;0;2;0;1;0;0;1;0;0;0;0;6;0;0;0;47;0;0;0;0;5;0;0;0;0;0;0;0;2;0;0;2;0;0;1;0;0;1;0;7;7;114;0;0;0;0;0;0;13;0;0;0;0;0;27;0;9;AGGTGAAGTAAAAGGTTCATACTTAAACATTACTGCAGGTACAATGGAAGAAGTGTACAAACGTGCTGAGTACGCTAAAGCAGTTGGTTCTGTAATTGTAATGATCGATT---TAGTTATGGGTTACACAGCAATTCAAAGTTCAGCAATCTGGGCTCGTGACAACGA-CATGATTTTAC--ACTTAC--ACCGT-GCA…
Otu00370;264;0;0;0;3;4;0;1;0;0;0;0;0;0;0;0;0;168;1;0;0;0;0;0;58;8;0;0;0;0;0;0;0;0;0;0;0;0;0;0;0;0;1;0;0;0;0;2;0;1;0;0;0;0;0;0;6;0;0;0;0;0;0;0;0;0;0;0;0;0;0;0;0;0;0;0;0;0;0;0;1;0;0;1;9;0;0;0;0;0;0;0;AGGTGAAGTTAAAGGTTCTTATTTAAATATCACTGCTGGTACAATGGAAGAAGTTTACGCTCGTGCAGAATACGCTAAAAATCTTGGTTCTGTAATTGTGATGATCGATT---TAGTTATGGGTTACACAGCAATTCAAAGTGCTGCAATTTGGTCTCGTGCTAATGA-TATGATTTTAC--ATTTAC--ACCGT-GCTGG…
Otu00371;262;0;0;0;0;0;0;0;0;0;0;0;0;0;0;0;0;0;0;0;0;0;0;0;0;0;0;0;0;0;0;0;0;0;0;0;0;0;0;0;1;0;0;0;0;259;2;0;0;0;0;0;0;0;0;0;0;0;0;0;0;0;0;0;0;0;0;0;0;0;0;0;0;0;0;0;0;0;0;0;0;0;0;0;0;0;0;0;0;0;0;0;AGGTGAAGTAAAAGGTTCTTACTTAAACGTTACAGGAGCTACAATGGAAGACGTTTACGAACGTGCTGAATATGCTAAAGAAGTAGGTTCTGTAATTATTATGATTGATT---TAGTAATGGGTTATACTGCAATTCAAAGTATTGCTTACTGGGCTCGTAATAATGA-CATGCTTTTAC--ACTTAC--ATCGT-GCGGGT…
Otu00372;261;4;0;0;0;2;0;0;0;0;0;24;5;0;0;0;0;5;18;15;0;11;0;3;0;5;12;2;0;0;24;0;1;1;0;31;0;0;3;0;0;0;0;0;0;0;3;0;3;3;0;0;2;0;0;0;0;0;0;0;0;0;0;15;0;0;0;0;0;0;0;0;0;0;0;0;0;7;1;0;0;9;0;0;0;0;0;0;5;0;0;47;AGGTGAAGTAAAAGGTTCTTACTTAAACGTTTACTGCAGCTACTATGGATGAGCTTTACAAACGTGCTGAGTACGCTAAAGCTGTAGGTTCTGTAATTATCATGATCGACT--TAGTATTAGGTTACACAGCTATTCAAAGTGCTGCTATCTGGGCTCGTGAAAATGA-TATGGTGTTAC--ACTTAC--ACCGT…
Otu00373;260;6;1;0;0;0;0;0;0;26;0;0;0;0;0;7;0;0;0;0;0;0;0;0;0;0;0;0;0;0;0;0;0;0;0;0;0;0;0;0;0;0;0;0;0;0;0;0;0;0;0;0;0;4;0;0;0;0;0;0;202;0;9;0;0;0;0;0;0;0;0;0;0;0;0;1;0;0;0;0;0;0;0;0;0;0;2;2;0;0;0;0;AGGTGAAGTTAAAGGTTCTTATTTAAACATCACAGCAGCTACTATGGAAGAAGTTTACAAACGTGCAGAATACGCTAAAATGGTTGGTTCTGTAATCGTTATGATCGATT---TAGTAATGGGTTACACAGCAATTCAAAGTATTGCTTTATGGGCTCGTGAAAACGA-TATGGTATTAC--ACTTAC--ACCGT-GCTGG…
Otu00374;260;0;0;0;0;0;0;0;0;0;0;0;0;0;0;0;0;1;4;0;0;0;0;0;0;0;0;0;0;0;0;0;0;0;0;0;0;0;0;0;0;0;0;0;0;0;156;3;6;0;0;1;0;0;0;0;0;0;0;0;0;0;0;0;0;78;0;4;1;0;0;0;0;0;0;6;0;0;0;0;0;0;0;0;0;0;0;0;0;0;0;0;AGGTGAAGTAAAAGGTTCATACTTAAACATCACAGCAGCTACTATGGAAGAAGTGTACAAACGTGCTGAGTACGCTAAAATGATTGGTTCGATTATCGTTATGATCGATT---TAGTAATGGGTTACACAGCAATTCAAAGTATTGCTTTATGGGCTCGTGAAAACGA-TATGTTATTAC--ACTTAC--ACCGT-GCTGG…
Otu00375;259;0;2;5;0;0;0;0;0;0;0;0;0;0;0;0;0;0;0;26;0;0;0;9;1;5;10;4;0;0;0;0;0;1;0;3;0;0;0;0;0;0;0;0;0;0;0;0;0;0;0;0;0;0;0;0;0;0;0;0;0;0;0;0;0;0;0;0;0;0;0;0;0;0;0;0;0;0;13;0;2;19;8;0;2;11;19;51;0;4;0;64;AGGTGAAGTTAAAGGTTCTTACTTAAACGTTACTGCAGCTACTATGGATGAACTTTACAAACGTGCTAACTACGCTAAAGCTGTAGGTTCTGTAATTATCATGATCGACT---TAGTATTAGGTTACACAGCTATTCAAAGTGCTGCTATCTGGTCTCGTGAAAACGA-TATGGTATTAC--ACTTAC--ACCGT-…
Otu00376;258;0;0;0;0;0;0;0;0;0;0;0;0;0;0;0;0;0;0;0;0;0;0;0;0;0;0;0;0;0;0;0;0;0;0;0;26;0;0;0;0;0;5;0;31;4;0;0;0;0;2;0;0;0;0;9;0;0;0;0;0;0;0;0;0;0;0;0;0;4;1;0;55;0;109;1;0;0;0;0;0;0;0;7;0;0;0;0;0;0;0;4;AGGTGAAGTAAAAGGTTCTTACTTAAACATCACAGCTGGTACAATGGAAGAAGTTTATGCACGTGCAGAATATGCAAAAGCAGTTGGTTCTGTAATCGTTATGATCGACT---TAGTTATGGGTTATACAGCAATTCAAAGTGCTGCTATTTGGTCTCGTAACAACGA-TATGATTTTAC--ACTTAC--ACCGT-GCA…
Otu00377;258;0;0;0;0;0;0;4;0;0;0;0;0;0;1;0;0;146;0;0;0;0;0;0;96;0;0;0;0;0;0;0;0;0;0;0;2;0;0;0;0;0;0;0;0;0;0;3;0;0;0;0;0;0;0;0;6;0;0;0;0;0;0;0;0;0;0;0;0;0;0;0;0;0;0;0;0;0;0;0;0;0;0;0;0;0;0;0;0;0;0;0;AGGTGAAACTAAAGGTTCTTACTTAAATATCACTGCTGGTACAATGGAAGAAGTTTACGCTCGTGCAGAATACGCTAAAAATCTTGGTTCTGTAATTGTGATGATCGATT---TAGTTATGGGTTACACAGCAATTCAAAGTGCTGCAATTTGGTCTCGTGCTAATGA-TATGATTTTAC--ATTTAC--ACCGT-GCTGG…
Otu00378;258;0;0;0;2;0;0;0;1;24;1;2;1;6;0;2;2;0;3;0;0;2;5;0;0;0;1;1;0;2;9;32;0;0;8;24;0;0;0;0;0;0;0;3;0;0;29;3;4;0;3;0;0;1;3;0;0;1;0;4;11;1;0;0;2;4;0;0;1;0;0;0;0;0;0;0;0;9;0;1;3;10;0;0;15;0;5;1;8;0;2;6;AGGTGAAGTTAAAGGTTCTTACTTAAACATTACAGCAGCAACTATGGAAGATGTATACGAACGTGCTGAGTATGCTAAAGAAGTAGGTTCTGTAATCGTTATGATCGATT---TAGTTATGGGTTATACTGCTATCCAATCTATCGCTCTTTGGGCTCGTAAAAACGA-TATGCTTTTAC--ACTTAC--ACCGT-G…
Otu00379;257;5;0;0;0;0;0;0;0;0;0;0;4;0;0;2;0;1;10;19;0;0;0;19;17;42;1;0;0;0;0;0;2;45;0;3;0;0;0;0;0;0;0;0;0;0;6;1;0;0;6;0;0;0;0;0;0;0;0;0;0;0;0;2;0;0;5;0;0;0;0;0;0;0;0;0;0;0;2;0;0;0;0;8;57;0;0;0;0;0;0;0;AGGTGAAGTTAAAGGTTCTTATTTAAACATCACTGCTGGTACAATGGAAGAAGTATACAAACGCGCTGAGTACGCTAAAGCAGTTGGATCTGTAATTGTTATGATTGACT---TAGTAATGGGTTACACAGCAATTCAAAGTTCTGCTATCTGGGCTCGTGAGAACGA-TATGCTTTTAC--ACTTAC--ACCGT-G…
Otu00380;257;0;0;0;0;4;0;30;0;18;0;0;1;0;0;0;0;0;0;0;0;0;22;0;3;0;0;0;0;0;3;0;0;0;0;0;3;0;0;0;0;3;2;0;0;0;1;0;0;0;2;0;0;0;0;0;28;23;99;4;0;0;0;0;0;0;0;0;0;0;0;0;4;0;0;0;2;0;0;5;0;0;0;0;0;0;0;0;0;0;0;0;AGGTGAAACTAAAGGTTCTTACTTAAACATCACTGCCGGTACAATGGAAGAAGTTTACAAACGTGCTAACTATGCTAAAGCGGTAGGTTCAGTTATTGTAATGATCGACT---TAGTAATGGGTTACACAGCAATTCAAAGTGCTGCTATCTGGTCTCGTGAAAATGA-TATGATTTTAC--ATTTAC--ACCGT-GC…
Otu00381;254;0;0;0;0;0;0;0;0;0;0;29;4;0;0;1;0;1;0;0;3;0;0;3;1;4;18;0;0;15;0;0;4;1;0;0;0;0;0;0;0;0;0;0;0;0;0;1;2;0;0;0;1;2;8;0;0;0;0;0;0;16;3;2;0;0;2;0;0;0;0;0;0;0;0;0;0;0;22;3;0;0;6;0;2;34;24;40;0;1;1;0;AGGTGAAACTAAAGGTTCTTACTTAAACGTTACTGCTGCTACTATGGAAGAAGTGTACAAACGTTCTCAGTACGCTAAAACAGTAGGTTCTGTAATTATTATGATCGATT---TAGTTATGGGTTATACTGCAATTCAAAGTATTGCACTATGGGCTCGTGAAAATGA-CATGATTTTAC--ATTTAC--ACCGT-…
Otu00382;254;0;0;1;0;0;6;0;0;0;6;14;0;0;0;2;0;0;0;1;9;0;14;0;6;2;0;6;0;0;0;0;12;0;0;0;2;0;0;0;0;4;0;0;1;0;0;0;0;3;0;2;0;24;0;4;0;25;5;0;0;0;1;0;0;11;0;0;0;0;0;0;0;18;1;2;1;1;2;28;0;10;13;7;4;0;0;0;0;5;1;0;AGGTGAAGTTAAAGGTTCATATTTAAACGTTACAGCAGCTACTCAAGAAGAAATTTACAAACGTGCTGAGTTTGGTAAAGAAATCGGTTCTGTAATTGTTATGATCGACT---TAGTTTTAGGTTACACAGCAATCCAAACAACTGCAATTTGGGCACGTG-AAATGA-CATGATTTTAC--ACTTAC--ACCG…
Otu00383;251;0;0;0;0;0;0;0;0;0;0;0;0;0;0;0;0;0;0;0;0;0;0;0;0;0;0;0;0;0;0;0;0;0;0;0;0;0;0;0;0;0;246;0;0;0;0;0;0;0;1;0;0;0;0;0;0;0;0;0;0;0;0;0;0;0;0;0;0;0;0;0;3;0;1;0;0;0;0;0;0;0;0;0;0;0;0;0;0;0;0;0;AGGTGAAG-TAAAGGTTCTTACTTAAACATCACTGCAGGTACAATGGAAGAAGTGTACAAACGTGCTGAGTACGCTAAATCTGTAGGTTCTGTAATTGTAATGATTGACT---TAGTAATGGGTTACACAGCAATTCAAAGTGCTGCATACTGGGCTCGTGAAAATGA-CATGATTTTAC--ACTTAC--ACCGT-GCAGGT…
Otu00384;251;0;0;38;3;0;0;0;24;0;0;0;1;0;1;0;0;0;0;0;0;0;0;0;0;0;1;0;0;0;0;0;0;0;0;0;0;0;0;0;0;0;0;0;0;0;0;0;0;0;0;0;0;1;67;0;0;6;0;91;0;0;0;0;0;9;0;0;0;0;0;0;0;0;0;0;0;0;0;0;0;0;8;0;0;1;0;0;0;0;0;0;AGGTGAAGTTAAAGGTTCTTATTTAAACGTTACTGCAGCTACTCAAGAAGAAATTTACAAACGTGCTGAGTTTGCTAAAGAAATCGGTTCTGTTATTATTATGGTTGATT--TAGTATTAGGTTACACAGCAATTTCAAACAACAGCAATTTGGGCACGTGAAAACGA-CATGATTTTAC--ATTTAC--ACCGT-GCAG…
Otu00385;250;17;0;0;0;0;1;9;0;0;1;0;0;0;0;5;0;8;7;3;7;0;0;0;4;21;5;2;0;0;3;0;5;2;0;15;8;3;8;0;0;0;0;2;8;2;0;0;0;1;0;0;3;0;0;0;4;7;23;1;0;0;3;3;0;0;3;0;1;0;0;0;0;4;8;0;0;1;4;1;0;0;0;0;0;0;0;0;0;0;0;37;AGGTGAAGTAAAAGGTTCATACTTAAACATCACTGCTGGTACAATGGAAGAAGTTTATGCACGCGCAGAATATGGTAAAGCCGTTGGTTCTGTAATTGTTATGATCGATT---TAGTTATGGGTTACACAGCAATTCAATCTGCTGCTATTTGGGCTCGTAACAACGA-CATGATTTTAC--ACTTAC--ACCGT-GCT…
Otu00386;249;19;26;0;0;0;27;0;0;0;0;0;2;0;0;0;0;5;0;0;0;0;0;2;0;1;19;0;0;17;0;0;4;3;0;0;0;0;0;0;0;0;0;0;0;0;0;1;0;5;0;0;20;0;0;0;0;0;0;0;0;2;32;3;0;0;17;0;2;0;0;0;0;0;0;0;0;0;10;0;0;0;0;0;0;19;0;10;0;3;0;0;AGGTGAAGTTAAAGGTTCTTACTTCAACGTAACTGCTGGAACTATGGACGAGGTTTATACTCGTGCAGAATATGCTAAACAAACAGGTACAGTAATTATCATGGTTGATT---TAGTACTTGGTTATACAGCAATCCAAAGTGCAGCAATCTGGGCTCGTGAAAACGA-TTTAATTATAC--ATTTAC--ATC…
Otu00387;245;0;0;0;0;1;0;0;79;1;0;0;20;2;0;0;1;0;0;5;0;0;9;1;0;0;8;0;0;0;0;0;6;0;0;0;1;7;0;0;0;0;0;0;0;0;0;5;0;3;0;0;0;0;0;0;1;0;60;0;0;0;0;0;0;0;0;4;0;0;0;0;0;1;11;1;0;0;6;0;1;0;0;9;0;0;0;2;0;0;0;0;AGGTGAAGTAAAAGGTTCATACTTAAACATCACTGCTGGTACAATGGAAGAAGTATACAAACGTGCTGAGTATGCTAAAGCAGTTGGCTCTGTAATTGTTATGATCGACT---TAGTTATGGGTTACACAGCAATTCAAAGTTCTGCTGTATGGGCTCGTGAAAACGA-TATGCTTTTAC--ACTTAC--ACCGT-GCAG…
Otu00388;244;1;21;0;0;0;0;0;0;0;1;9;2;0;0;1;0;3;0;3;0;0;0;2;0;0;35;0;0;34;0;0;0;5;0;0;0;2;0;0;0;0;0;0;0;0;0;0;1;5;0;0;22;0;2;0;0;0;0;0;0;0;1;12;0;0;17;0;0;0;0;0;0;0;0;0;5;0;21;0;0;0;0;0;0;30;0;9;0;0;0;0;AGGTGAAACTAAAGGTTCTTACTTAAACGTAACTGCTGGAACTATGGACGAGGTTTATACTCGTGCAGAATATGCTAAACAAACAGGTACAGTAATTATCATGGTTGATT---TAGTACTTGGTTATACAGCAATCCAAAGTGCAGCAATCTGGGCTCGTGAAAACGA-TTTAATTATAC--ATTTAC--ATCGT-…
Otu00389;243;11;0;1;6;0;2;4;0;0;9;2;12;0;5;17;0;7;2;2;0;0;0;2;0;0;3;0;3;1;3;0;1;17;0;7;0;0;0;0;0;0;0;1;0;0;4;3;0;1;0;0;0;0;0;0;1;6;1;4;0;18;1;1;0;1;10;0;11;0;0;0;0;0;0;0;0;0;2;0;1;16;4;0;29;0;0;3;0;0;8;0;AGGTGAAACTAAAGGTTCATACTTAAACATCACTGCAGGTACAATGGAAGAAGTTTACAAACGAGCTGAGTATGCAAAAGCTGTTGGCTCAATCATTGTTATGATCGATT---TAGTAATGGGTTATACGGCCATTCAAAGTGCAGCAATTTGGTCTCGTGATAACGA-TATGTTATTAC--ATTTAC--ATAGA…
Otu00390;242;0;0;0;0;0;0;0;0;0;0;0;0;0;0;0;0;0;0;0;0;3;0;0;0;0;0;0;0;0;0;0;0;0;0;0;0;0;0;0;0;0;0;0;0;52;0;13;0;45;0;0;0;0;0;0;0;0;0;0;0;0;0;0;0;0;0;11;0;0;0;0;0;0;0;0;2;5;0;0;105;3;0;0;0;0;0;0;3;0;0;0;AGGTGAAGTTAAAGGTTCATACTTAAACATCACTGCTGGTACAATGGAAGAAGTTTACAAACGTGCTGAGTACGCTAAAGCAGTTGGATCTGTAATTGTTATGATTGACT---TAGTAATGGGTTACACAGCAATTCAAAGTTCTGCTGTATGGGCTCGTGAAAACGA-TATGCTTTTAC--ACTTAC--ACCGT-GC…
Otu00391;242;1;4;0;0;0;2;0;0;0;0;6;2;0;0;0;0;0;0;0;1;0;0;0;0;1;16;1;0;28;0;0;0;2;0;0;0;2;0;0;0;0;0;0;0;0;0;0;1;2;0;0;19;3;11;0;0;0;0;1;0;1;16;38;1;1;7;0;4;0;0;0;0;0;0;0;15;1;11;14;0;3;0;1;0;22;1;3;0;0;0;0;AGGTGAAGTAAAAGGTTCATAC-TT-ACGTAACTGCTGGAACTATGGACGAGGTTTATACTCGTGCAGAATATGCTAAACAAACAGGTACAGTAATTATCATGGTTGATT---TAGTACTTGGTTATACAGCAATCCAAAGTGCAGCAATCTGGGCTCGTGAAAACGA-TTTAATTATAC--ATTTAC--ATCG…
Otu00392;242;0;0;0;0;0;0;0;0;0;0;0;0;0;0;0;0;0;93;1;0;0;0;0;0;13;9;0;0;1;0;0;0;24;0;13;0;0;5;0;0;0;0;0;0;3;0;0;0;0;0;0;2;0;0;0;0;0;0;0;0;1;0;0;0;0;1;0;0;0;0;0;0;0;0;0;0;54;6;0;0;0;0;0;3;0;0;0;0;12;0;1;AGGTGAAGTAAAAGGTTCATACTTAAATGTTACTGCTGGTACAATGGAAGAAGTTTACAAACGTGCTGAATATGCTAAAGCTGTAGGTTCTATCATTATTATGATCGACT---TAGTTATGGGTTATACAGCAATTCAATCAATTGCATACTGGGCTCGTGACAATGA-TATGCTTTTAC--ATTTAC--ACCGT-GC…
Otu00393;241;0;0;0;0;0;0;0;0;0;0;0;0;0;0;0;0;0;0;0;0;0;0;0;0;0;0;0;0;0;0;0;0;0;0;0;9;0;215;0;0;0;0;1;0;9;0;0;2;0;0;0;0;0;0;0;0;0;0;0;0;0;0;0;0;0;0;0;0;0;2;0;0;0;0;0;0;0;0;0;0;0;0;0;0;0;0;0;3;0;0;0;AGGTGAAGTAAAAGGTTCTTACTTAAACATCACTGCTGGTACTATGGAAGAAGTTTACGCACGTGCAGAATACGCTAAAGCAGTTGGTTCTGTAATCGTAATGATCGACT---TAGTTATGGGTTACACAGCAATTCAAAGTGCTGCTATTTGGTCTCGTAACAACGA-TATGATCTTAC--ACTTAC--ACCGT-GCAGGT…
Otu00394;240;0;0;0;0;1;0;0;0;0;2;0;1;1;2;0;0;0;0;0;7;0;6;4;3;0;3;1;3;0;0;1;1;0;0;1;0;0;0;0;0;2;0;0;0;4;0;5;0;0;2;3;0;29;4;1;6;22;5;1;0;6;1;0;8;5;0;12;0;0;0;2;0;25;2;7;1;0;2;15;0;9;5;10;0;0;1;0;0;5;3;0;AGGTGAAG-TAAAGGTTCTTACTTAAACGTTACAGCAGCTACTCAAGAAGAAATTTACAAACGTGCTGAGTTTGGTAAAGAAATCGGTTCTGTAATTGTTATGATCGACT---TAGTTTTAGGTTACACAGCAATCCAAACAACTGCAATTTGGGCACGTGAAAATGA-CATGATTTTAC--ACTTAC--ACCGT-GC…
Otu00395;237;0;0;0;0;0;1;0;1;0;2;5;4;3;7;3;4;0;0;1;0;0;5;1;0;2;0;0;2;0;0;1;10;0;0;0;0;4;1;0;0;0;0;2;0;0;1;2;2;4;5;7;0;14;1;0;2;13;2;0;0;2;3;0;2;5;0;11;0;0;0;0;0;20;2;5;4;2;7;12;0;10;18;5;1;0;2;2;2;4;0;6;AGGTGAAGTAAAAGGTTCATACTTAAACGTTACAGCAGCTACTCAAGAAGAAATTTACAAACGTGCTGAGTTTGGTAAAGAAATCGGTTCTGTAATTGTTATGATCGACT---TAGTTTTAGGTTACACAGCAATCCAAACAACTGCAATTTGGGCACGTGAAAATGA-CATGATTTTAC--ACTTAC--ACCGT-…
Otu00396;236;0;0;0;0;0;0;0;0;0;0;0;0;0;0;0;0;0;120;1;0;0;0;0;0;26;0;0;0;0;1;0;0;72;0;15;0;0;0;0;0;0;0;0;0;1;0;0;0;0;0;0;0;0;0;0;0;0;0;0;0;0;0;0;0;0;0;0;0;0;0;0;0;0;0;0;0;0;0;0;0;0;0;0;0;0;0;0;0;0;0;0;AGGTGAAGTAAAAGGTTCTTACTTAAATGTTACTGCTGGTACAATGGAAGAAGTTTACAAACGTGCTGAATATGCTAAAGCTGTAGGTTCTATCATTATTATGATCGACT---TAGTTATGGGTTATACAGCAATTCAATCAATTGCATACTGGGCTCGTGACAATGA-TATGCTTTTAC-ATTTTAC--ACCGT-GCA…
Otu00397;236;0;0;0;0;0;0;0;0;0;0;0;0;0;0;0;0;0;0;0;0;0;0;0;0;0;0;0;0;0;0;0;0;0;0;0;0;0;0;0;236;0;0;0;0;0;0;0;0;0;0;0;0;0;0;0;0;0;0;0;0;0;0;0;0;0;0;0;0;0;0;0;0;0;0;0;0;0;0;0;0;0;0;0;0;0;0;0;0;0;0;0;AGGTGAAGTAAAAGGTTCTTACTTAAACATTACAGGCGCTACAATGGAAGACGTTTACGAACGTGCTGAATATGCTAAAGAAGTAGGTTCTGTAATTGTTATGATCGATT---TAGTAATGGGTTATACTGCAATTCAAAGTATTGCTTACTGGGCTCGTAATAATGA-CATGCTTTTAC--ACTTAC--ACCGT-GCGGGT…
Otu00398;235;0;0;0;0;0;0;0;0;0;0;0;0;0;0;0;0;0;0;0;0;0;0;0;0;0;0;0;0;0;0;0;0;12;0;25;0;0;0;0;0;0;0;0;0;0;0;0;0;0;0;0;0;0;0;0;0;0;0;0;0;0;0;0;0;0;0;0;0;0;0;0;0;0;0;0;0;0;0;0;0;0;0;3;0;0;1;0;0;194;0;0;AGGTGAAGTAAAAGGTTCATACTTAAACATTACTGCAGGTACAATGGAAGAAGTTTACAAACGTGCTGAGTACGGTAAAGCAGTTGGTTCAGTAATTGTAATGATCGACT---TAGTAATGGGTTATACAGCAATTCAAAGTGCTGCTATCTGGGCTCGTGAAAATGA-TATGATTTTAC--ATTTAC--ACCGT-GCAG…
Otu00399;235;2;0;0;0;7;0;0;0;0;0;0;6;0;0;3;0;0;14;24;0;0;0;18;11;45;0;0;0;0;0;0;2;38;0;0;0;0;0;0;0;0;0;0;0;0;5;0;0;0;1;1;0;0;0;1;0;0;0;0;0;2;0;5;0;0;8;0;0;0;0;0;0;0;0;0;0;0;0;0;0;0;0;6;34;0;0;0;0;1;1;0;AGGTGAAACTAAAGGTTCATACTTAAACATCACTGCTGGTACAATGGAAGAAGTATACAAACGCGCTGAGTACGCTAAAGCAGTTGGATCTGTAATTGTTATGATTGACT---TAGTAATGGGTTACACAGCAATTCAAAGTTCTGCTATCTGGGCTCGTGAGAACGA-TATGCTTTTAC--ACTTAC--ACCGT-G…
Otu00400;234;0;0;0;0;0;0;1;0;0;0;0;0;0;0;0;0;0;118;0;0;0;0;0;0;28;0;0;0;0;1;0;0;62;0;14;0;0;1;0;0;0;0;0;0;6;0;0;0;0;0;0;0;0;0;0;0;0;0;0;0;0;0;0;0;0;0;0;0;0;0;0;0;0;0;0;0;3;0;0;0;0;0;0;0;0;0;0;0;0;0;0;AGGTGAAGTTAAAGGTTCTTATTTAAATGTTACTGCTGGTACAATGGAAGAAGTTTACAAACGTGCTGAATATGCTAAAGCTGTAGGTTCTATCATTATTATGATCGACT---TAGTTATGGGTTATACAGCAATTCAATCAATTTGCATACTGGGCTCGTGACAATGATATGCTTTTAC--ATTTAC--ACCGT-GCA…
Otu00401;234;0;5;1;0;0;8;0;0;0;0;10;0;6;8;3;9;0;0;0;15;0;7;0;5;4;1;20;5;0;4;3;0;1;1;1;4;1;1;0;0;0;0;1;10;0;0;17;0;2;1;22;0;9;0;1;0;0;0;0;0;0;0;0;6;0;0;7;0;0;0;0;0;11;0;0;1;2;0;2;0;5;2;1;0;0;0;1;4;3;0;3;AGGTGAAGTAAAAGGTTCTTACTTAAACGTTACAGCAGCTACTCAAGAAGAAATTTTACAAACGTGCTGAGTTTGGTAAAGAAATCGGTTCTGTAATTGTTATGATCGACT--TAGTTTTAGGTTACACAGCAATCCAAACAACTGCAATTTGGGCACGTGAAAATGA-CATGATTTTAC--ACTTAC--ACCGT-G…
Otu00402;233;0;0;0;1;1;0;0;1;19;1;0;0;1;0;9;2;0;1;2;0;1;0;0;0;0;0;0;0;1;8;11;0;2;2;8;0;0;0;0;0;0;0;0;0;0;25;1;0;0;0;0;0;0;0;0;0;0;1;1;19;0;0;0;0;6;0;0;0;0;0;0;0;0;0;2;0;29;0;0;0;18;4;2;2;0;2;4;34;0;1;11;AGGTGAAGTTAAAGGTTCTTATTTAAACATTACAGCAGCAACTATGGAAGATGTATACGAACGTGCTGAGTATGCT--AGAAGTAGGTTCTGTAATCGTTATGATCGATT---TAGTTATGGGTTATACTGCTATCCAATCTATCGCTCTTTGGGCTCGTAAAAACGA-TATGCTTTTAC--ACTTAC--ACCGT-…
Otu00403;231;0;0;0;0;1;0;0;0;0;1;1;0;0;0;0;1;0;0;3;1;0;0;0;1;0;0;0;4;0;0;0;5;0;0;0;0;0;0;0;0;0;0;0;0;0;0;0;0;2;0;0;0;0;12;1;4;2;14;27;0;13;0;1;2;9;0;0;0;0;0;0;0;9;0;24;0;0;2;4;8;0;15;8;28;2;7;2;0;5;11;1;AGGTGAAGTAAAAGGTTCATACTTAAACATTACTGCAGCTACAATGGAAGAAGTGTACAAACGTGCTGAGTACGCTAAAGCAGTTGGTTCTGTAATCGTAATGATCGATT---TAGTTATGGGTTATACAGCAATTCAAAGTTCAGCTATTTGGGCTCGTGACAATGA-TATGCTTTTAC--ACTTAC--ACCGT-…
Otu00404;228;0;1;0;0;4;0;2;1;3;0;0;0;0;1;0;1;0;4;1;0;0;13;1;2;4;0;0;0;0;0;0;5;1;1;2;5;6;6;0;0;2;0;0;7;0;5;8;8;6;3;0;0;0;0;0;1;1;15;0;0;2;0;0;0;0;1;8;3;0;0;1;2;0;6;8;2;9;0;0;5;43;0;5;1;0;5;7;0;0;0;0;AGGTGAAGTTAAAGGTTCATATTTAAACATCACTGCTGGTACAATGGAAGAAGTATACAAACGTGCTGAGTATGCTAAAGCAGTTGGCTCTGTAATTGTTATGATCGACT---TAGTTATGGGTTACACAGCAATTCAAAGTTCTGCTGTATGGGCTCGTGAAAACGA-TATGCTTTTAC--ACTTAC--ACCGT-GCAGG…
Otu00405;228;0;0;0;0;0;0;0;0;0;0;0;0;0;0;0;0;0;124;0;0;0;0;0;3;25;0;0;0;0;0;0;0;44;0;26;0;0;0;0;0;0;0;0;0;0;0;0;0;0;0;0;0;0;0;0;0;0;0;0;0;0;0;0;0;0;0;0;0;0;0;0;0;0;0;0;0;6;0;0;0;0;0;0;0;0;0;0;0;0;0;0;AGGTGAAGTAAAAGGTTCATACTTAAATGTTACTGCTGGTACAATGGAAGAAGTTTACAAACGTGCTGAATATGCTAAAGCTGTAGGTTCTATCATTATTATGATCGACT---TAGTTATGGGTTATACAGCAATTCAATCAATTGCATACTGGGCTCGTGACAATGA-TATGCTTTTAC--ATTTAC--ACCGT-GCA…
Otu00406;227;0;1;24;1;0;0;0;25;7;0;0;0;0;8;0;0;0;0;0;0;0;0;0;0;0;0;0;0;0;0;0;0;0;0;0;0;0;0;0;0;0;0;0;0;0;0;0;0;0;0;0;0;5;44;0;0;7;1;91;0;0;0;0;0;5;0;0;0;0;0;0;0;0;0;0;0;0;0;2;0;0;6;0;0;0;0;0;0;0;0;0;AGGTGAAGTTAAAGGTTCTTATTTAAACGTTACTGCAGCTACTCAAGAAGAAATTTACAAACGTGCTGAGTTTGCTAAAGAAATCGGTTCTGTTATTATTATGGTTGATT---TAGTATTAGGTTACACAGCAATTCAAACAACAGCAATTTGGGCACGTGAAAACGA-CATGATTTTAC--ATTTAC--ACCGT-GCAG…
Otu00407;226;0;0;0;0;0;0;0;0;0;0;0;0;0;0;0;0;1;0;0;0;0;0;0;0;0;0;193;0;0;0;0;0;0;0;0;0;0;4;0;0;0;0;2;1;0;0;2;9;0;1;0;0;0;0;0;0;0;0;0;0;0;0;0;0;0;0;0;0;0;13;0;0;0;0;0;0;0;0;0;0;0;0;0;0;0;0;0;0;0;0;0;AGGTGAAGTAAAAGGTTCTTACTTAAACATCACTGCAGGTACAATGGAAGAAGTTTACAAACGTGCTGAATACGCTAAATCAGTAGGTTCTGTAATCGTAATGATCGACT---TAGTAATGGGTTACACAGCAATTCAAAGTGCAGCAATCTGGGCTCGTGAAAACGA-CATGCTTTTAC--ACTTAC--ACCGT-GCAGG…
Otu00408;226;0;0;0;0;0;1;0;0;10;1;0;0;0;0;0;1;0;0;0;0;1;2;0;0;0;0;1;0;0;0;0;0;0;0;0;0;98;0;0;0;0;0;0;0;0;0;6;1;0;0;0;0;0;1;0;0;0;12;3;63;1;0;0;0;10;0;2;0;0;0;0;0;2;0;1;0;0;0;0;0;0;0;6;0;0;0;0;0;3;0;0;AGGTGAAGTTAAAGGTTCTTACTTAAACATCACTGCAGGTACAATGGAAGAAGTTTACAAACGTGCTGAATATGCTAAAGCAGTAGGTTCTGTAATTGTAATGATCGACT---TAGTAATGGGTTACACAGCAATTCAAAGTGCTGCAATCTGGTCTCGTGAAAACGA-CATGCTTTTAC--ACTTAC--ACCGT-GCA…
Otu00409;225;0;0;16;0;0;0;8;0;0;0;0;0;0;0;0;0;0;0;0;0;0;0;0;0;0;2;0;0;3;0;43;0;0;0;0;0;0;0;0;0;20;0;0;0;1;0;40;90;2;0;0;0;0;0;0;0;0;0;0;0;0;0;0;0;0;0;0;0;0;0;0;0;0;0;0;0;0;0;0;0;0;0;0;0;0;0;0;0;0;0;0;AGGTGAAGTAAAAGGTTCTTACTTAAACATCACTGCTGGTACAATGGAAGAAGTTTACAAACGTGCTGAGTACGGTAAAGCTGTAGGTTCTGTAGTTGTAATGATCGATT---TAGTTATGGGTTACACAGCAATTCAAAGTGCTGCAATCTGGTCTCGTGAAAACGA-TATGGTTTTAC--ATTTAC--ACCGT-GCA…
Otu00410;224;0;1;151;1;0;0;0;25;4;0;0;0;0;21;0;0;0;0;0;0;0;0;0;0;0;2;0;0;0;0;0;0;0;0;0;0;0;0;0;0;0;0;0;0;0;0;0;0;0;0;0;0;0;1;0;0;1;0;16;0;0;0;0;0;1;0;0;0;0;0;0;0;0;0;0;0;0;0;0;0;0;0;0;0;0;0;0;0;0;0;0;AGGTGAAGTTAAAGGTTCTTATTTAAACGTTACTGCAGCTACTCAAGAAGAAATTTACAAACGTGCTGAGTTTGCTAAAGAAATCGGTTCTGTTATTATTATGGTTGATT---TAGTATTAGGTTACACAGCAATTCAAACAACAGCAATTTTGGGCACGTGAAAACGACATGATTTTAC--ATTTAC--ACCGT-GCA…
Otu00411;224;0;0;0;0;0;0;0;3;5;0;0;0;0;0;0;0;0;0;0;0;0;0;0;0;3;0;0;0;0;0;0;1;0;0;0;40;0;0;0;80;0;0;0;1;0;2;0;0;0;61;0;0;0;0;0;0;0;10;0;0;0;0;10;0;0;0;0;0;0;0;0;3;0;0;2;0;0;0;0;0;0;0;0;1;0;0;0;0;0;1;1;AGGTGAAACTAAAGGTTCTTACTTAAACGTTACAGCTGCGACTATGGAAGAAATCTACAAACGTTGTGAGTATGCTAAAGAAGTAGGTTCTGTAATTGTAATGATCGATT---TAGTTATGGGTTATACAGCAATTCAAAGTACTGCTATTTGGGCTCGTGAAAACGA-TATGCTTTTAC--ATTTAC--ACCGT-GCA…
Otu00412;223;0;0;2;0;0;0;0;0;0;0;0;0;0;0;0;0;0;0;51;0;0;0;12;2;10;9;11;0;4;0;0;0;3;0;2;0;0;0;0;0;0;0;0;0;0;0;0;0;1;0;2;2;0;0;0;0;0;0;0;0;0;0;0;0;0;0;0;0;0;0;0;0;0;0;0;0;0;11;0;0;8;9;0;1;6;13;38;0;6;0;20;AGGTGAAGTTAAAGGTTCTTACTTAAACGTTACTGCAGCTACTATGGATGAACTTTACAAACGTGCTAACTACGCTAAAGCTGTAGGTTCTGTAATTATCATGATCGACT---TAGTATTAGGTTACACAGCTATTCAAAGTGCTGCTATCTGGTCTCGTGAAAACGA-TATGGTATTAC--ACTTAC--ACCGT-…
Otu00413;223;0;0;0;0;3;0;0;0;0;2;4;4;1;3;2;0;0;1;0;3;0;5;2;0;0;0;0;0;0;0;0;1;0;2;0;1;0;0;0;0;0;0;8;2;0;3;1;0;0;4;5;0;15;0;0;4;14;4;0;0;10;3;0;11;7;3;10;0;0;0;0;0;20;0;7;1;0;7;22;0;10;3;6;0;0;1;1;3;3;1;0;AGGTGAAGTAAAAGGTTCATACTTAAACGTTACAGCAGCTACTCAAGAAGAAATTTACAAACGTGCTGAGTTTGGTAAGGAAATCGGTTCTGTAATTGTTATGATCGACT---TAGTTTTAGGTTACACAGCAATCCAAACAACTGCAATTTGGGCACGTGAAAATGA-CATGATTTTAC--ACTTAC--ACCGT-…
Otu00414;223;1;0;0;0;0;0;0;0;0;0;0;1;0;0;1;0;0;0;0;0;0;0;0;0;0;0;7;22;18;0;0;14;0;0;0;0;55;2;25;0;0;0;0;0;1;0;4;9;2;0;0;0;0;0;6;0;1;0;0;0;0;1;1;0;0;0;1;0;0;0;0;0;14;0;0;0;0;1;0;0;0;0;0;0;0;0;18;0;12;6;0;AGGTGAAGTTAAAGGTTCTTACTTAAATATTACTGCAGGTACAATGGAAGAAGTATACAAACGTGCTGAGTATGGTAAAGCAGTTGGCTCTGTAATTGTAATGATCGATT---TAGTAATGGGTTATACAGCAATTCAAAGTGCAGCTATTTGGGCTCGTGACAATGA-TATGCTTTTAC--ACTTAC--ACCGT-…
Otu00415;222;0;0;0;0;0;0;5;0;7;0;0;0;0;0;0;0;0;0;1;0;13;0;0;0;0;0;0;0;9;0;8;0;0;0;0;0;0;14;0;0;17;0;0;0;0;0;4;129;15;0;0;0;0;0;0;0;0;0;0;0;0;0;0;0;0;0;0;0;0;0;0;0;0;0;0;0;0;0;0;0;0;0;0;0;0;0;0;0;0;0;0;AGGTGAAGTAAAAGGTTCTTACTTAAACATCACAGCAGCTACTATGGAAGAAGTATACAAACGTGCTGAGTATGCTAAAGCTGTTGGTTCTATCGTTGTTATGATCGATT---TAGTAATGGGTTATACTGCAATCCAAAGTATTGCTTTATGGTCTCGTGAAAACGA-TATGCTTTTAC--ACTTAC--ATCGT-GC…
Otu00416;221;2;0;0;0;0;0;0;0;0;0;0;0;0;0;0;0;0;0;10;0;0;0;0;27;45;16;0;0;0;0;0;0;18;0;2;0;0;0;0;0;0;0;0;0;0;0;0;0;0;0;0;0;0;0;0;0;0;0;0;0;0;0;0;0;0;0;0;0;0;0;0;0;0;0;0;0;0;0;0;29;0;0;0;17;40;0;4;0;11;0;0;AGGTGAAGTTAAAGGTTCTTATTTAAACATTACTGCAGCTACAATGGAAGAAGTGTACAAACGTGCTGAGTACGCTAAAGCAGTTGGTTCTGTAATCGTAATGATCGATT---TAGTTATGGGTTACACAGCAATTCAAAGTTCAGCTATCTGGGCCCGTGAAAACGA-CATGATTTTAC--ACTTAC--ACCGT…
Otu00417;221;0;5;2;0;5;3;0;0;0;8;5;3;7;4;8;5;0;0;5;14;0;15;1;10;2;2;11;1;3;5;4;9;0;2;2;0;3;0;0;0;3;0;16;3;0;3;10;0;5;5;15;0;6;0;0;0;0;0;0;0;2;0;0;0;3;0;2;0;0;0;0;0;0;0;0;0;0;0;2;0;0;1;0;0;0;1;0;0;0;0;0;AGGTGAAGTTAAAGGTTCTTACTTAAACGTTACAGCAGCTACTCAAGAAGAAATTTACAAACGTGCTGAGTTTGGTAAAGAAATCGGTTCTGTAATTGTTATGATCGACT---TAGTTTTAGGTTACACAGCAATCCAAACAACTGCAATTTGGGCACGTGAAAATGA-CATGA-TTTAC--ACTTAC--ACCGT-G…
Otu00418;220;0;0;0;0;0;0;1;0;0;4;0;4;0;0;0;0;0;0;2;0;0;8;0;0;0;0;3;0;0;0;0;3;0;0;0;1;0;0;0;8;0;0;0;0;0;0;0;0;0;0;0;0;0;0;4;4;0;5;0;0;1;0;28;0;30;0;0;2;0;0;0;0;0;0;0;0;0;0;0;0;0;1;0;104;4;1;0;0;0;1;1;AGGTGAAGTTAAAGGTTCATATTTAAACATCACTGCAGGTACAATGGAAGAAGTTTACAAACGTGCTGAGTATGCAAAAGCAGTAGGTTCTGTAATTGTAATGATCGATT---TAGTTATGGGCTACACAGCAATTCAAAGTGCTGCTCTTTGGGCTCGTGAAAACGA-TATGTTATTAC--ACTTAC--ACCGT-GCAG…
Otu00419;219;0;0;0;0;0;1;0;0;0;0;0;0;0;1;0;0;0;0;0;0;2;30;0;0;0;0;0;0;0;0;14;0;0;2;0;0;0;0;0;1;0;0;0;0;7;0;0;2;2;33;1;0;0;0;56;3;1;0;1;35;0;0;0;0;7;0;0;0;0;0;0;8;0;0;1;0;0;0;0;0;1;1;1;3;0;0;0;4;0;1;0;AGGTGAAGTTAAAGGTTCTTACTTAAACATCACAGCAGCTACTATGGAAGAAGTGTACAAACGTGCAGAATACGCTAAAATGGTTGGTTCTGTAATCGTTATGATCGATT---TAGTAATGGGTTACACAGCAATTCAAAGTATTGCTTTATGGGCTCGTGAAAACGA-TATGGTATTAC--ACTTAC--ACCGT-GCT…
Otu00420;218;0;0;0;0;0;0;0;0;28;0;2;1;0;0;0;0;0;0;6;5;0;2;0;0;2;3;1;0;0;0;0;0;0;0;0;0;133;0;0;0;0;0;0;0;0;0;1;3;1;0;0;0;0;0;0;0;0;2;0;15;0;0;0;0;2;0;1;0;0;0;0;0;7;0;0;0;0;0;0;0;0;0;2;0;0;0;0;0;1;0;0;AGGTGAAGTTAAAGGTTCTTACTTAAACATCACTGCAGGTACAATGGAAGAAGTTTACAAACGTGCTGAATATGCTAAAGCAGTAGGTTCTGTAATTGTAATGATCGACT---TAGTAATGGGTTACACAGCAATTCAAAGTGCTGCAATCTGGTCTCGTGAAAACGA-CATGCTTTTAC--ACTTAC--ACCGT-GCAG…
Otu00421;218;0;0;0;0;0;0;0;0;0;0;0;0;0;0;0;0;0;0;81;0;0;0;14;0;12;9;19;0;7;0;0;0;7;0;2;0;0;0;0;0;0;0;0;0;0;0;0;0;0;0;0;1;0;0;0;0;0;0;0;0;0;0;0;0;0;0;0;0;0;0;0;0;0;0;0;0;0;8;0;0;5;2;0;0;9;9;15;0;2;0;16;AGGTGAAGTAAAAGGTTCATACTTAAACGTTACTGCAGCTACTATGGATGAACTTTACAAACGTGCTAACTACGCTAAAGCTGTAGGTTCTGTAATTATCATGATCGACT---TAGTATTAGGTTACACAGCTATTCAAAGTGCTGCTATCTGGTCTCGTGAAAACGA-TATGGTATTAC--ACTTAC--ACCGT-GC…
Otu00422;216;0;0;0;0;0;0;0;0;0;0;0;0;0;0;0;0;0;0;0;0;2;0;0;0;0;0;0;91;0;0;0;0;0;0;0;0;0;2;65;0;0;0;0;0;0;2;0;0;0;0;0;0;0;0;0;0;0;0;0;0;0;0;0;0;0;0;0;0;0;4;38;0;0;0;0;0;0;0;0;12;0;0;0;0;0;0;0;0;0;0;0;AGGTGAAACTAAAGGTTCTTACTTAAACATTACTGCTGGTACAATGGAAGAAGTGTACAAACGTGCTGAGTACGCTAAAGCGGTTGGTTCAGTAATTGTTATGATCGATT---TAGTAATGGGTTATACAGCAATTCAAAGTGCAGCTATCTGGGCTCGTGAAAATGA-CATGGTATTAC--ACTTAC--ACCGT-GCAG…
Otu00423;216;5;2;0;0;0;0;0;0;0;5;14;2;0;0;0;0;1;0;1;2;0;0;0;0;1;6;6;0;20;0;0;4;10;0;0;0;0;0;0;0;0;0;0;0;0;0;0;2;0;0;0;2;4;6;0;0;0;0;0;0;19;3;0;0;0;3;0;0;0;0;0;0;0;0;0;0;0;17;0;0;0;2;0;0;13;31;29;0;1;5;0;AGGTGAAGTAAAAGGTTCTTACTTAAACG-TACTGCTGCTACTATGGAAGAAGTGTACAAACGTTCTCAGTACGCTAAAACAGTAGGTTCTGTAATTATTATGATCGATT---TAGTTATGGGTTATACTGCAATTCAAAGTATTGCACTATGGGCTCGTGAAAATGA-CATGATTTTAC--ATTTAC--ACCGT-…
Otu00424;215;0;0;0;0;12;0;5;0;10;0;4;0;0;0;0;2;6;0;9;0;0;45;6;5;3;0;1;0;0;2;0;0;1;0;2;3;21;0;0;0;0;0;0;7;0;6;23;8;22;0;4;0;0;0;0;0;0;0;0;0;0;0;2;0;0;0;4;0;0;0;0;0;0;0;1;0;0;0;0;0;1;0;0;0;0;0;0;0;0;0;0;AGGTGAAGTTAAAGGTTCATACTTAAACATCACTGCTGGTACAATGGAAGAAGTATACAAACGTGCTGAGTATGCTAAAGCAGTTGGCTCTGTAATTGTTATGATCGACT---TAGTTATGGGTTACACAGCAATTCAAAGTTCTGCTGTATGGGCTCGTGAAAACGA-TATGCTTTTAC--ACTTAC--ACCGT-GC…
Otu00425;215;0;1;4;0;0;0;0;0;0;0;0;0;1;0;0;0;0;0;0;0;0;0;21;3;9;2;10;0;0;0;1;0;22;0;16;17;0;0;0;0;13;0;0;0;0;0;0;0;2;1;0;1;0;0;0;0;0;0;0;0;0;0;0;0;0;0;0;0;0;0;0;0;0;0;27;1;0;2;0;2;9;6;18;20;1;2;0;0;2;0;1;AGGTGAAGTTAAAGGTTCTTACTTAAACATCACTGCTGGTACAATGGAAGAAGTATACAAACGTGCTGAGTATGCTAAAGCAGTTGGTTCTGTAATTGTTATGATCGACT---TAGTTATGGGTTACACAGCAATTCAAAGTTCTGCTGTATGGGCTCGTGATAACGA-TATGCTTTTAC--ACTTAC--ACCGT…
Otu00426;214;1;19;3;0;0;0;0;7;0;1;5;0;0;10;0;0;0;0;2;9;0;0;0;0;3;17;3;0;19;0;0;0;0;76;0;0;0;0;0;0;0;0;0;0;0;0;0;0;2;0;0;0;2;10;1;0;0;0;1;0;0;4;0;0;5;0;0;1;0;0;0;0;0;0;0;0;0;0;0;0;0;6;0;2;3;0;2;0;0;0;0;AGGTGAAGTAAAAGGTTCTTACTTAAATGTTACTGCAGCTACTCAAGAAGAAATCTACAAACGTTCTGAGTTTGCTAAAGAAATTGGTTCTGTAATTATTATGATCGACT---TAGTTTTAGGTTACACAGCAATCCAAACAACTGCAATTT-GGCACGTGACAATGA-CATGATTTTAC--ACTTAC--ACCGT-GC…
Otu00427;213;0;0;1;0;1;4;0;0;1;1;8;4;2;10;7;0;0;0;0;12;0;9;1;1;3;0;8;2;1;1;2;5;0;1;0;1;0;0;0;0;1;0;7;2;0;1;6;0;0;2;6;0;19;1;3;0;6;3;0;0;3;0;0;2;8;0;5;0;0;0;2;0;5;0;2;3;0;7;7;0;7;6;5;0;0;1;0;0;0;7;0;AGGTGAAGTAAAAGGTTCATACTTAAACGTTACAGCAGCTACTCAAGAAGAAATTTACAAACGTGCTGAGTTTGGTAAAGAAATCGGTTCTGTAATTGTTATGATCGACT---TAGTTTTAGGTTACACAGCAATCCAAACAACTGCAATTTGGGCACGTGAAAATGA-CATGATTTTAC--ACTTAC--ACCGT-GCAGG…
Otu00428;212;72;0;0;0;0;0;0;0;0;2;0;0;0;0;0;0;4;4;3;0;8;0;0;0;11;0;0;0;0;21;0;0;8;0;0;0;0;0;0;0;0;0;0;0;0;0;0;0;0;0;0;8;0;1;0;0;0;0;0;0;19;0;0;0;0;4;0;11;0;0;0;0;0;0;0;0;1;3;0;4;2;16;0;0;1;5;2;0;2;0;0;AGGTGAAGTAAAAGGTTCATACTTAAACATCACAGCTTCAACGATGGAAGAAGTACTTAAACGTGCTGAATACGCGAAAGAAGTAGGTTCTATCGTTGTTATGATCGATT---TAGTTATGGGTTACACAGCTATTCAAAGTGCTGCAATCTGGGCTCGTGATAACGA-TATGCTTTTAC--ATTTAC--ACCGT-GC…
Otu00429;212;29;0;0;0;0;0;0;0;0;0;1;20;0;9;0;0;27;3;2;0;0;0;0;6;0;0;8;0;13;0;0;42;0;1;7;0;0;0;0;2;0;0;5;0;0;0;1;0;0;0;0;0;0;0;0;6;0;0;0;0;0;0;12;0;5;6;0;0;0;0;0;0;1;1;1;0;0;0;4;0;0;0;0;0;0;0;0;0;0;0;0;AGGTGAAGTTAAAGGTTCTTATTTAAACGTTACAGGTGCTACAATGGAAGACGTGTACGAACGTGCTGAGTACGCTAAATCTCTTGGTTCTGTAATTATCATGATCGATT---TAGTTATGGGTTACACAGCAATTCAATCAATTGCTTTATGGGCTCGTAAAAACGA-TATGGTGTTAC--ACTTAC--ACCGT-GC…
Otu00430;212;152;0;0;0;0;0;0;0;0;15;0;0;0;0;2;0;0;19;0;0;0;0;0;2;0;4;0;0;0;3;0;0;0;0;0;0;0;1;0;0;0;0;0;0;0;0;0;0;0;0;0;2;0;0;0;0;0;0;0;0;3;0;0;0;0;3;0;3;0;0;0;0;0;0;0;0;0;0;0;0;0;1;0;0;2;0;0;0;0;0;0;AGGTGAAGTAAAAGGTTCTTACTTAAACATCACAGCTTCAACGATGGAAGAAGTACTTAAACGTGCTGAATACGCGAAAGAAGTAGGTTCTATCGTTGTTATGATCGATT---TAGTTATGGGTTACACAGCTATTCAAAGTGCTGCAATCTGGGCTCGTGATAACGA-TATGCTTTTAC-ATTTTAC--ACCGT-GCAG…
Otu00431;212;0;0;0;0;0;0;0;0;0;1;0;0;0;0;0;0;3;2;0;0;0;0;0;1;14;0;0;0;0;7;0;0;0;1;0;0;0;0;0;0;0;0;0;0;0;1;0;6;6;0;15;0;0;0;0;0;0;0;0;0;7;0;0;0;0;0;0;2;0;0;0;0;0;0;0;0;52;0;0;0;0;0;3;30;0;1;0;0;0;53;7;AGGTGAAGTTAAAGGTTCATACTTAAACATCACAGCAGCTACTATGGAAGAAGTTTACAAACGTGCAGAGTACGCTAAAATGGTTGGTTCTGTAATCGTTATGATCGATT---TAGTAATGGGCTACACAGCAATCCAAAGTATTGCTTTATGGGCTCGTGAAAACGA-TATGGTATTAC--ATTTAC--ACCGT-GCT…
Otu00432;212;0;0;0;0;0;0;0;0;0;0;0;0;0;0;0;0;0;1;17;0;0;0;2;1;1;3;0;0;30;0;0;0;2;0;3;0;0;0;0;0;0;0;0;0;0;0;0;0;0;0;0;1;0;0;0;0;0;0;0;0;0;0;0;0;0;0;0;0;0;0;0;0;0;0;0;0;0;4;0;0;106;8;0;2;8;1;8;0;3;0;11;AGGTGAAGTAAAAGGTTCATACTTAAACGTTACTGCAGCTACTATGGATGAACTTTACAAACGTGCTAACTACGCT--AGCTGTAGGTTCTGTAATTATCATGATCGACT---TAGTATTAGGTTACACAGCTATTCAAAGTGCTGCTATCTGGTCTCGTGAAAACGA-TATGGTATTAC--ACTTAC--ACCGT-GCA…
Otu00433;212;12;0;1;0;2;42;0;0;0;12;0;3;0;4;12;0;7;0;1;2;0;0;3;0;0;5;2;0;2;0;0;50;7;0;0;0;0;0;0;0;0;0;0;0;0;0;1;0;0;0;0;2;0;2;0;0;1;0;0;0;15;0;7;0;0;3;0;0;0;0;0;0;0;0;0;0;0;1;0;0;1;9;0;0;0;0;3;0;0;0;0;AGGTGAAGTAAAAGGTTCTTACTTAAACGTTTACTGCGGCTACTATGGAAGAAGTGTACAAACGTGCTGAGTACGCTAAAAACGTAGGTTCTGTAATTATTATGATCGATT--TAGTTATGGGTTATACTGCAATTCAAAGTATTGCAATATGGGCTCGTGAAAACGA-CATGGTTTTAC--ACTTAC--ACCGT-GC…
Otu00434;211;14;0;0;0;3;30;0;66;0;3;0;1;0;13;2;0;3;0;0;0;0;0;0;0;0;0;0;0;2;0;0;0;0;0;0;0;0;0;0;0;0;0;0;0;0;0;0;0;0;0;0;0;3;2;0;0;2;27;31;0;0;0;0;0;2;0;0;2;0;0;0;0;4;0;0;0;0;0;0;0;0;1;0;0;0;0;0;0;0;0;0;AGGTGAAGTTAAAGGTTCATACTTAAACATCACTGCTGGTACTATGGAAGAAGTTTACAAGCGTGCAGAATACGGTAAAGCTGTTGGTTCTGTAATCGTTATGATCGACT---TAGTTATGGGTTATACAGCAATTCAAAGTGCTGCTGTTTGGGCTCGTGAAAACGA-CATGCTTTTAC--ACTTAC--ACCGT-GC…
Otu00435;211;0;0;0;0;2;0;0;0;0;0;0;2;0;0;0;8;2;0;0;0;0;0;0;0;0;0;0;0;4;0;0;0;0;0;0;0;0;0;0;0;0;0;0;0;0;20;20;5;0;0;0;0;0;0;0;88;0;0;0;0;4;0;5;0;8;0;16;0;0;0;0;0;0;0;16;0;0;11;0;0;0;0;0;0;0;0;0;0;0;0;0;AGGTGAAGTAAAAGGTTCTTACTTAAACATCACTGCCGGTACAATGGAAGAAGTTTACAAACGTGCTAATTATGCTAAAGCAGTAGGTTCTATCATCGTTATGATCGACT---TAGTAATGGGTTATACAGCGATTCAATCAATTGCTTACTGGGCTCGTGAAAACGA-TATGCTTTTAC--ACTTAC--ACCGT-GC…
Otu00436;210;0;1;4;0;5;3;0;1;0;7;6;5;0;11;4;5;0;0;1;5;0;6;6;4;2;3;4;10;1;10;1;7;0;3;1;1;0;0;0;0;5;0;9;1;7;1;2;0;0;3;12;0;7;0;0;2;9;0;0;0;2;0;0;0;0;0;2;0;0;0;0;0;6;1;3;0;2;1;1;0;1;8;5;0;0;0;0;1;0;0;2;AGGTGAAGTAAAAGGTTCATACTTAAACGTTACAGCAGCTACTCAAGAAGAAATTTACAAACGTGCTGAGTTTGGTAAAGAAATCGGTTCTGTAATTGTTATGATCGACT---TAGTTTTAGGTTACACAGCAATCCAAACAACTGCAGTTTGGGCACGTGAAAATGA-CATGATTTTAC--ACTTAC--ACCGT-GCAG…
Otu00437;210;1;0;0;0;0;0;0;0;0;0;2;18;0;0;0;0;0;0;0;0;2;0;0;0;0;0;18;0;3;1;3;2;0;0;0;0;0;0;0;0;0;0;0;0;0;3;1;12;0;11;0;2;0;0;0;2;7;0;0;0;0;0;1;0;26;0;0;3;0;0;0;0;0;0;12;0;43;1;0;11;3;0;0;0;0;7;13;2;0;0;0;AGGTGAAGTAAAAGGTTCATACTTAAACATCACTGCAGCTACTATGGAAGAAGTTTACAAACGTGCAGAATATGCTAAAATGGTGGGTTCTGTAATTATAATGATCGATT---TAGTTATGGGTTACACAGCAATCCAAAGTATTGCTTTATGGGCTCGTGAAAACGA-TATGGTATTAC--ACTTAC--ACCGT…
Otu00438;208;0;0;0;0;0;0;0;0;0;0;0;0;0;0;0;0;0;0;0;0;0;0;0;0;0;0;0;0;0;0;0;0;0;0;0;10;0;45;0;0;13;39;0;0;4;0;0;3;0;0;0;0;0;0;0;0;0;0;0;0;0;0;0;0;0;0;0;0;4;73;0;13;0;4;0;0;0;0;0;0;0;0;0;0;0;0;0;0;0;0;0;AGGTGAAGTTAAAGGTTCATACTTAAACATCACTGCTGGTACAATGGAACAAGTTTACGAACGTGCTGAATATGCTAAATCAGTAGGTTCTATCATTGTTATGATCGATT---TAGTTATGGGTTACACAGCAATCCAATCTTCAGCTATCTGGGCTCGTAACAACGA-TATGCTTTTAC--ACTTAC--ACCGT-GC…
Otu00439;208;0;0;0;0;0;0;0;0;1;0;0;0;0;0;0;0;0;0;0;0;0;0;0;1;0;0;0;0;0;0;0;0;0;0;0;5;0;3;0;0;2;0;0;16;0;0;2;1;0;0;0;0;0;0;12;0;0;0;0;0;0;0;0;0;0;0;5;0;0;20;32;67;0;30;0;2;0;0;0;0;0;0;9;0;0;0;0;0;0;0;0;AGGTGAAGTAAAAGGTTCTTACTTAAACATTACTGCTGGTACAATGGAAGAAGTATACAAACGTGCTGAGTATGCT--AGCAGTTGGTTCTGTAATTGTTATGATTGACT---TAGTAATGGGTTACACAGCAATTCAAAGTTCTGCTATTTGGGCTCGTGAAAACGA-TATGCTTTTAC--ACTTAC--ACCGT-GC…
Otu00440;206;0;0;35;1;0;0;0;34;4;0;0;0;0;2;0;0;0;0;0;0;0;0;0;0;0;0;0;0;1;0;0;0;0;0;0;0;0;0;0;0;0;0;0;0;0;0;0;0;0;0;0;0;1;42;0;0;13;0;60;0;0;0;0;0;2;0;0;0;0;0;0;0;0;0;0;0;0;0;2;0;0;8;0;0;0;0;1;0;0;0;0;AGGTGAAGTTAAAGGTTCTTATTTAAAACGTTACTGCAGCTACTCAAGAAGAAATTTACAAACGTGCTGAGTTTGCTAAAGAAATCGGTTCTGTTATTATTATGGTTGATT--TAGTATTAGGTTACACAGCAATTCAAACAACAGCAATTTGGGCACGTGAAAACGA-CATGATTTTAC--ATTTAC--ACCGT-GCA…
Otu00441;204;0;0;0;0;0;0;0;0;0;0;0;0;0;0;0;0;56;0;0;0;0;0;0;0;0;0;0;0;1;0;0;0;55;0;0;0;0;0;0;0;0;0;0;0;0;0;0;0;0;0;0;0;0;0;2;0;0;0;0;0;0;0;0;0;0;3;0;76;0;0;0;0;0;0;0;0;5;2;0;0;0;0;0;0;1;0;0;0;1;0;2;AGGTGAAGTAAAAGGTTCTTACTTAAACATCACTGCAGGAACTGTGGAAGAAATGCACAAAAGATGTGAATATGCTAGACAAGTAGGTAGTGTAATTGTTATGATTGATT---TAGTAATTGGTTATACTGCTATTCAAACTGCAGCAATTTGGGCTCGTGAAAACGA-TCAAATTTTAC--ATTTAC--ATCGA-GCAGG…
Otu00442;204;0;0;0;0;0;0;0;1;0;0;0;0;0;0;0;0;0;2;0;0;5;18;0;0;11;0;52;0;0;2;0;0;0;0;0;5;0;0;0;0;0;0;0;0;3;0;3;13;6;0;0;0;0;0;1;0;0;0;0;0;0;4;0;0;0;0;0;0;0;0;8;0;0;1;0;0;3;0;0;32;0;0;3;0;31;0;0;0;0;0;0;AGGTGAAGTAAAAGGTTCATACTTAAACATCACTGCTGGTACAATGGAAGAAGTATACAAACGTGCTGAATATGCTAAAGCAGTTGGCTCTGTAATTGTTATGATCGACT---TAGTAATGGGTTACACAGCAATTCAAAGTTCTGCTATCTGGGCTCGTGACAACGA-TATGCTTTTAC--ACTTAC--ACCGT-GC…
Otu00443;203;0;1;0;0;0;0;0;0;0;0;1;0;0;9;0;0;0;0;3;0;0;0;0;1;0;7;0;0;3;0;0;0;0;32;0;0;0;0;0;0;0;0;0;0;0;0;0;0;1;0;0;2;6;13;1;0;0;0;0;3;0;13;0;0;32;0;0;0;0;0;0;0;0;0;0;0;2;3;9;0;0;16;1;2;19;6;17;0;0;0;0;AGGTGAAGTTAAAGGTTCTTATTTAAATGTTACTGCAGCTACTCAAGAAGAAATCTACAAACGTTCTGAGTTTGCTAAAGAAATTGGTTCTGTAATTATTATGATCGACT---TAGTTTTAGGTTACACAGCAATCCAAACAACTGCAATTTGGGCACGTGACAATGA-CATGATTTTAC--ACTTAC--ACCGT-G…
Otu00444;202;0;0;0;0;25;3;0;1;2;1;1;0;0;1;0;0;0;1;4;0;4;0;0;10;0;0;0;0;6;10;2;0;0;35;4;0;0;0;0;0;0;0;0;0;0;0;1;0;0;0;0;0;1;0;0;0;2;0;13;0;4;1;0;2;38;0;2;0;0;0;0;0;0;0;0;0;0;1;4;0;3;0;0;0;0;0;1;1;16;1;1;AGGTGAAACTAAAGGTTCATACTTAAACATTACTGCTGGTACGATGGAAGAAGTTTACAAACGTGCTCAATATGCTAAAGCAGTAGGGTCTGTAATTGTTATGATCGATT---TAGTTATGGGTTACACAGCAATTCAATCAATTGCACTTTGGGCTCGTGACAACGA-TATGCTTTTAC--ATTTAC--ACCGT-G…
Otu00445;201;0;0;0;0;0;0;0;0;0;0;0;0;0;0;0;0;0;21;0;0;0;0;0;2;3;0;71;0;0;0;0;0;0;0;0;0;0;2;0;0;0;0;0;0;0;0;0;9;2;0;0;0;0;0;0;0;0;0;0;0;0;0;0;0;0;0;0;0;0;0;0;0;0;0;0;0;24;0;0;0;0;0;3;0;0;59;0;0;0;0;5;AGGTGAAGTTAAAGGTTCTTATTTAAACATCACTGCAGGTACAATGGAAGAAGTTTACAAACGTGCTGAATACGCTAAAGCAGTAGGTTCTGTAATCGTAATGATCGACT---TAGTAATGGGTTACACAGCAATTCAAAGTGCAGCAATCTGGGCTCGTGAAAACGA-CATGCTTTTAC--ACTTAC--ACCGT-GCAG…
Otu00446;200;0;4;0;0;3;0;0;0;0;5;0;0;1;8;0;9;0;0;0;4;0;0;2;2;0;0;4;0;0;0;0;0;0;0;0;0;4;0;0;0;0;0;12;0;2;2;2;0;0;5;4;0;22;1;0;0;9;2;0;0;8;0;0;0;9;0;2;1;0;0;0;0;19;0;2;6;0;2;17;0;3;5;9;0;1;0;0;0;5;0;4;AGGTGAAGTAAAAGGTTCTTACTTAAACGTTACAGCAGCTACTCAAGA--AGATTTACAAACGTGCTGAGTTTGGTAAAGAAATCGGTTCTGTAATTGTTATGATCGACT---TAGTTTTAGGTTACACAGCAATCCAAACAACTGCAATTTGGGCACGTGAAAATGA-CATGATTTTAC--ACTTAC--ACCGT-GCAG…
Otu00447;200;1;0;0;0;0;0;0;0;0;0;0;3;0;0;0;0;0;2;2;1;3;0;0;0;0;0;6;14;8;0;0;14;0;0;0;0;51;2;22;0;0;0;0;0;2;0;0;7;1;0;0;0;0;0;11;1;0;2;0;0;0;3;0;0;0;0;0;0;0;0;0;0;13;0;0;0;0;1;0;0;0;0;0;0;0;0;18;0;10;2;0;AGGTGAAGTTAAAGGTTCATATTTAAATATTACTGCAGGTACAATGGAAGAAGTATACAAACGTGCTGAGTATGGTAAAGCAGTTGGCTCTGTAATTGTAATGATCGATT---TAGTAATGGGTTATACAGCAATTCAAAGTGCAGCTATTTGGGCTCGTGACAATGA-TATGCTTTTAC--ACTTAC--ACCGT-…
Otu00448;200;0;0;0;0;0;0;0;0;0;0;0;0;0;0;0;0;0;0;0;0;0;0;0;0;0;0;0;0;0;0;0;0;2;1;0;0;16;0;0;0;0;0;3;1;6;16;0;0;0;0;0;0;0;0;0;0;0;0;0;0;0;0;2;0;0;0;0;0;145;2;0;1;2;0;1;1;0;0;0;0;0;0;0;0;0;0;0;0;1;0;0;AGGTGAAGTTAAAGGTTCTTACTTAAACG-TACAGCTGCTACTATGGAAGAAATCTATAAACGTTGTGAGTACGCGAAAGAAGTAGGGTCTGTAATTGTGATGATCGATT---TAGTTATGGGTTACACAGCAATTCAAAGTGCTGCAATCTGGGCTCGTGAAAATGA-TATGATTTTAC--ATTTAC--ACCGT-GCAG…
Otu00449;199;0;1;2;0;0;0;0;3;0;0;3;0;0;0;0;0;1;0;0;2;0;0;0;0;0;2;4;2;4;0;0;0;0;16;0;0;0;0;0;0;0;0;0;0;0;0;0;0;0;0;0;0;11;10;0;0;0;0;5;3;0;24;0;0;45;0;1;6;0;0;0;0;0;0;0;0;4;0;16;0;0;14;0;4;6;3;7;0;0;0;0;AGGTGAAGTAAAAGGTTCTTACTTAAATGTTACTGCAGCTACTCAAGAAGAAATCTACAAACGTTCTGAGTTTGCTAAAGAAATTGGTTCTGTAATTATTATGATCGACT---TAGTTTTAGGTTACACAGCAATCCAAACAACTGCAATTTGGGCACGTGACAATGA-CATGATTTTAC--ACTTAC--ACCGT-G…
Otu00450;199;0;0;0;0;0;0;0;0;2;2;1;1;0;0;0;1;26;0;1;0;0;10;1;0;0;0;4;0;0;0;1;3;0;2;0;2;0;1;0;5;0;0;2;0;0;12;2;2;0;0;0;0;0;0;2;0;0;2;0;0;5;1;12;0;26;0;0;0;0;1;0;0;2;0;2;0;0;4;0;0;1;1;0;54;4;1;0;0;0;0;0;AGGTGAAGTTAAAGGTTCTTACTTAAACATCACTGCAGGTACAATGGAAGAAGTTTACAAACGTGCTGAGTATGCAAAAGCAGTAGGTTCTGTAATTGTAATGATCGATT---TAGTTATGGGCTACACAGCAATTCAAAGTGCTGCTCTTTGGGCTCGTGAAAACGA-TATGTTATTAC--ACTTAC--ACCGT-GC…
Otu00451;199;0;0;0;0;0;0;0;0;0;0;0;0;0;0;0;0;0;0;0;0;0;2;0;0;0;5;0;0;1;0;0;0;0;0;0;0;0;0;0;0;0;0;0;0;169;8;0;6;0;0;0;0;0;0;0;0;0;0;0;0;0;0;0;0;0;0;0;0;0;5;0;2;0;0;0;0;0;0;0;0;0;0;0;1;0;0;0;0;0;0;0;AGGTGAAGTTAAAGGTTCATACTTAAACATCACTGGTGGTACAATGGAAGAAGTTTACAAACGTGCTGAGTACGCAAAAGCAGTAGGTTCTGTAATTGTAATGATCGATT---TAGTTATGGGTTACACAGCAATTCAAAGTATTGCTCTTTGGGCTCGTGAAAACGA-TATGTTATTAC--ACTTAC--ACCGT-GCAGGT…
Otu00452;196;0;0;0;0;0;0;0;0;0;0;0;0;21;0;0;0;0;0;0;0;19;0;0;0;0;0;34;26;1;0;23;1;0;0;0;0;0;0;0;0;0;0;0;0;0;0;0;0;0;0;0;0;0;0;0;0;0;0;0;0;0;0;0;0;0;0;0;0;0;0;2;0;0;0;0;0;0;0;0;0;0;0;0;0;0;48;12;9;0;0;0;AGGTGAAGTTAAAGGTTCTTATTTAAACGTTACTGCAGCTACTCAAGAAGAAGTTTATAAACGTGCTGCCTTTGCTAAAGAACTTGGTTCTGTTATTATTATGATCGACT---TAGTAATGGGTTACACATCAATCCAAACAACTGCTATTTGGGCACGTGAAAACGA-TATGATTTTAC--ACTTAC--ACCGT-G…
Otu00453;195;0;0;0;0;0;0;2;0;0;0;0;0;0;0;0;0;0;0;0;0;0;0;0;3;1;1;0;0;0;0;0;0;2;0;139;0;0;0;0;0;0;0;0;0;0;0;0;0;0;0;0;0;0;0;0;0;0;0;0;0;0;0;0;0;0;0;0;0;0;0;0;0;0;0;0;0;0;0;0;0;18;0;1;11;15;0;0;0;2;0;0;AGGTGAAACTAAAGGTTCATACTTAAACATCACTGCAGGCACAATGGAAGAAGTTTACAAACGAGCTGAGTATGCAAAAGCGGTTGGCTCAGTAATTGTTATGATCGATT---TAGTAATGGGTTATACAGCGATTCAAAGTGCAGCAATTTGGTCTCGTGATAACGA-TATGTTATTAC--ATTTAC--ATAGA-GCA…
Otu00454;195;0;0;0;0;0;0;0;0;0;0;0;0;0;0;0;0;0;2;0;0;0;0;0;0;0;0;3;1;0;1;0;1;0;0;0;83;0;0;0;0;0;9;0;66;0;0;0;1;0;1;0;0;0;0;0;0;0;0;0;0;0;0;0;0;0;0;0;0;0;2;0;10;0;15;0;0;0;0;0;0;0;0;0;0;0;0;0;0;0;0;0;AGGTGAAGTTAAAGGTTCTTATTTAAACATCACAGCTGGTACAATGGAAGAAGTTTATGCACGTGCAGAATATGCAAAAGCAGTTGGTTCTGTAATCGTTATGATCGACT---TAGTTATGGGTTATACAGCAATTCAAAGTGCTGCTATTTGGTCTCGTAACAACGA-TATGATTTTAC--ACTTAC--ACCGT-GCAG…
Otu00455;194;0;0;0;0;0;0;0;0;0;0;0;0;0;0;0;0;0;0;0;0;0;0;0;0;0;0;0;0;0;0;0;0;0;0;0;0;0;0;0;0;0;192;0;0;0;0;0;0;0;0;0;0;0;0;0;0;0;0;0;0;0;0;0;0;0;0;0;0;0;0;0;1;0;1;0;0;0;0;0;0;0;0;0;0;0;0;0;0;0;0;0;AGGTGAAGTTAAAGGTTCATATTTAAACATCACTGCAGGTACAATGGAAGAAGTGTACAAACGTGCTGAGTACGCTAAATCTGTAGGTTCTGTAATTGTAATGATTGACT---TAGTAATGGGTTACACAGCAATTCAAAGTGCTGCATACTGGGCTCGTGAAAATGA-CATGATTTTAC--ACTTAC--ACCGT-GCAGGT…
Otu00456;194;0;0;0;0;0;12;0;0;0;15;3;1;0;0;16;0;1;0;0;0;0;0;0;0;0;10;0;0;4;0;0;0;0;0;0;0;0;0;0;0;0;0;0;0;0;0;0;0;0;0;0;3;0;0;0;0;5;0;0;0;17;2;37;0;0;5;0;0;0;0;0;0;0;0;0;0;0;0;0;0;0;3;0;0;17;0;43;0;0;0;0;AGGTGAAGTTAAAGGTTCATACTTAAACATCACTGGTGGTACTATGGAAGAAGTTTATAAACGTGCAGAATACGCTAAAGCAGTTGGTTCGATTGTTATTATGATCGACT---TAGTTATGGGTTATACAGCGATTCAAAGTGCTGCTGTTTGGTCTCGCGAAAACGA-CATGCTTTTAC--ATTTAC--ACCGT-…
Otu00457;193;0;0;0;0;1;0;8;0;1;2;0;10;0;0;0;0;0;0;0;0;0;8;1;0;0;0;0;0;0;0;0;6;0;4;0;17;0;2;0;34;1;0;0;0;3;12;0;0;0;21;0;0;0;0;1;1;0;10;0;0;0;0;2;0;0;0;0;0;0;0;0;0;1;1;23;2;2;0;0;0;0;1;2;2;0;0;0;0;0;9;5;AGGTGAAGTTAAAGGTTCATATTTAAACGTTACAGCTGCGACTATGGAAGAAATCTACAAACGTTGTGAGTATGCTAAAGAAGTAGGTTCTGTAATTGTAATGATCGATT---TAGTTATGGGTTATACAGCAATTCAAAGTACTGCTATTTGGGCTCGTGAAAACGA-TATGCTTTTAC--ATTTAC--ACCGT-G…
Otu00458;191;0;0;0;0;0;0;0;0;0;0;0;0;1;1;0;1;0;0;0;0;0;4;0;0;0;0;2;0;0;0;1;0;0;1;0;0;0;0;0;0;5;0;3;4;0;1;0;0;0;1;1;2;6;0;0;0;9;5;0;0;8;0;1;0;1;7;13;0;0;0;0;1;18;0;13;22;1;7;6;0;9;6;13;3;1;1;0;0;9;0;3;AGGTGAAGTTAAAGGTTCATATTTAAACGTTACAGCAGCTACTCAAGAAGAAATTTACAAACGTGCTGAGTTTGGTAAAGAAATCGGTTCTGTAATTGTTATGATCGACT---TAGTTTTAGGTTACACAGCAATCCAAACAACTGCAATTTGGGCACGTGAAAATGA-CATGATTTTAC--ACTTAC--ACCGT-GCA…
Otu00459;191;0;0;0;0;0;0;0;0;0;1;0;1;0;0;2;0;1;12;15;0;0;0;12;6;37;0;0;0;0;0;0;0;40;0;0;0;0;0;0;0;0;0;0;0;0;5;0;0;0;2;0;0;0;0;1;3;0;0;0;0;3;0;1;0;0;3;0;0;0;0;0;0;0;0;0;2;0;0;0;0;0;0;6;38;0;0;0;0;0;0;0;AGGTGAAGTAAAAGGTTCATACTTAAACATCACTGCTGGTACAATGGAAGAAGTATACAAACGCGCTGAGTACGCTAAAGCAGTTGGATCTGTAATTGTTATGATTGACT---TAGTAATGGGTTACACAGCAATTCAAAGTTCTGCTATCTGGGCTCGTGAGAACGA-TATGCTTTTAC--ACTTAC--ACCGT-GC…
Otu00460;190;0;0;0;0;0;0;0;1;5;3;3;3;0;0;0;21;0;0;0;3;1;0;0;0;0;2;16;106;5;0;11;1;0;0;0;0;1;4;0;0;0;0;2;0;0;0;0;0;0;0;0;0;1;0;0;1;0;0;0;0;0;0;0;0;0;0;0;0;0;0;0;0;0;0;0;0;0;0;0;0;0;0;0;0;0;0;0;0;0;0;0;AGGTGAAGTAAAAGGTTCTTACTTAAACGTTACTGCAGCTACTCAAGAAGAAATCTACAAACGCGCTGAGTTTGCTAAAGAAATCGGTTCTGTAATTGTTATGATTGACT---TAGTATTAGGTTACACAGCAATTCAAACAACTGCAATTTGGGCACGTGAAAACGA-CATGATTTTAC--ACTTAC--ACCGT-GCA…
Otu00461;190;0;0;0;6;0;0;0;0;0;4;0;0;55;0;0;4;0;0;0;0;0;0;0;0;0;0;0;0;0;0;0;0;0;0;6;0;0;0;0;0;0;0;0;0;0;0;15;100;0;0;0;0;0;0;0;0;0;0;0;0;0;0;0;0;0;0;0;0;0;0;0;0;0;0;0;0;0;0;0;0;0;0;0;0;0;0;0;0;0;0;0;AGGTGAAGTAAAAGGTTCTTACTTAAACATTACTGCAGGTACAATGGAAGAAGTTTACAAACGTGCTGAGTATGCGAAAGCTGTTGGTTCGGTAATTGTAATGATTGACT---TAGTAATGGGTTACACAGCAATTCAAAGTGCTGCAATCTGGTCTCGTGAAAATGA-TATGCTTTTAC--ACTTAC--ACCGT-GCAG…
Otu00462;189;4;0;1;0;7;0;0;0;0;1;0;2;0;0;6;0;0;6;7;0;0;0;6;1;14;0;1;0;0;2;0;0;10;0;1;0;0;0;0;0;0;0;0;1;1;2;0;0;0;1;0;0;0;0;0;4;0;0;0;0;5;0;1;0;0;1;0;0;0;0;0;0;0;0;0;0;3;1;0;2;0;1;4;79;0;0;0;0;0;0;14;AGGTGAAGTTAAAGGTTCATATTTAAACATCACTGCTGGTACAATGGAAGAAGTATACAAACGCGCTGAGTACGCTAAAGCAGTTGGATCTGTAATTGTTATGATTGACT---TAGTAATGGGTTACACAGCAATTCAAAGTTCTGCTATCTGGGCTCGTGAGAACGA-TATGCTTTTAC--ACTTAC--ACCGT-GCGG…
Otu00463;189;0;0;0;0;0;0;0;0;11;0;0;0;0;2;0;0;0;0;0;4;0;1;0;0;0;0;26;0;0;0;0;0;0;0;0;0;64;0;0;0;0;0;0;0;0;0;1;2;3;0;0;0;0;0;0;0;0;13;1;45;0;0;0;0;2;0;0;0;0;3;0;0;2;0;0;1;0;0;1;0;0;0;3;0;0;0;0;0;4;0;0;AGGTGAAGTTAAAGGTTCATATTTAAACATCACTGCAGGTACAATGGAAGAAGTTTACAAACGTGCTGAATATGCTAAAGCAGTAGGTTCTGTAATTGTAATGATCGACT---TAGTAATGGGTTACACAGCAATTCAAAGTGCTGCAATCTGGTCTCGTGAAAACGA-CATGCTTTTAC--ACTTAC--ACCGT-GCA…
Otu00464;188;0;0;5;0;1;0;0;1;5;0;0;0;0;0;0;1;0;0;1;0;0;11;0;3;1;0;0;0;0;0;0;0;0;0;1;4;6;0;0;0;1;0;0;14;0;36;9;0;3;0;0;0;0;0;0;2;0;9;0;0;1;0;0;0;0;0;15;0;0;0;5;5;0;13;3;5;2;1;0;2;2;6;3;3;0;3;0;0;3;0;2;AGGTGAAGTTAAAGGTTCTTACTTAAACATCACTGCTGGTACAATGGAAGAAGTATACAAACGTGCTGAGTATGCTAAAGCAGTTGGCTCTGTAATTGTTATGATCGACT---TAGTTATGGGTTACACAGCAATTCAAAGTTCTGCTGTATGGGCTCGTGAAAACGA-TATGCTTTTAC--ACTTAC--ACCGT-GCA…
Otu00465;188;0;0;0;0;4;0;0;0;0;0;0;0;0;0;0;0;0;0;0;0;0;0;0;0;0;0;0;0;0;0;51;0;0;0;0;0;0;0;0;0;0;0;0;0;0;8;0;0;0;0;0;0;0;0;0;88;37;0;0;0;0;0;0;0;0;0;0;0;0;0;0;0;0;0;0;0;0;0;0;0;0;0;0;0;0;0;0;0;0;0;0;AGGTGAAGTAAAAGGTTCTTACTTAAACATTACTGCTGGTACTATGGAAGAAGTTTACGCACGTGCTAACTACGCAAAATCAGTAGGTTCTGTAATTGTTATGATCGATT---TAGTTATGGGTTATACAGCAATTCAAAGTTCTGCTATTTGGGCTCGTAATAACGA-TATGATCTTAC--ATTTAC--ACCGT-GCAGG…
Otu00466;187;0;0;0;0;0;0;0;0;0;0;0;0;0;0;0;0;0;0;0;0;0;0;0;0;1;0;0;0;0;0;0;0;2;0;1;0;0;0;0;0;0;0;0;0;0;0;0;0;0;0;0;0;0;0;0;0;0;0;0;0;0;0;0;0;0;0;0;0;0;0;0;0;0;0;0;0;0;0;0;0;0;0;0;0;0;0;0;0;183;0;0;AGGTGAAGTTAAAGGTTCTTATTTAAACGTTACTGCTGGTACAATGGAAGAAGTTTATAAACGTGCTGAATACGCTAAATCAGTAGGCTCTATCGTTATTATGATCGATT---TAGTTATGGGTTATACAGCGATTCAATCAATTGCTATTTGGGCTCGTGAAAATGA-TATGCTTTTAC--ATTTAC--ACCGT-GCAGGT…
Otu00467;185;0;0;0;0;0;0;0;0;0;0;0;0;0;0;0;1;0;0;0;0;0;0;0;0;0;0;0;0;0;0;0;0;0;0;0;1;0;0;0;0;0;0;0;5;8;0;0;0;0;1;0;0;0;0;12;1;0;0;0;0;0;0;0;0;0;0;0;0;0;12;30;47;0;62;0;0;0;0;0;1;0;0;2;0;0;0;0;0;0;0;2;AGGTGAAGTAAAAGGTTCATACTTAAACATTACTGCTGGTACAATGGAAGAAGTATACAAACGTGCTGAGTATGCTAAAGCAGTTGGTTCTGTAATTGTTATGATTGACT---TAGTAATGGGTTACACAGCAATTCAAAGTTCTGCTATTTGGGCTCGTGAAAACGA-TATGCTTTTAC--ACTTAC--ACCGT-GCA…
Otu00468;185;58;0;0;0;0;0;0;1;13;0;0;0;0;0;0;0;0;0;0;0;0;0;0;0;0;4;4;0;0;0;0;0;24;0;0;0;0;0;0;0;0;0;0;0;0;0;0;1;0;0;0;69;0;0;0;0;0;0;0;0;2;0;0;0;0;0;0;0;0;0;0;0;0;0;0;0;0;0;0;0;0;1;6;2;0;0;0;0;0;0;0;AGGTGAAGTAAAAGGTTCTTACTTAAATATTACTGCAGGTACAATGGAAGAAGTGTACAAACGTGCTGAGTACGCTAAATCTGTTGGTTCAGTTATTGTAATGATCGATT---TAGTAATGGGTTACACAGCAATTCAAAGTGCTGCTATCTGGTCTCGTGAGAATGA-TATGCTTTTAC--ATTTAC--ACCGT-GCAG…
Otu00469;185;0;0;0;0;0;0;0;0;0;0;0;0;0;0;0;0;0;0;0;0;0;0;0;0;0;0;0;0;0;0;0;0;0;0;0;2;0;1;0;0;13;0;0;23;0;0;0;2;0;0;0;0;0;0;5;0;0;0;0;1;0;0;0;0;0;0;0;0;0;18;24;65;0;19;1;3;0;0;0;1;0;0;5;0;0;0;0;0;0;0;2;AGGTGAAGTAAAAGGTTCATATTTAAACATTACTGCTGGTACAATGGAAGAAGTATACAAACGTGCTGAGTATGCTAAAGCAGTTGGTTCTGTAATTGTTATGATTGACT---TAGTAATGGGTTACACAGCAATTCAAAGTTCTGCTATTTGGGCTCGTGAAAACGA-TATGCTTTTAC--ACTTAC--ACCGT-GC…
Otu00470;185;0;0;0;0;0;0;0;0;0;0;0;0;0;0;0;0;0;0;0;0;0;0;23;5;0;0;8;0;0;0;0;0;3;0;0;1;0;0;0;0;3;0;0;0;0;0;0;0;0;0;0;0;0;1;0;0;0;0;0;0;0;0;0;0;0;0;0;0;0;0;0;5;0;2;4;12;3;1;0;2;24;4;76;0;3;2;0;0;1;0;2;AGGTGAAGTTAAAGGTTCTTATTTAAACATCACTGCTGGTACAATGGAAGAAGTATACAAACGTGCTGAGTATGCTAAAGCAGTTGGTTCTGTAATTGTTATGATCGACT---TAGTTATGGGTTACACAGCAATTCAAAGTTCTGCTGTATGGGCTCGTGATAACGA-TATGCTTTTAC--ACTTAC--ACCGT-GCAG…
Otu00471;185;0;1;1;1;1;0;0;0;0;0;2;2;0;1;4;0;4;0;0;0;0;0;1;0;1;3;1;12;0;0;0;0;2;0;1;0;0;0;0;0;0;0;0;0;0;0;1;0;0;0;0;2;0;2;0;0;4;4;0;0;44;6;4;2;6;9;0;0;0;0;0;0;0;0;0;0;0;2;2;3;0;3;0;41;2;0;6;0;0;4;0;AGGTGAAACTAAAGGTTCATACTTAAACATCACTGCAGGTACAATGGAAGAAGTTTACAAACGAGCTGAGTATGCAAAAGCTGTTGGCTCAATCATTGTTATGATCGATT---TAGTAATGGGTTATACGGCCATTCAAAGTGCAGCAATTTGGTCTCGTGATAACGA-TATGTTATTAC--ATTTAC--ATAGA-GCAGG…
Otu00472;185;0;0;0;0;0;0;19;0;0;2;0;0;0;0;0;0;3;0;0;0;1;1;3;2;3;0;0;0;0;1;0;1;0;34;0;0;0;0;0;0;0;0;0;0;0;0;0;3;42;0;6;0;0;0;0;0;0;32;0;0;2;0;0;0;0;0;0;0;0;0;0;0;0;0;0;0;0;0;0;2;12;0;3;13;0;0;0;0;0;0;0;AGGTGAAGTTAAAGGTTCTTACTTAAACATTACTGCTGCTACTATGGAAGAAGTGTACAAACGTGCTGAATACGCTAAAAACGTTGGTTCTATCATCGTTATGATCGATT---TAGTAATGGGTTACACAGCAATTCAAAGTATTGCTCTTTGGGCTCGTGAAAACGA-CATGCTTTTAC--ACTTAC--ACCGT-GC…
Otu00473;184;0;0;0;0;0;0;0;0;0;0;0;0;0;0;0;0;0;78;0;0;0;0;0;1;14;0;0;0;0;0;0;2;60;0;17;0;0;0;0;0;0;0;0;0;8;0;0;0;0;0;0;0;0;0;0;0;0;0;0;0;0;0;0;0;0;0;0;0;0;0;0;0;0;0;0;0;1;1;0;0;0;0;0;2;0;0;0;0;0;0;0;AGGTGAAGTTAAAGGTTCATATTTAAATGTTACTGCTGGTACAATGGAAGAAGTTTACAAACGTGCTGAATATGCTAAAGCTGTAGGTTCTATCATTATTATGATCGACT---TAGTTATGGGTTATACAGCAATTCAATCAATTGCATACTGGGCTCGTGACAATGA-TATGCTTTTAC--ATTTAC--ACCGT-GCAG…
Otu00474;184;0;0;0;0;0;1;2;0;0;11;0;0;0;0;0;0;0;0;0;0;3;0;1;0;0;0;0;0;0;0;0;0;0;0;5;0;0;1;0;0;0;0;0;0;31;0;4;111;11;3;0;0;0;0;0;0;0;0;0;0;0;0;0;0;0;0;0;0;0;0;0;0;0;0;0;0;0;0;0;0;0;0;0;0;0;0;0;0;0;0;0;AGGTGAAGTAAAAGGTTCTTACTTAAACATCACAGCAGCTACTATGGAAGAAGTATACAAACGTGCTGAGTACGCTAAAGCTGTTGGTTCTATCATTGTTATGATCGATT---TAGTAATGGGTTATACTGCAATCCAAAGTATTGCTTTATGGGCTCGTGAAAACGA-TATGGTTTTAC--ACTTAC--ACCGT-GCT…
Otu00475;184;0;0;0;0;0;0;0;0;0;0;0;0;0;0;0;0;0;0;0;0;0;0;0;0;0;0;0;0;0;0;0;0;0;0;0;0;0;2;0;0;0;0;0;0;36;87;2;24;3;0;0;0;0;0;0;0;0;0;0;0;0;0;0;0;0;0;0;0;0;0;0;0;0;0;2;0;26;0;0;0;0;0;0;0;0;1;0;0;0;0;1;AGGTGAAGTAAAAGGTTCTTACTTAAACATTACAGCAGCTACTATGGAAGAAGTGTACAAACGTGCTGAGTACGCTAAAATGATTGGTTCTGTAATCGTAATGATCGATT---TAGTAATGGGTTACACAGCAATTCAAAGTATTGCTCTATGGGCTCGTGAAAACGA-TATGTTATTAC--ACTTAC--ACCGT-GCTG…
Otu00476;184;108;0;0;0;0;0;0;0;0;13;0;0;0;0;2;0;7;9;0;0;0;1;0;0;14;0;0;0;1;3;0;0;5;0;0;0;0;4;0;0;0;0;0;0;0;0;0;0;0;0;0;4;0;0;0;0;0;0;0;0;6;0;0;0;0;2;0;1;0;0;0;0;0;0;0;0;0;2;0;0;0;0;0;1;0;1;0;0;0;0;0;AGGTGAAGTAAAAGGTTCTTACTTAAACATCACAGCTTCAACGATGGAAGAAGTACTTAAACGTGCTGAATACGCGAAAGAAGTAGGTTCTATCGTTGTTATGATCGATT---TAGTTATGGGTTACACAGCTATTCAAAGTGCTGCAATCTGGGCTCGTGATAACGA-TATGCTTTTAC--ATTTAC--ACCGT-GCAG…
Otu00477;180;0;0;0;0;0;0;9;0;2;0;0;7;1;0;0;0;0;0;0;0;0;11;2;0;0;0;0;0;0;0;0;0;0;11;0;18;0;0;0;70;0;0;0;1;0;5;0;0;0;36;0;0;0;0;0;0;0;2;0;0;0;0;0;0;0;0;0;0;0;0;0;0;0;0;1;0;0;0;0;0;0;0;1;3;0;0;0;0;0;0;0;AGGTGAAGTAAAAGGTTCATACTTAAACGTTACAGCTGCGACTATGGAAGAAATCTACAAACGTTGTGAGTATGCTAAAGAAGTAGGTTCTGTAATTGTAATGATCGATT---TAGTTATGGGTTATACAGCAATTCAAAGTACTGCTATTTGGGCTCGTGAAAACGA-TATGCTTTTAC--ATTTAC--ACCGT-GCA…
Otu00478;175;0;3;1;0;4;4;0;0;0;6;1;2;2;0;3;3;0;0;0;8;0;4;0;3;0;0;0;0;1;2;0;8;0;1;1;1;0;0;0;0;0;0;0;0;0;0;5;1;1;0;0;0;18;0;0;0;6;1;0;0;2;5;0;4;11;0;6;0;0;0;1;0;11;0;2;6;3;1;13;0;7;2;10;0;0;0;1;0;0;0;0;AGGTGAAGTTAAAGGTTCATATTTAAACGTTACAGCAGCTACTCAAGAAGAAATTTACAAACGTGCTGAGTTTGGTAAAGAAATCGGTTCTGTAATTGTTATGATCGACT---TAGTTTTAGGTTACACAGCAATCCAAACAACCGCAATTTGGGCACGTGAAAATGA-CATGATTTTAC--ACTTAC--ACCGT-GCA…
Otu00479;174;0;0;0;0;0;0;0;0;0;0;0;0;0;0;0;0;0;0;0;0;0;0;0;0;0;0;0;0;0;0;0;0;0;0;0;0;0;0;0;0;0;0;0;0;0;0;0;0;0;0;0;0;0;0;174;0;0;0;0;0;0;0;0;0;0;0;0;0;0;0;0;0;0;0;0;0;0;0;0;0;0;0;0;0;0;0;0;0;0;0;0;AGGTGAAGTAAAAGGTTCTTACTTAAACGTTACAGCTGCAACTATGGAAGAAGTTTACAAACGTGCAGAATATGCTAAACTAGTAGGCTCTGTGATCATTATAATCGATT---TAGTTATGGGCTACACAGCGATTCAAAGTATTGCAATCTGGGCTCGTGAAAACGA-CATGATTTTAC--ATTTAC--ATCGT-GCAGGT…
Otu00480;174;0;0;0;0;0;0;0;0;0;0;0;0;0;0;0;0;0;0;0;0;0;0;0;0;0;0;0;2;0;0;0;0;0;0;0;0;0;0;0;0;0;0;0;0;0;0;0;0;10;0;0;0;0;0;0;0;0;0;0;0;0;0;1;0;0;1;0;0;0;0;0;0;0;0;0;0;10;0;0;122;0;0;0;2;0;16;6;4;0;0;0;AGGTGAAGTTAAAGGTTCATACTTAAACGTTACTGCAGCTACTATGGAAGAAGTATACAAACGTTCAGAGTATGCTAAAAACGTTGGTTCTGTAATTATTATGATCGATT---TAGTAATGGGTTACACAGCAATTCAAAGTATTGCTATTTGGGCTCGTGAAAACGA-CATGGTTTTAC--ACTTAC--ACCGT-GCT…
Otu00481;172;14;0;3;6;0;0;0;1;0;27;1;9;0;3;29;0;7;0;3;0;2;0;0;1;0;2;4;2;0;6;0;5;21;0;16;0;2;0;0;0;0;0;0;1;0;0;2;2;2;0;0;0;0;0;0;0;0;0;0;0;1;0;0;0;0;0;0;0;0;0;0;0;0;0;0;0;0;0;0;0;0;0;0;0;0;0;0;0;0;0;0;AGGTGAAACTAAAGGTTCATACTTAAACATCACTGCAGGTACAATGGAAGAAGTTTACAAACGAGCTGAGTATGCAAAAGCTGTTGGCTCAATCATTGTTATGATCGATT---TAGTAATGGGTTATACGGCCATTCAAAGTGCAGCAA-TTGGTCTCGTGATAACGA-TATGTTATTAC--ATTTAC--ATAGA-GCA…
Otu00482;172;0;0;0;0;0;1;0;0;0;0;0;0;0;0;0;0;6;1;5;0;0;0;0;1;2;0;3;0;4;0;0;4;6;0;1;5;0;2;0;0;0;0;1;2;2;11;0;1;6;1;0;0;0;0;0;7;0;1;2;0;0;0;0;0;0;0;1;0;0;0;0;9;0;2;1;0;1;0;0;3;0;0;72;6;2;0;0;0;0;0;0;AGGTGAAGTAAAAGGTTCATACTTAAACGTTACTGCAGCTACTATGGAAGAAGTATACAAACGTTCAGAGTATGCTAAAATGGTAGGTTCTATCATTATCATGATCGATT---TAGTAATGGGTTACACAGCAATTCAAAGTATTGCTTTATGGGCTCGTGAAAACGA-CATGCTTTTAC--ACTTAC--ACCGT-GCTGGT…
Otu00483;171;0;8;1;0;0;1;0;0;0;0;16;1;0;1;0;0;0;0;1;0;1;0;0;0;0;0;3;9;6;1;0;0;0;1;0;0;0;0;87;0;0;0;0;0;0;0;0;7;0;0;0;0;3;4;0;0;0;0;0;0;0;0;1;0;0;0;0;0;0;0;0;0;0;0;0;0;1;1;0;0;0;5;0;0;2;6;4;0;0;0;0;AGGTGAAGTAAAAGGTTCTTACTTAAACATCACTGCTGGTACAATGGAAGAAGTTTACAAACGTGCTGAATACGGT--AGCTGTAGGTTCTGTAATCGTAATGATCGACT---TAGTTATGGGTTACACAGCAATTCAAAGTGCTGCAATCTGGTCTCGTGAAAACGA-TATGGTTTTAC--ATTTAC--ACCGT-GCAGGT…
Otu00484;170;0;0;0;0;0;0;0;0;2;0;0;0;0;0;0;1;0;0;0;0;1;3;0;0;0;0;0;0;0;0;1;0;0;0;0;16;0;2;39;3;15;2;0;38;3;19;2;3;1;0;2;0;0;0;2;3;0;0;0;0;0;0;0;0;0;0;0;0;0;1;2;4;0;2;1;0;0;0;0;0;0;0;0;2;0;0;0;0;0;0;0;AGGTGAAGTTAAAGGTTCATATTTAAACATTACTGCTGGTACAATGGAAGAAGTATACAAACGTGCTGAGTATGCTAAAGCAGTTGGTTCTGTAATTGTTATGATTGACT---TAGTAATGGGTTACACAGCAATTCAAAGTTCTGCTATTTGGGCTCGTGAAAACGA-TATGCTTTTAC--ACTTAC--ACCGT-GCA…
Otu00485;170;0;4;0;0;0;4;0;0;0;6;5;1;1;1;1;1;0;1;0;5;2;1;1;2;1;1;5;1;2;2;0;4;0;2;3;2;1;1;0;0;3;0;12;0;3;0;7;0;2;0;7;0;6;0;3;0;0;0;0;0;10;0;0;2;8;1;5;0;0;0;0;0;8;0;0;4;0;3;9;0;5;1;3;1;0;1;0;0;2;2;1;AGGTGAAGTTAAAGGTTCATATTTAAACGTTACAGCAGCTACTCAAGAAGAAATTTACAAACGTGCTGGGTTTGGTAAAGAAATCGGTTCTGTAATTGTTATGATCGACT---TAGTTTTAGGTTACACAGCAATCCAAACAACTGCAATTTGGGCACGTGAAAATGA-CATGATTTTAC--ACTTAC--ACCGT-GCAGGT…
Otu00486;169;0;0;0;0;0;0;2;0;0;0;0;0;0;0;0;0;7;11;0;0;3;0;0;11;3;0;0;0;0;3;0;0;3;0;3;9;0;0;0;0;0;0;2;0;6;26;5;2;15;0;0;0;0;0;0;16;0;5;2;0;0;0;0;0;0;0;0;0;0;0;0;0;0;2;2;0;10;0;0;3;0;0;0;18;0;0;0;0;0;0;0;AGGTGAAGTTAAAGGTTCATACTTAAACGTTACTGCAGCTACTATGGAAGAAGTATACAAACGTTCAGAGTATGCTAAAATGGTAGGTTCTATCATTATCATGATCGATT---TAGTAATGGGTTACACAGCAATTCAAAGTATTGCTTTATGGGCTCGTGAAAACGA-CATGCTTTTAC--ACTTAC--ACCGT-G…
Otu00487;169;0;0;0;0;0;0;0;0;0;0;0;0;0;0;0;0;0;0;29;0;0;0;3;1;0;3;9;0;2;0;0;0;0;0;5;0;0;0;0;0;0;0;0;0;0;0;0;0;0;0;0;0;0;0;0;0;0;0;0;0;0;0;0;0;0;0;0;0;0;0;0;0;0;0;0;0;2;11;1;0;2;11;0;1;11;10;38;0;2;0;28;AGGTGAAGTTAAAGGTTCATACTTAAACGTTACTGCAGCTACTATGGATGAACTTTACAAACGTGCTAACTACGCT--AGCTGTAGGTTCTGTAATTATCATGATCGACT---TAGTATTAGGTTACACAGCTATTCAAAGTGCTGCTATCTGGTCTCGTGAAAACGA-TATGGTATTAC--ACTTAC--ACCGT-G…
Otu00488;168;0;1;0;0;1;4;0;2;0;3;11;10;1;4;3;3;0;0;0;14;0;17;0;6;3;0;8;5;0;3;2;8;0;0;2;4;3;1;0;0;3;0;9;2;0;3;6;0;1;9;6;0;2;0;1;0;2;0;0;0;1;0;0;0;0;0;1;0;0;0;0;0;0;0;0;1;0;0;0;0;1;0;0;0;0;0;0;0;1;0;0;AGGTGAAGTTAAAGGTTCATACTTAAACGTTTACAGCAGCTACTCAAGAAGAAATTTACAAACGTGCTGAGTTTGGTAAAGAAATCGGTTCTGTAATTGTTATGATCGACT--TAGTTTTAGGTTACACAGCAATCCAAACAACTGCAATTTGGGCACGTGAAAATGA-CATGATTTTAC--ACTTAC--ACCGT-GCAG…
Otu00489;168;0;0;0;0;1;0;0;0;0;1;0;0;0;0;0;0;0;2;0;0;0;0;0;0;0;0;0;0;0;0;0;0;0;0;0;5;0;0;0;0;0;0;0;5;0;6;0;7;0;1;0;0;0;0;11;0;0;1;0;0;0;0;0;0;0;0;0;0;4;8;7;31;0;66;2;0;9;0;0;0;0;0;0;0;0;0;0;1;0;0;0;AGGTGAAGTTAAAGGTTCATACTTAAACGTTACAGGTGCTACAATGGAAGACGTTTACGAACGTTCTGAGTATGCTAAAGAAGTTGGTTCTGTAATTATCATGATCGATT---TAGTAATGGGTTACACAGCAATTCAAAGTATTGCTTTATGGGCTCGTAAAAACGA-TATGATTTTAC--ACTTAC--ACCGT-GCGGG…
Otu00490;168;14;0;3;0;0;34;0;0;0;4;0;6;0;0;2;0;3;0;0;0;0;0;0;1;0;4;0;0;6;0;0;39;2;0;0;0;0;0;0;0;0;0;0;0;0;0;0;0;0;0;0;1;0;7;0;0;5;0;0;0;10;0;12;0;0;9;0;0;0;0;0;0;0;0;0;0;0;0;1;0;0;4;0;0;0;1;0;0;0;0;0;AGGTGAAACTAAAGGTTCTTACTTAAACGTTACTGCGGCTACTATGGAAGAAGTGTACAAACGTGCTGAGTACGCTAAAAC-GTAGGTTCTGTAATTATTATGATCGATT---TAGTTATGGGTTATACTGCAATTCAAAGTATTGCAATATGGGCTCGTGAAAACGA-CATGGTTTTAC--ACTTAC--ACCGT-GCA…
Otu00491;167;7;0;0;0;0;73;1;0;0;0;0;0;0;2;2;0;0;0;0;0;0;3;0;0;0;0;0;0;0;0;0;0;0;0;0;0;0;0;0;0;0;0;0;0;0;0;0;0;0;0;0;0;0;0;0;0;4;63;1;7;0;0;0;0;0;2;0;1;0;0;0;0;0;0;0;0;0;0;0;0;0;0;1;0;0;0;0;0;0;0;0;AGGTGAAACTAAAGGTTCTTACTTAAACATCACTGCTGGTACAATGGAAGAAGTTTACAAACGTGCTAACTATGCTAAAGCGGTAGGTTCAGTTATTGTAATGATCGACT---TAGTAATGGGTTACACAGCAATTCAAAGTGCTGCTATCTGGTCTCGTGAAAATGA-CATGATTTTAC--ACTTAC--ACCGT-GCAGGT…
Otu00492;167;0;0;1;0;0;0;0;0;0;0;0;0;0;0;0;0;0;0;0;0;0;0;21;5;8;0;10;0;0;0;0;0;17;0;12;20;1;0;0;0;7;0;0;0;19;0;0;0;0;0;0;4;0;2;0;0;0;0;0;0;0;0;0;0;0;2;0;0;0;0;0;0;0;6;5;0;0;0;0;2;3;2;8;9;0;0;0;0;2;0;1;AGGTGAAGTTAAAGGTTCATATTTAAACATCACTGCTGGTACAATGGAAGAAGTATACAAACGTGCTGAGTATGCTAAAGCAGTTGGTTCTGTAATTGTTATGATCGACT---TAGTTATGGGTTACACAGCAATTCAAAGTTCTGCTGTATGGGCTCGTGATAACGA-TATGCTTTTAC--ACTTAC--ACCGT-GC…
Otu00493;167;0;0;0;0;0;0;0;0;0;0;0;0;0;0;0;0;0;0;0;0;0;0;0;0;0;0;0;0;0;0;0;0;0;0;0;6;0;0;0;42;0;0;0;0;0;1;0;0;0;0;0;0;0;0;0;3;0;0;0;0;0;0;0;0;0;0;0;4;0;0;0;3;0;0;2;0;5;0;0;0;0;0;0;0;0;0;0;0;0;101;0;AGGTGAAGTAAAAGGTTCTTACTTAAACGTTACAGCTGCGACAATGGAAGAAGTATATAAACGTTGTGAATATGCTAAAGAAGTAGGTTCTGTAATTGTTATGATCGATT---TAGTTATGGGTTATACAGCAATTCAAAGTACTGCAATTTGGGCTCGTGAAAACGA-TATGCTTTTAC--ATTTAC--ACCGT-GCAGG…
Otu00494;167;0;1;0;0;0;0;0;0;0;0;0;0;0;0;0;0;0;0;0;0;0;0;0;1;0;1;1;0;0;0;0;1;0;0;0;1;0;0;0;0;0;0;0;0;0;0;2;0;0;0;0;0;0;0;1;0;1;1;0;0;24;0;0;0;0;0;0;1;14;0;0;0;0;0;0;3;5;0;2;1;0;0;2;99;0;0;1;0;4;0;0;AGGTGAAGTAAAAGGTTCATACTTAAACATCACTGCTGGTACAATGGAAGAAGTATACAAACGTGCTGAGTATGCTAAAGCAGTTGGATCTGTAATTGTTATGATTGACT---TAGTAATGGGTTACACAGCAATTCAAAGTTCTGCTGTATGGGCTCGTGACAACGA-TATGCTTTTAC--ACTTAC--ACCGT-GCAGG…
Otu00495;167;0;0;0;0;0;0;0;1;0;0;0;0;0;0;0;0;0;0;0;0;0;0;0;0;0;0;0;0;0;0;1;0;0;0;0;8;0;0;0;0;8;42;0;2;0;3;0;4;0;1;1;0;0;0;3;0;0;0;0;0;0;0;0;0;0;0;1;0;0;5;4;20;0;43;1;0;10;0;0;3;0;0;3;0;0;2;0;0;0;0;1;AGGTGAAGTAAAAGGTTCATACTTAAACGTTACAGGTGCTACAATGGAAGACGTTTACGAACGTTCTGAGTATGCTAAAGAAGTTGGTTCTGTAATTATCATGATCGATT---TAGTAATGGGTTACACAGCAATTCAAAGTATTGCTTTATGGGCTCGTAAAAACGA-TATGATTTTAC--ACTTAC--ACCGT-GCGG…
Otu00496;167;0;0;0;0;0;0;0;0;0;0;0;0;0;0;0;0;0;0;0;0;0;0;0;0;0;0;0;0;0;0;0;0;0;0;0;0;1;0;0;0;0;0;0;0;0;0;0;0;0;0;0;0;0;0;166;0;0;0;0;0;0;0;0;0;0;0;0;0;0;0;0;0;0;0;0;0;0;0;0;0;0;0;0;0;0;0;0;0;0;0;0;AGGTGAAGTTAAAGGTTCTTATTTAAACATTACTGCTGGTAATATGGAAGAAGTGTACAGACGTGGAGAATATGCTAAAGGAGTAGGTTCTGTTATTGTTATGGTGGATT---TAGTTCTAGGTTACACAGCAATCCAAAGTGCAGCTATCTGGGCTCGTAATAACGA-TTTAATCTTAC--ACTTAC--ATCGT-GCAGGT…
Otu00497;166;0;0;0;0;0;0;0;0;0;0;0;0;0;0;0;0;0;2;0;0;0;0;2;12;18;0;11;0;0;0;0;0;1;0;22;3;0;0;0;0;2;0;0;0;5;0;0;0;2;0;1;0;0;0;0;0;0;0;0;0;0;0;0;0;0;0;0;0;0;0;0;0;0;0;0;5;0;0;0;0;1;19;47;0;0;0;0;0;7;0;6;AGGTGAAGTAAAAGGTTCTTACTTAAACATCACTGCTGGTACAATGGAAGAAGTATACAAACGTGCTGAGTATGCT--AGCAGTTGGTTCTGTAATTGTTATGATCGACT---TAGTTATGGGTTACACAGCAATTCAAAGTTCTGCTGTATGGGCTCGTGATAACGA-TATGCTTTTAC--ACTTAC--ACCGT-GC…
Otu00498;166;0;6;0;0;0;5;0;0;0;2;5;0;3;0;1;3;0;0;0;7;0;4;0;2;2;1;4;0;0;4;0;0;0;1;0;0;0;0;0;0;1;0;8;0;1;2;3;0;0;0;2;0;23;0;0;0;17;4;0;0;1;0;0;1;0;0;5;0;1;0;0;0;8;0;7;3;0;1;11;0;4;6;0;0;1;1;0;0;0;0;5;AGGTGAAGTTAAAGGTTCATATTTAAACGTTACAGCAGCTACTCAAGAAGAAATTTACAAACGTGCTGAGTTTGGTAAAGAAATCGGTTCTGTAATTGTTATGATCGACT---TAGTTTTAGGCTACACAGCAATCCAAACAACTGCAATTTGGGCACGTGAAAATGA-CATGATTTTAC--ACTTAC--ACCGT-GCAGG…
Otu00499;166;0;0;0;0;0;0;0;0;0;0;0;1;0;0;0;0;0;2;0;0;0;0;0;0;0;0;0;0;0;0;0;0;0;0;0;4;0;127;0;0;0;0;5;0;10;0;0;9;0;0;0;0;0;0;0;0;0;0;0;0;0;0;0;0;0;0;0;0;0;0;0;0;0;0;0;0;0;0;4;0;0;0;0;0;0;0;0;4;0;0;0;AGGTGAAGTTAAAGGTTCTTATTTAAACATCACTGCTGGTACTATGGAAGAAGTTTACGCACGTGCAGAATACGCTAAAGCAGTTGGTTCTGTAATCGTAATGATCGACT---TAGTTATGGGTTACACAGCAATTCAAAGTGCTGCTATTTGGTCTCGTAACAACGA-TATGATCTTAC--ACTTAC--ACCGT-GCAGG…
Otu00500;165;5;0;0;0;0;0;0;0;29;0;1;0;0;0;0;0;0;0;0;4;0;0;0;2;0;0;0;0;8;0;0;1;0;1;0;0;2;0;0;0;0;0;0;0;0;0;0;0;0;0;0;7;0;0;0;0;0;16;0;43;0;4;5;0;13;2;0;6;0;0;0;0;0;0;0;0;0;0;7;0;0;2;0;0;0;5;2;0;0;0;0;AGGTGAAGTTAAAGGTTCATACTTAAACATCACTGCAGGTACAATGGAAGAAGTTTACAAACGTGCTGAATATGCTAAAGCTGTTGGTTCAGTTATTGTAATGATCGACT---TAGTAATGGGTTACACAGCAATTCAAAGTGCTGCTCTATGGTCTCGTGACAATGA-CATGATTTTAC--ACTTAC--ACCGT-GCAG…
Otu00501;165;0;0;0;0;0;4;0;0;0;0;0;0;0;0;0;0;0;0;0;0;0;0;0;0;0;0;0;0;0;0;0;0;0;0;0;0;0;0;0;0;0;0;0;0;0;0;16;138;0;0;0;0;0;0;0;0;6;0;0;0;0;0;0;0;0;0;0;0;0;0;0;0;0;0;1;0;0;0;0;0;0;0;0;0;0;0;0;0;0;0;0;AGGTGAAGTAAAAGGTTCTTACTTAAACATCACTGCTGGTACAATGGAAGAAGTTTACAAACGTGCTGCTTACGCTAAATCAGTAGGTTCTGTAATCGTTATGATCGATT---TAGTTATGGGTTACACAGCAATTCAAAGTGCTGCAATCTGGGCTCGTGAAAACGA-TATGATTTTAC--ACTTAC--ACCGT-GCAGG…
Otu00502;163;1;2;0;1;1;0;0;0;0;10;30;6;0;0;3;0;0;0;2;1;0;0;2;0;3;5;4;0;15;0;0;10;20;0;0;0;0;0;0;0;0;0;0;0;1;0;1;2;0;0;0;0;2;0;0;0;0;0;0;0;6;1;0;0;0;0;0;0;0;0;0;0;0;0;0;0;0;6;0;0;0;2;0;0;1;4;21;0;0;0;0;AGGTGAAACTAAAGGTTCTTACTTAAACGTTACTGCTGCTACTATGGAAGAAGTGTACAAAACGTTCTCAGTACGCTAAAACAGTAGGTTCTGTAATTATTATGATCGATT--TAGTTATGGGTTATACTGCAATTCAAAGTATTGCACTATGGGCTCGTGAAAATGA-CATGATTTTAC--ATTTAC--ACCGT-GC…
Otu00503;163;0;0;0;0;0;0;0;0;0;0;0;0;0;0;0;0;0;64;0;0;0;0;0;3;20;0;0;0;0;0;0;0;37;0;14;0;0;0;0;0;0;0;0;0;0;0;0;0;0;0;0;0;0;0;0;0;0;0;0;0;0;0;0;0;0;0;0;0;0;0;0;0;0;0;0;0;19;2;0;0;0;0;0;1;0;0;0;0;3;0;0;AGGTGAAACTAAAGGTTCTTACTTAAATGTTACTGCTGGTACAATGGAAGAAGTTTACAAACGTGCTGAATATGCTAAAGCTGTAGGTTCTATCATTATTATGATCGACT---TAGTTATGGGTTATACAGCAATTCAATCAATTGCATACTGGGCTCGTGACAATGA-TATGCTTTTAC--ATTTAC--ACCGT-GCA…
Otu00504;163;0;0;0;0;1;0;0;0;0;0;5;0;2;0;0;20;0;0;0;1;0;0;0;0;0;0;1;22;1;0;1;0;0;0;0;0;0;25;0;0;0;0;0;0;0;0;1;2;1;0;0;0;1;0;0;3;0;0;0;0;0;0;0;0;5;0;54;0;0;0;1;0;0;0;0;0;0;0;8;0;0;0;0;0;0;0;1;7;0;0;0;AGGTGAAGTTAAAGGTTCTTACTTAAACGTTACAGCAGCTACTCAAGAAGAAATTTACAAACGTGCACAGTTTGCTAAAGAACTTGGTTCTGTAATTATTATGATCGACT---TAGTAATGGGTTACACATCAATTCAAACAACTGCTATTTGGGCACGTGAAAATGA-TATGATTTTAC--ACTTAC--ACCGT-GCGG…
Otu00505;162;0;0;0;0;1;0;0;1;23;2;12;0;0;0;0;64;0;0;0;0;3;0;0;0;0;1;3;20;2;0;3;0;0;0;0;2;1;0;0;0;0;0;2;0;0;0;0;1;0;0;0;0;6;0;0;3;0;0;0;0;0;0;0;0;0;0;3;0;0;0;0;0;0;1;0;0;0;2;0;0;0;1;0;0;0;2;3;0;0;0;0;AGGTGAAGTAAAAGGTTCATACTTAAACGTTACTGCAGCTACTCAAGAAGAAATCTACAAACGCGCTGAGTTTGCTAAAGAAATCGGTTCTGTAATTGTTATGATTGACT---TAGTATTAGGTTACACAGCAATTCAAACAACTGCAATTTGGGCACGTGAAAACGA-CATGATTTTAC--ACTTAC--ACCGT-GCAG…
Otu00506;162;0;0;0;0;1;0;0;0;0;2;1;2;0;1;0;2;0;1;7;0;3;1;0;0;1;0;4;1;0;1;0;0;0;0;0;0;1;0;0;0;10;0;0;1;0;0;1;0;0;1;87;0;2;0;1;0;2;1;1;0;0;0;0;7;0;1;0;0;0;0;1;0;1;1;0;1;0;0;1;0;0;0;9;0;0;0;0;2;0;0;2;AGGTGAAGTTAAAGGTTCATATTTAAACGTTACAGCAGCTACTCAAGAAGAAATTTTACAAACGTGCTGAGTTTGGTAAAGAAATCGGTTCTGTAATTGTTATGATCGACT--TAGTTTTAGGTTACACAGCAATCCAAACAACTGCAATTTGGGCACGTGAAAATGA-CATGATTTTAC--ACTTAC--ACCGT-GCAGGT…
Otu00507;162;0;0;0;0;0;0;0;1;0;0;0;0;0;0;0;0;0;0;0;0;0;0;0;0;0;0;0;0;0;2;1;0;1;0;0;3;0;1;0;0;0;2;0;1;0;1;0;1;0;3;0;0;0;0;13;0;1;0;0;0;0;0;0;0;0;0;0;0;1;13;3;30;0;64;5;0;9;0;0;4;0;0;1;1;0;0;0;0;0;0;0;AGGTGAAGTTAAAGGTTCATATTTAAACGTTACAGGTGCTACAATGGAAGACGTTTACGAACGTTCTGAGTATGCTAAAGAAGTTGGTTCTGTAATTATCATGATCGATT---TAGTAATGGGTTACACAGCAATTCAAAGTATTGCTTTATGGGCTCGTAAAAACGA-TATGATTTTAC--ACTTAC--ACCGT-GCGG…
Otu00508;160;2;0;0;0;0;0;0;0;0;0;0;0;0;0;0;0;1;0;0;1;0;0;0;0;43;0;0;0;0;0;0;0;0;0;0;0;0;0;0;0;0;0;0;0;20;0;1;0;5;0;0;0;0;0;0;0;0;0;0;0;0;0;0;0;0;0;0;0;0;0;0;0;0;0;0;0;0;0;0;0;0;0;6;81;0;0;0;0;0;0;0;AGGTGAAGTAAAAGGTTCTTACTTAAACATCACAGCTGGTACAATGGAAGAAGTTTACAAACGTGCGGAATATGCAAAAGCAGTTGGTTCTGTCATTGTAATGATTGACT---TAGTAATGGGTTACACAGCAATTCAAAGTGCTGCAATCTGGTCTCGTGAAAACGA-CATGCTTTTAC--ACTTAC--ACCGT-GCAGG…
Otu00509;160;4;1;1;0;0;0;0;0;0;2;12;1;0;0;0;0;0;0;2;2;0;0;0;0;0;5;0;0;0;0;0;0;15;0;0;0;0;0;0;0;0;0;0;0;0;0;1;0;0;0;0;0;0;3;0;0;0;0;0;0;20;4;0;0;0;0;0;0;0;0;0;0;0;0;0;0;0;12;0;0;0;4;0;0;11;26;29;0;4;1;0;AGGTGAAGTAAAAGGTTCTTATTTAAACG-TACTGCTGCTACTATGGAAGAAGTGTACAAACGTTCTCAGTACGCTAAAACAGTAGGTTCTGTAATTATTATGATCGATT---TAGTTATGGGTTATACTGCAATTCAAAGTATTGCACTATGGGCTCGTGAAAATGA-CATGATTTTAC--ATTTAC--ACCGT-G…
Otu00510;159;0;0;0;0;1;0;0;0;0;2;14;2;0;0;0;0;0;0;0;4;0;0;0;0;0;12;0;0;1;0;0;9;0;0;0;0;0;0;0;0;0;0;0;0;0;0;0;0;0;0;0;0;1;0;0;0;0;0;0;0;12;2;1;0;0;2;0;0;0;0;0;0;0;0;0;0;0;16;0;0;0;13;0;2;1;27;36;0;0;1;0;AGGTGAAGTAAAAGGTTCTTACTTAAACGTTACTGCTGCTACTATGGAAGAAGTGTACAAACGTTCTCAGTACGCTAAAACAGTAGGTTCTGTAATTATTATGATCGATT---TAGTTATGGGTTATACTGCAATTCAAAGTATTGCACTATGGGCTCGTGAAAATGA-CATGATTTTAC-ATTTTAC--ACCGT-G…
Otu00511;159;0;0;0;0;0;0;0;0;0;0;1;0;0;0;0;0;0;0;0;0;0;0;0;0;0;0;0;0;0;0;0;0;0;0;0;1;1;0;0;0;0;0;0;1;0;1;1;0;0;0;0;0;0;0;0;0;0;0;0;0;0;0;3;0;0;0;0;0;128;0;0;3;1;0;0;11;0;2;0;0;0;0;4;0;0;0;0;0;1;0;0;AGGTGAAGTAAAAGGTTCTTACTTAAACGTTTACAGCTGCTACTATGGAAGAAATCTATAAACGTTGTGAGTACGCGAAAGAAGTAGGGTCTGTAATTGTGATGATCGATT--TAGTTATGGGTTACACAGCAATTCAAAGTGCTGCAATCTGGGCTCGTGAAAATGA-TATGATTTTAC--ATTTAC--ACCGT-GCAGG…
Otu00512;158;1;0;0;0;0;3;0;0;0;0;0;0;0;0;3;0;0;0;0;0;0;2;0;0;0;0;0;0;0;0;0;1;0;0;1;0;0;0;0;0;0;2;0;0;0;19;3;38;3;0;14;0;0;0;0;0;24;6;0;0;0;0;0;0;7;1;0;0;0;0;0;0;0;0;0;0;0;0;0;3;0;0;0;0;0;0;0;27;0;0;0;AGGTGAAGTAAAAGGTTCATACTTAAACATCACTGCTGGTACAATGGAAGAAGTTTACAAACGTGCTGCTTACGCTAAATCAGTAGGTTCTGTAATCGTTATGATCGATT---TAGTTATGGGTTACACAGCAATTCAAAGTGCTGCAATCTGGTCTCGTGAAAACGA-TATGATTTTAC--ACTTAC--ACCGT-GCA…
Otu00513;158;83;0;0;0;0;0;0;0;0;2;0;0;0;0;2;0;5;3;0;0;0;0;0;0;7;1;0;0;0;2;0;0;9;0;0;0;0;0;0;0;0;0;0;0;0;0;0;0;0;0;0;8;0;0;0;0;0;0;0;0;11;0;0;0;0;3;0;5;0;0;0;0;0;0;0;0;0;6;0;2;0;1;0;0;5;3;0;0;0;0;0;AGGTGAAACTAAAGGTTCTTACTTAAACATCACAGCTTCAACGATGGAAGAAGTACTTAAACGTGCTGAATACGCGAAAGAAGTAGGTTCTATCGTTGTTATGATCGATT---TAGTTATGGGTTACACAGCTATTCAAAGTGCTGCAATCTGGGCTCGTGATAACGA-TATGCTTTTAC--ATTTAC--ACCGT-GCAGGT…
Otu00514;157;0;2;4;0;0;0;2;0;2;2;3;9;0;0;0;0;0;1;0;0;1;0;1;0;5;0;2;0;0;24;16;3;5;12;3;0;0;1;0;0;0;0;1;0;1;0;5;1;2;0;4;0;0;0;0;0;1;2;0;2;0;0;2;1;0;5;0;1;0;0;0;0;1;0;0;0;0;3;1;11;1;0;0;4;0;0;4;4;0;2;0;AGGTGAAGTAAAAGGTTCTTACTTAAACATCACAGCAGCTACTATGGAAGAAGTTTACAAACGTGCAGAGTACGCTAAAATGGTTGGTTCTGTAATCGTTATGATCGATT---TAGTAATGGGTTACACAGCAATCCAAAGTATTGCTTTATGGGCTCGTGAAAACGA-TATGGTATTAC--ATTTAC--ACCGT-GCTG…
Otu00515;156;0;5;0;0;0;1;0;0;0;1;7;1;0;1;0;0;4;0;0;2;0;0;0;0;0;2;11;1;3;0;0;10;1;0;0;0;0;0;0;0;0;0;0;0;0;0;1;5;2;0;0;2;0;0;0;10;0;19;0;8;1;1;0;0;0;10;0;2;0;0;0;0;0;0;0;0;2;1;3;0;0;0;1;0;0;17;17;4;0;0;0;AGGTGAAGTTAAAGGTTCTTATTTAAACGTTACAGCTGCTACTATGGAAGAAGTTTACAAACGTTCTGAGTATGCTAAAGAAATCGGCTCTGTAATTATTATGATCGATT---TAGTTATGGGTTACACAGCAATTCAAAGTATTGCTTTATGGGCTCGTGACAATGA-TATGGTATTAC--ACTTAC--ACCGT-G…
Otu00516;156;0;0;0;0;0;0;0;0;0;0;0;0;0;0;0;4;0;0;0;0;0;0;0;14;0;0;3;0;0;1;0;0;0;0;0;0;0;0;0;0;0;0;0;0;0;0;0;0;2;0;0;0;0;0;0;0;0;0;0;0;0;0;0;0;0;0;60;0;0;0;0;0;0;6;0;0;0;0;0;32;0;0;1;0;0;18;0;0;0;0;15;AGGTGAAGTAAAAGGTTCTTACTTAAACATCACTGCTGGTACAATGGAAGAAGTATACAAACGTGCTGAATACGCTAAAGCAGTTGGTTCTGTAATTGTTATGATCGACT---TAGTTATGGGTTACACAGCAATTCAAAGTTCTGCTATCTGGGCTCGTGAAAACGA-TATGCTTTTAC--ACTTAC--ACCGT-GCA…
Otu00517;156;2;3;0;0;0;1;0;0;0;0;1;0;0;0;0;0;1;0;0;0;0;0;0;0;0;0;0;0;4;0;0;0;0;0;0;0;0;0;0;0;0;0;0;0;0;0;0;0;1;0;0;46;0;1;0;0;0;0;0;0;0;26;2;0;0;13;0;2;0;0;0;0;0;0;0;1;0;16;3;0;0;0;0;0;24;4;5;0;0;0;0;AGGTGAAGTAAAAGGTTCTTACTTAAACGTAACTGCTGGAACTATGGACGAGGTTTATACTCGTGCAGAATATGCTAAACAAACAGGTACAGTAATTATCATGGTTGATT---TAGTACTTGGTTATACAGCAATCCAAAGTGCAGCAATCTGGGCTCGTGAAAACGA-TTTAATTATAC--GTTTAC--ATCGT-GCG…
Otu00518;155;4;1;0;0;0;0;0;0;0;0;28;0;0;0;3;0;0;0;0;1;0;0;0;0;0;0;2;0;5;0;0;9;1;0;0;0;0;0;0;0;0;0;0;0;0;0;0;0;0;0;0;1;4;6;0;0;0;0;0;0;8;2;4;0;0;2;0;1;0;0;0;0;0;0;0;0;0;12;0;0;0;1;0;0;11;13;34;0;2;0;0;AGGTGAAGTAAAAGGTTCTTACTTAAACGTTACTGCTGCTACTATGGAAGAAGTGTACAAACGTTCTCAGTACGCTAAAACAGTAGGTTCTGTAATTATTATGATCGATT---TAGTTATGGGTTATACTGCAATTCAAAGTATTGCACTATGGGCTCGTGAAAATGA-CATGATTTTAC--ATTTAC--ACCGT-GCA…
Otu00519;155;0;0;0;0;0;0;0;0;0;3;2;1;0;0;0;0;0;0;2;0;0;0;0;0;1;11;1;0;3;0;0;1;2;0;0;0;0;0;0;0;0;0;0;0;0;0;2;0;0;0;0;9;3;19;0;0;0;0;0;0;30;0;6;0;0;0;0;5;0;0;0;0;0;0;0;0;0;3;6;1;0;9;0;1;8;12;13;0;1;0;0;AGGTGAAACTAAAGGTTCATACTTAAACGTTACTGCTGCTACTATGGAAGAAGTGTACAAACGTTCTCAGTACGCTAAAACAGTAGGTTCTGTAATTATTATGATCGATT---TAGTTATGGGTTATACTGCAATTCAAAGTATTGCACTATGGGCTCGTGAAAATGA-CATGATTTTAC--ATTTAC--ACCGT-GCA…
Otu00520;154;0;7;1;0;0;8;0;0;0;8;10;0;1;0;1;9;0;0;0;2;0;1;0;0;0;0;4;3;0;0;1;19;0;2;0;0;0;0;0;0;2;0;25;0;2;6;21;4;7;0;0;0;0;0;0;0;0;0;0;0;0;0;0;0;0;0;0;0;0;0;1;0;0;0;3;1;0;0;2;0;0;0;0;1;0;0;0;0;2;0;0;AGGTGAAGTTAAAGGTTCTTATTTAAACGTTACAGCAGCTACTCAAGAAGAAATTTACAAAACGTGCTGAGTTTGGTAAAGAAATCGGTTCTGTAATTGTTATGATCGACT--TAGTTTTAGGTTACACAGCAATCCAAACAACTGCAATTTGGGCACGTGAAAATGA-CATGATTTTAC--ACTTAC--ACCGT-GCAG…
Otu00521;154;0;0;1;6;1;0;5;3;0;3;1;3;4;1;1;2;5;0;5;0;2;1;0;8;0;0;6;17;1;0;0;4;1;1;0;6;1;0;0;0;0;0;0;0;1;7;3;1;8;2;0;0;0;0;1;0;0;3;14;1;3;0;0;0;0;1;0;0;0;0;0;0;1;0;2;0;0;0;1;1;0;2;3;6;0;3;0;0;0;1;0;AGGTGAAGTAAAAGGTTCTTACTTAAACATTACTGCAGCTACAATGGAAGAAGTGTACAAACGTGCTGAGTACGCTAAAGCAGTTGGTTCTGTAATCGTAATGATCGATT---TAGTTATGGGTTATACAGCAATTCAAAGTTCAGCTATTTGGGCTCGTGACAATGA-TATGCTTTTAC--ACTTAC--ACCGT-GCTGGT…
Otu00522;154;0;0;0;0;0;0;0;0;0;1;0;0;0;0;0;0;0;0;0;0;0;0;0;0;0;0;0;0;0;0;0;0;0;0;0;32;0;3;0;0;1;0;1;9;18;2;0;1;0;0;0;0;0;0;3;0;0;0;0;0;0;0;0;0;0;0;0;0;1;0;0;29;0;50;0;0;0;0;0;0;0;0;0;0;0;0;0;0;0;0;3;AGGTGAAGTTAAAGGTTCTTATTTAAACATCACAGCTGGTACAATGGAAGAAGTTTATGCACGTGCAGAATATGCAAAAGCAGTTGGTTCTGTAATCGTTATGATCGACT---TAGTTATGGGTTATACAGCAATTCAAAGTGCTGCTATTTGGTCTCGTAACAACGA-TATGATTTTAC--ACTTAC--ACCGT-GCAG…
Otu00523;153;0;0;0;0;1;0;0;0;0;1;0;0;1;0;0;0;0;0;0;0;0;0;0;0;0;0;0;0;0;0;0;0;0;1;0;0;0;0;0;0;0;0;0;0;0;0;0;0;4;1;0;0;0;6;3;5;0;13;13;0;12;0;1;0;5;1;1;2;0;0;0;0;12;0;14;0;0;0;0;5;0;10;10;20;0;5;0;0;1;4;1;AGGTGAAGTAAAAGGTTCATACTTAAACATTACTGCAGCTACAATGGAAGAAGTGTACAAACGTGCTGAGTACGCTAAAGCAGTTGGTTCTGTAATCGTAATGATCGATT---TAGTTATGGGTTATACAGCAATTCAAAGTTCAGCTATTTGGGCTCGTGACAATGA-TATGCTTTTAC--ACTTAC--ACCGT-…
Otu00524;153;1;1;3;0;0;0;0;0;0;0;23;1;4;2;0;0;0;0;0;4;2;0;0;0;0;1;2;12;8;1;2;0;1;2;0;0;0;2;64;0;0;0;0;0;0;0;0;5;0;0;0;0;0;1;0;0;0;0;0;0;0;0;0;0;0;0;0;1;0;0;0;0;0;0;0;0;0;0;0;2;0;2;0;0;0;3;3;0;0;0;0;AGGTGAAGTTAAAGGTTCTTACTTAAACATCACTGCTGGTACAATGGAAGAAGTTTACAAACGTGCTGAATACGGTAAAGCTGTAGGTTCTGTAATCGTAATGATCGACT---TAGTTATGGGTTACACAGCAATTCAAAGTGCTGCAATCTGGTCTCGTGAAAACGA-TATGGTTTTAC--ATTTAC--ACCGT-GCAGG…
Otu00525;153;0;0;0;0;0;0;0;0;0;0;0;0;0;0;0;0;0;0;0;0;0;0;0;0;0;0;0;51;0;0;0;0;0;0;0;0;0;4;65;0;0;0;0;0;0;0;0;0;0;0;0;0;0;0;0;0;0;0;0;0;0;0;0;0;0;0;0;0;0;0;33;0;0;0;0;0;0;0;0;0;0;0;0;0;0;0;0;0;0;0;0;AGGTGAAGTAAAAGGTTCTTACTTAAACATTACTGCTGGTACAATGGAAGAAGTGTACAAACGTGCTGAGTACGCTAAAGCGGTTGGTTCAGTAATTGTTATGATCGATT---TAGTAATGGGTTATACAGCAATTCAAAGTGCAGCTATCTGGGCTCGTGAAAATGA-CATGGTATTAC--ACTTAC--ACCGT-GCAGG…
Otu00526;153;0;0;0;0;0;0;0;0;0;3;3;5;0;3;4;2;0;0;0;3;0;5;2;5;1;0;7;2;0;1;0;4;0;0;0;0;0;0;0;0;0;0;4;4;0;0;1;0;0;1;2;0;8;0;0;0;1;0;0;0;4;0;0;5;4;3;5;0;0;0;2;0;12;2;4;0;1;4;12;0;7;6;2;1;0;3;2;0;3;0;0;AGGTGAAGTAAAAGGTTCATACTTAAACGTTACAGCAGCTACTCAAGAAGAAATTTACAAACGTGCTGAGTTTGGTAAAGAAATCGGTTCTGTAATTGTTATGATCGACT---TAGTTTTAGGTTACACAGCAATCCAAACAACTGCAATTTGGGCACGTGAAAATGA-CATGATTTTAC--ACTTAC--ACCGT-GCAGGT…
Otu00527;153;0;0;1;0;0;0;0;4;0;0;2;0;0;3;0;0;0;0;2;0;0;0;0;0;0;5;6;1;7;1;0;0;0;2;0;0;0;0;0;0;0;0;0;0;0;0;2;0;0;0;0;0;0;2;8;0;0;0;0;0;0;1;0;0;9;0;0;0;0;0;0;0;0;0;0;0;7;0;2;0;0;0;0;2;0;0;85;0;1;0;0;AGGTGAAACTAAAGGTTCATACTTAAATGTTACTGCAGCTACTCAAGAAGAAATCTACAAACGTTCTGAGTTTGCTAAAGAAATTGGTTCTGTAATTATTATGATCGACT---TAGTTTTAGGTTACACAGCAATCCAAACAACTGCAATTTGGGCACGTGACAATGA-CATGATTTTAC--ACTTAC--ACCGT-GCTGGT-…
Otu00528;151;0;0;0;0;0;0;1;0;1;0;0;0;0;0;0;0;0;0;0;0;0;0;0;0;0;0;0;0;1;0;0;0;0;0;0;0;1;0;0;0;0;0;0;0;0;0;0;0;0;0;0;0;0;0;9;1;1;9;19;0;10;0;1;1;8;0;0;0;0;0;0;0;6;0;9;1;1;1;1;5;1;11;11;31;2;4;1;0;0;3;0;AGGTGAAGTTAAAGGTTCTTACTTAAACATTACTGCAGCTACAATGGAAGAAGTGTACAAACGTGCTGAGTACGCTAAAGCAGTTGGTTCTGTAATCGTAATGATCGATT---TAGTTATGGGTTATACAGCAATTCAAAGTTCAGCTATTTGGGCTCGTGACAATGA-TATGCTTTTAC--ACTTAC--ACCGT-GCT…
Otu00529;151;0;0;0;0;0;0;0;0;10;0;1;1;0;0;0;4;0;0;0;0;0;0;0;0;0;0;1;0;0;0;0;0;0;0;0;0;107;0;0;0;0;0;0;0;0;0;0;3;0;0;0;0;0;0;0;0;0;2;2;5;0;0;0;0;0;0;0;0;0;0;0;0;0;0;1;0;0;1;1;0;0;0;11;0;0;0;0;0;1;0;0;AGGTGAAGTTAAAGGTTCATATTTAAACATCACTGCAGGTACAATGGAAGAAGTTTACAAACGTGCTGAATATGCTAAAGCAGTAGGTTCTGTAATTGTAATGATCGACT---TAGTAATGGGTTACACAGCAATTCAAAGTGCTGCAATCTGGTCTCGTGAAAACGA-CATGCTTTTAC--ACTTAC--ACCGT-GCAG…
Otu00530;150;0;0;0;0;0;0;0;0;7;0;0;0;0;0;0;0;0;0;0;0;1;0;0;0;1;0;0;0;0;0;0;0;0;1;0;19;0;1;0;0;20;0;0;67;2;0;7;4;0;1;1;0;0;0;3;0;0;0;0;0;0;0;0;0;0;0;0;0;0;5;0;5;0;2;0;2;0;0;0;0;0;0;1;0;0;0;0;0;0;0;0;AGGTGAAGTAAAAGGTTCATACTTAAACATTACTGCTGGTACAATGGAAGAAGTATACAAACGTGCTGAGTATGCTAAAGCAGTTGGTTCTGTAATTGTTATGATTGACT---TAGTAATGGGTTACACAGCAATTCAAAGTTCTGCTATTTGGGCTCGTGAAAACGA-TATGCTTTTAC--ACTTAC--ACCGT-GCAGG…
Otu00531;150;0;1;0;0;0;0;0;0;0;0;0;2;0;0;1;0;4;0;0;0;1;0;0;2;0;2;13;3;8;0;2;5;0;1;0;0;2;0;0;0;0;0;0;0;0;0;1;18;0;0;0;0;0;0;0;0;5;15;0;5;3;1;2;6;0;6;4;4;0;0;2;0;0;0;0;1;4;6;0;1;0;0;0;0;0;1;17;1;0;0;0;AGGTGAAGTAAAAGGTTCTTACTTAAACGTTACAGCTGCTACTATGGAAGAAGTTTACAAACGTTCTGAGTATGCTAAAGAAATCGGCTCTGTAATTATTATGATCGATT---TAGTTATGGGTTACACAGCAATTCAAAGTATTGCTTTATGGGCTCGTGACAATGA-TATGGTATTAC--ACTTAC--ACCGT-GCTG…
Otu00532;150;0;0;0;0;0;0;0;0;0;0;1;0;0;0;0;0;4;0;0;0;0;0;0;0;0;0;131;0;0;0;0;0;1;0;0;0;0;1;0;0;0;0;0;1;0;4;0;5;0;0;0;0;0;0;0;0;0;0;0;0;0;0;0;0;0;0;0;2;0;0;0;0;0;0;0;0;0;0;0;0;0;0;0;0;0;0;0;0;0;0;0;AGGTGAAGTTAAAGGTTCATACTTAAACATCACTGCAGGTACAATGGAAGAAGTTTACAAACGTGCTGAATACGCTAAATCAGTAGGTTCTGTAATCGTAATGATCGACT---TAGTAATGGGTTACACAGCAATTCAAAGTGCAGCAATCTGGGCTCGTGAAAACGA-CATGCTTTTAC--ACTTAC--ACCGT-GCAGGT…
Otu00533;150;0;0;16;0;0;0;2;0;0;0;0;0;0;0;0;0;0;0;2;0;2;0;0;11;0;0;0;0;4;0;0;0;0;0;7;0;0;9;0;0;4;0;0;0;12;0;5;61;15;0;0;0;0;0;0;0;0;0;0;0;0;0;0;0;0;0;0;0;0;0;0;0;0;0;0;0;0;0;0;0;0;0;0;0;0;0;0;0;0;0;0;AGGTGAAGTTAAAGGTTCTTATTTAAACATCACAGCAGCTACTATGGAAGAAGTATACAAACGTGCTGAGTACGCTAAAGCTGTTGGTTCTATCATTGTTATGATCGATT---TAGTAATGGGTTATACTGCAATCCAAAGTATTGCTTTATGGGCTCGTGAAAACGA-TATGGTTTTAC--ACTTAC--ACCGT-GCT…
Otu00534;150;0;0;5;0;5;0;0;4;5;0;0;1;0;9;8;17;0;1;0;9;0;0;0;0;0;1;0;1;1;0;0;9;0;0;0;0;0;0;0;0;0;0;1;0;0;13;1;0;1;0;9;0;11;0;0;3;6;0;0;0;3;0;0;0;0;1;0;0;0;0;0;0;2;0;3;1;0;0;6;0;1;0;0;2;1;0;1;0;6;2;0;AGGTGAAGTAAAAGGTTCTTACTTAAACGTTACAGCAGCTACTCAAGAAGAAATTTACAAAACGTGCTGAGTTTGGTAAAGAAATCGGTTCTGTAATTGTTATGATCGACT--TAGTTTTAGGTTACACAGCAATCCAAACAACTGCAATTTGGGCACGTGAAAATGA-CATGATTTTAC--ACTTAC--ACCGT-GCAGG…
Otu00535;150;0;3;0;0;3;5;0;1;0;5;7;2;2;5;3;6;0;0;1;5;0;8;3;3;0;2;0;1;0;0;1;4;0;1;4;0;2;0;0;0;0;0;6;0;0;3;2;2;0;0;11;0;9;0;1;0;7;1;0;0;3;0;0;1;3;0;7;0;0;0;0;0;4;0;0;0;1;2;5;0;2;0;0;0;0;0;0;0;2;0;1;AGGTGAAGTTAAAGGTTCATATTTAAACGTTACAGCAGCTACTCAAGAAGAAATTTACAAACGTGCTGAGTTTGGTAAGGAAATCGGTTCTGTAATTGTTATGATCGACT---TAGTTTTAGGTTACACAGCAATCCAAACAACTGCAATTTGGGCACGTGAAAATGA-CATGATTTTAC--ACTTAC--ACCGT-GCAGGT-…
Otu00536;149;0;4;1;0;0;2;0;1;1;3;4;6;0;3;0;1;0;0;0;3;0;5;2;1;2;3;0;0;0;6;1;0;0;2;2;1;0;0;0;0;0;0;6;1;2;1;2;0;1;0;4;0;8;1;1;0;3;1;0;0;1;0;0;5;4;0;9;0;0;0;0;1;8;1;0;4;0;0;6;0;9;1;7;0;0;3;0;0;4;1;0;AGGTGAAGTAAAAGGTTCATACTTAAACGTTACGGCAGCTACTCAAGAAGAAATTTACAAACGTGCTGAGTTTGGTAAAGAAATCGGTTCTGTAATTGTTATGATCGACT---TAGTTTTAGGTTACACAGCAATCCAAACAACTGCAATTTGGGCACGTGAAAATGA-CATGATTTTAC--ACTTAC--ACCGT-GCAGGT-A…
Otu00537;148;2;0;0;0;0;1;0;0;0;0;10;1;0;0;0;0;0;25;2;0;0;0;0;20;5;0;2;1;1;9;0;0;1;0;0;11;4;0;0;0;2;0;3;6;0;3;0;0;0;0;0;0;0;0;0;0;0;0;0;0;3;0;1;0;0;0;0;0;3;4;0;0;0;1;0;0;4;2;0;0;0;5;5;4;0;0;1;0;0;0;6;AGGTGAAACTAAAGGTTCATACTTAAACATCACTGCTGGTACTATGGAAGAAGTTTACGCACGTGCAGAATACGGTAAAGCCGTTGGTTCTGTAATTGTGATGATCGATT---TAGTTATGGGTTACACAGCAATTCAATCTGCTGCTGTTTGGGCTCGTAACAACGA-CATGATCTTAC--ACTTAC--ACCGT-GCAG…
Otu00538;147;0;0;0;0;0;0;0;0;0;0;0;0;0;0;0;0;5;0;0;0;0;0;0;0;0;0;1;0;0;0;0;0;3;0;0;0;0;0;0;0;0;0;0;0;0;0;0;0;0;0;0;4;0;0;16;0;0;0;0;0;0;0;0;0;0;0;0;97;0;0;0;0;0;0;0;0;9;1;0;0;0;0;0;11;0;0;0;0;0;0;0;AGGTGAAGTAAAAGGTTCTTACTTAAACATCACTGCAGGAACTGTGGAAGAAATGCACAAAAGATGTGAATATGCTAGACAAGTAGGTAGTGTAATTGTTATGATTGATT---TAGTAATTGGTTATACTGCTATTCAAACTGCAGCAATTTGGGCTCGTGAAAACGA-TCAAATTTTAC--ATTTAC--ATCGA-GCAGG…
Otu00539;145;6;0;0;0;0;0;6;1;0;1;0;1;0;2;0;0;9;0;0;0;0;0;0;6;32;0;2;0;0;0;0;1;1;0;0;0;0;0;0;0;0;0;0;0;0;6;0;9;3;1;7;0;0;0;1;0;5;2;4;0;1;2;4;5;0;0;5;0;0;0;0;0;1;0;2;0;1;0;1;1;0;3;1;6;2;0;0;0;0;3;1;AGGTGAAGTAAAAGGTTCATACTTAAACATTACTGCAGCTACAATGGAAGAAGTGTACAAACGTGCTGAGTACGCTAAAGCAGTTGGTTCTGTAATCGTAATGATCGATT---TAGTTATGGGTTATACAGCAATTCAAAGTTCAGCTATTTGGGCTCGTGACAATGA-TATGCTTTTAC--ACTTAC--ACCGT-GCTGGT-…
Otu00540;145;0;1;1;0;0;0;0;4;0;0;0;0;0;6;1;0;0;0;1;1;0;0;0;1;1;6;2;0;4;0;0;0;0;19;0;0;0;0;0;0;0;0;0;0;0;0;0;0;0;0;0;0;5;9;1;0;0;0;3;0;0;9;0;0;26;0;0;4;0;0;0;0;0;0;0;0;0;1;2;0;0;16;0;1;4;3;13;0;0;0;0;AGGTGAAGTAAAAGGTTCATACTTAAATGTTACTGCAGCTACTCAAGAAGAAATCTACAAACGTTCTGAGTTTGCTAAAGAAATTGGTTCTGTAATTATTATGATCGACT---TAGTTTTAGGTTACACAGCAATCCAAACAACTGCAATTTGGGCACGTGACAATGA-CATGATTTTAC--ACTTAC--ACCGT-GCTG…
Otu00541;145;0;10;0;0;0;4;0;0;0;5;5;10;1;0;0;0;0;0;1;0;0;5;0;2;2;0;6;0;0;3;0;0;0;0;1;3;6;2;0;0;1;0;17;7;2;0;11;0;7;8;0;0;0;0;0;0;0;0;0;0;0;0;0;0;1;0;2;0;0;0;0;0;2;0;0;0;0;5;0;0;6;7;2;0;0;0;0;1;0;0;0;AGGTGAAGTAAAAGGTTCATACTTAAACGTTACAGCAGCTACTCAAGAAGAAATTTACAAAACGTGCTGAGTTTGGTAAAGAAATCGGTTCTGTAATTGTTATGATCGACT--TAGTTTTAGGTTACACAGCAATCCAAACAACTGCAATTTGGGCACGTGAAAATGA-CATGATTTTAC--ACTTAC--ACCGT-GCAG…
Otu00542;144;0;1;1;0;0;6;0;0;0;5;3;6;1;3;0;4;0;0;0;5;0;4;0;1;1;0;0;0;0;1;0;3;0;0;0;0;0;0;0;0;0;0;5;1;0;1;2;0;1;2;2;0;2;3;0;3;8;0;0;0;8;3;0;0;3;0;6;0;0;0;1;0;8;0;1;0;1;5;14;0;4;6;2;1;0;0;2;0;1;1;2;AGGTGAAGTAAAAGGTTCATACTTAAACGTTACAGCAGCTACTCAAGAAGAAATTTACAAACGTGCTGAGTTTGGTAAAGAAATCGGTTCTGTAATTGTTATGATCGACT---TAGTTTTAGGTTACACAGCAATCCAAACAACTGCAATTTGGGCACGTGAAAATGA-CATGATTTTAC--ACTTAC--ACCGT-GCAGGT-…
Otu00543;144;0;0;60;3;1;0;0;17;3;0;0;0;0;11;0;0;0;0;0;0;0;0;0;0;0;0;0;0;0;0;0;0;0;0;0;0;0;0;0;0;0;0;0;0;0;0;0;0;0;0;0;0;0;7;0;0;0;0;31;1;0;0;0;0;1;0;0;0;0;0;0;0;0;0;0;0;0;0;1;0;0;8;0;0;0;0;0;0;0;0;0;AGGTGAAGTTAAAGGTTCTTATTTAAACGTTACTGCAGCTACTCAAGAAGAAATTTACAAACGTGCTGAGTTTGCTAAAGAAATCGGTTCTGTTATTATTATGGTTGATT---TAGTATTAGGTTACACAGCAATTCAAACAACAGCAATTTGGGCACGTGAAAACGA-CATGATTTTAC-ATTTTAC--ACCGT-GCAG…
Otu00544;144;0;0;0;0;0;0;0;0;0;0;0;0;0;0;0;0;0;0;53;0;0;0;15;0;12;15;6;0;7;0;0;0;7;0;3;0;0;0;0;0;0;0;0;0;0;0;0;0;0;0;0;0;0;0;0;0;0;0;0;0;0;0;0;0;0;0;0;0;0;0;0;0;0;0;0;0;0;2;0;0;2;0;0;1;2;2;11;0;1;0;5;AGGTGAAGTTAAAGGTTCTTACTTAAACGTTACTGCAGCTACTATGGATGAACTTTACAAACGTGCTAACTACGCTAAAGCTGTAGGTTCTGTAATTATCATGATCGACT---TAGTATTAGGTTACACAGCTATTCAAAGTGCTGCTATCTGGTCTCGTGAAAACGA-TATGGTATTAC--ACTTAC--ACCGT-GCA…
Otu00545;144;0;0;0;0;0;0;0;0;0;0;0;0;0;0;0;0;0;0;0;0;0;0;0;0;9;0;0;0;0;0;0;0;10;0;5;26;0;0;0;0;24;0;0;0;0;0;0;0;0;0;0;0;0;0;0;0;0;0;0;0;0;0;0;0;0;1;0;0;0;0;0;0;0;1;0;0;0;1;0;14;0;34;4;6;3;0;0;0;5;0;1;AGGTGAAGTTAAAGGTTCATATTTAAACATCACTGCTGGTACAATGGAAGAAGTATACAAACGTGCTGAGTATGCTAAAGCAGTTGGTTCTGTAATTGTTATGATCGACT---TAGTTATGGGTTACACAGCAATTCAAAGTTCTGCTGTATGGGCTCGTGATAACGA-TATGCTTTTAC--ACTTAC--ACCGT-GCA…
Otu00546;143;0;0;0;0;0;0;0;0;0;0;0;0;0;1;0;0;0;0;57;1;0;0;0;1;5;8;8;0;0;0;0;0;2;0;4;0;0;0;0;0;0;0;0;0;0;0;0;0;0;0;0;2;0;0;0;0;0;0;0;0;0;0;0;0;0;0;0;0;0;0;0;0;0;0;0;0;0;3;0;0;9;0;0;0;3;0;19;0;1;0;19;AGGTGAAGTAAAAGGTTCTTACTTAAACGTTTACTGCAGCTACTATGGATGAACTTTACAAACGTGCTAACTACGCTAAAGCTGTAGGTTCTGTAATTATCATGATCGACT--TAGTATTAGGTTACACAGCTATTCAAAGTGCTGCTATCTGGTCTCGTGAAAACGA-TATGGTATTAC--ACTTAC--ACCGT-GCAGG…
Otu00547;140;2;0;25;1;0;0;1;0;0;11;0;2;0;1;6;0;2;0;1;2;2;0;7;1;0;0;0;2;0;1;0;1;7;1;0;0;6;0;0;0;0;0;0;0;0;0;1;1;0;0;0;0;0;1;0;0;0;0;0;0;15;0;1;0;2;1;0;0;0;0;0;0;0;0;0;0;0;6;3;1;2;0;1;13;0;0;10;0;0;0;0;AGGTGAAGTTAAAGGTTCTTACTTAAACATCACTGCAGGTACAATGGAAGAAGTTTACAAACGAGCTGAGTATGCAAAAGCTGTTGGCTCAATCATTGTTATGATCGATT---TAGTAATGGGTTATACGGCCATTCAAAGTGCAGCAATTTGGTCTCGTGATAACGA-TATGTTATTAC--ATTTAC--ATAGA-GCA…
Otu00548;140;0;0;0;0;0;0;0;0;0;0;0;0;0;0;0;0;0;11;0;0;0;0;0;0;0;0;0;0;0;0;0;0;0;0;0;48;0;0;0;0;0;0;12;23;0;43;0;0;0;3;0;0;0;0;0;0;0;0;0;0;0;0;0;0;0;0;0;0;0;0;0;0;0;0;0;0;0;0;0;0;0;0;0;0;0;0;0;0;0;0;0;AGGTGAAACTAAAGGTTCTTACTTAAACATCACTGCTGGTACTATGGAAGAAGTTTACAAACGTGCAGAATACGCTAAAGCAGTTGGTTCTGTAATCGTTATGATCGACT---TAGTAATGGGTTACACAGCAATTCAAAGTTCTGCTATTTGGGCTCGTGAAAACGA-CATGCTTTTAC--ACTTAC--ACCGT-GCA…
Otu00549;140;61;0;0;0;0;0;0;0;0;9;0;0;0;0;3;0;11;5;0;0;0;0;0;1;12;0;0;0;0;4;0;0;16;0;1;0;0;1;0;0;0;0;0;0;0;0;0;0;0;0;0;0;0;0;0;0;0;0;0;0;8;0;0;0;0;2;0;0;0;0;0;0;0;0;0;0;0;1;0;0;0;2;0;0;0;2;0;0;1;0;0;AGGTGAAGTTAAAGGTTCTTATTTAAACATCACAGCTTCAACGATGGAAGAAGTACTTAAACGTGCTGAATACGCGAAAGAAGTAGGTTCTATCGTTGTTATGATCGATT---TAGTTATGGGTTACACAGCTATTCAAAGTGCTGCAATCTGGGCTCGTGATAACGA-TATGCTTTTAC-ATTTTAC--ACCGT-GCAG…
Otu00550;139;0;1;0;0;2;2;0;1;2;6;6;3;0;4;1;5;0;0;0;7;0;10;8;3;1;0;6;0;1;2;1;3;0;1;0;1;0;0;0;0;1;0;5;3;1;1;0;0;3;5;9;0;3;0;0;0;4;0;0;0;2;1;0;1;1;0;0;0;0;0;0;0;1;0;0;3;0;0;5;0;3;3;1;0;0;1;2;0;1;0;2;AGGTGAAGTAAAAGGTTCATACTTAAACGTTACAGCAGCTACTCAAGAAGAAATTTACAAACGTGCTGAGTTTGGTAAGGAAATCGGTTCTGTAATTGTTATGATCGACT---TAGTTTTAGGTTACACAGCAATCCAAACAACTGCAATTTGGGCACGTGAAAATGA-CATGATTTTAC--ACTTAC--ACCGT-GCAGGT-…
Otu00551;139;0;0;0;0;0;0;0;0;0;0;0;0;0;0;0;0;0;0;0;0;0;0;0;0;0;0;0;0;0;0;0;0;0;0;0;0;0;0;0;118;0;0;1;0;0;0;0;0;0;0;0;0;0;0;20;0;0;0;0;0;0;0;0;0;0;0;0;0;0;0;0;0;0;0;0;0;0;0;0;0;0;0;0;0;0;0;0;0;0;0;0;AGGTGAAGTTAAAGGTTCTTACTTAAACATTACAGCAGCTACTATGGAAGAAGTGTACAAACGTGCTGAGTACGCTAAAATGATTGGTTCTGTAATCGTTATGATCGATT---TAGTAATGGGTTACACAGCAATTCAAAGTATTGCTATTTGGGCTCGTGAAAACGA-TATGTTATTAC--ACTTAC--ACCGT-GCTGG…
Otu00552;139;0;0;0;0;0;0;0;0;0;0;0;0;0;0;0;0;0;0;0;0;0;0;0;0;0;0;0;0;0;0;0;0;0;0;0;0;0;0;0;0;0;0;0;0;137;2;0;0;0;0;0;0;0;0;0;0;0;0;0;0;0;0;0;0;0;0;0;0;0;0;0;0;0;0;0;0;0;0;0;0;0;0;0;0;0;0;0;0;0;0;0;AGGTGAAGTTAAAGGTTCTTATTTAAACGTTACAGGAGCTACAATGGAAGACGTTTACGAACGTGCTGAATATGCTAAAGAAGTAGGTTCTGTAATTATTATGATTGATT---TAGTAATGGGTTATACTGCAATTCAAAGTATTGCTTACTGGGCTCGTAATAATGA-CATGCTTTTAC--ACTTAC--ATCGT-GCGGGT…
Otu00553;139;2;0;0;0;0;0;0;0;0;0;0;0;0;0;0;0;0;0;7;0;0;0;0;12;45;17;0;0;0;0;0;0;32;0;15;0;0;0;0;0;0;0;0;0;0;0;0;0;0;0;0;0;0;0;0;0;0;0;0;0;0;0;0;0;0;0;0;0;0;0;0;0;0;0;0;0;0;0;0;2;0;0;0;5;0;0;0;0;2;0;0;AGGTGAAGTAAAAGGTTCTTACTTAAACATTACTGCAGCTACAATGGAAGAAGTGTACAAACGTGCTGAGTACGCTAAAGCAGTTGGTTCTGTAATCGTAATGATCGATT---TAGTTATGGGTTACACAGCAATTCAAAGTTCAGCTATCTGGGCCCGTGAAAACGA-CATGATTTTAC--ACTTAC--ACCGT-GCA…
Otu00554;139;1;1;0;0;28;0;0;0;0;0;0;0;0;0;0;0;0;1;1;0;0;0;3;1;4;0;0;0;0;4;0;1;6;0;0;0;0;0;0;0;0;0;0;1;0;9;1;0;0;14;0;0;0;0;0;0;0;0;0;0;1;0;1;0;0;9;0;0;0;0;0;0;0;0;0;1;1;0;0;0;8;0;1;37;0;0;0;0;0;4;0;AGGTGAAGTAAAAGGTTCATACTTAAACATCACTGCTGGTACAATGGAAGAAGTATACAAACGCGCTGAGTACGCTAAAGCAGTTGGATCTGTAATTGTTATGATTGACT---TAGTAATGGGTTACACAGCAATTCAAAGTTCTGCTATCTGGGCTCGTGAGAACGA-TATGCTTTTAC--ACTTAC--ACCGT-GCGGG…
Otu00555;138;0;0;0;0;0;0;0;0;0;2;0;2;0;1;1;0;0;0;0;0;2;0;3;0;3;1;18;8;2;3;0;0;2;0;0;22;1;0;0;0;0;0;0;12;0;0;0;27;12;2;3;0;0;0;1;0;0;0;0;0;0;0;0;0;0;0;0;0;0;6;0;0;0;0;0;0;0;0;0;0;1;0;0;0;0;1;0;2;0;0;0;AGGTGAAGTAAAAGGTTCTTACTTAAACATTACTGCTGCTACTATGGAAGAAGTGTACAAACGTGCAGAATACGCTAAAACTATTGGTTCTGTAATCGTTATGATCGACT---TAGTAATGGGTTACACAGCAATTCAAAGTATTGCTCTTTGGTCTCGTGAAAACGA-CATGATTTTAC--ACTTAC--ACCGT-GCT…
Otu00556;137;0;0;0;0;0;0;0;0;0;0;0;0;0;0;0;0;0;2;0;0;0;0;0;2;1;0;0;0;0;0;0;3;0;0;0;0;0;1;0;0;0;0;0;0;0;3;0;0;0;14;2;0;0;0;1;0;0;0;0;0;0;0;0;0;0;0;0;0;0;0;0;0;0;5;8;77;1;0;0;0;0;0;7;0;0;0;0;0;7;0;3;AGGTGAAGTTAAAGGTTCTTACTTAAACATTACTGCAGGTACAATGGAAGAAGTGTACAAACGTGCTGAGTACGCTAAAGCAGTTGGTTCTGTAATTGTAATGATCGATT---TAGTTATGGGTTACACAGCAATTCAAAGTTCAGCAATCTGGGCTCGTGACAACGA-CATGATTTTAC--ACTTAC--ACCGT-GCAGGT…
Otu00557;137;0;2;0;0;6;0;0;3;1;4;4;5;0;4;0;6;0;0;1;10;0;0;6;2;0;3;5;3;7;7;1;6;0;2;0;2;0;0;0;0;3;0;27;0;2;0;0;0;5;2;7;0;1;0;0;0;0;0;0;0;0;0;0;0;0;0;0;0;0;0;0;0;0;0;0;0;0;0;0;0;0;0;0;0;0;0;0;0;0;0;0;AGGTGAAGTTAAAGGTTCTTATTTAAACGTTACAGCAGCTACTCAAGAAGAAATTTTACAAACGTGCTGAGTTTGGTAAAGAAATCGGTTCTGTAATTGTTATGATCGACT-TAGTTTTTAGGTTACACAGCAATCCAAACAACTGCAATTTGGGCACGTGAAAATGA-CATGATTTTAC--ACTTAC--ACCGT-GCAGGT…
Otu00558;137;0;0;2;0;0;0;0;0;0;0;0;1;0;0;0;0;0;0;1;1;0;2;1;0;1;0;0;1;0;0;0;0;0;0;2;1;0;0;0;0;0;0;0;0;0;0;2;0;0;0;0;0;14;0;0;0;18;3;0;0;5;0;0;1;7;1;0;0;0;0;1;0;10;0;4;1;1;0;29;0;4;3;10;0;1;0;1;0;2;0;6;AGGTGAAGTTAAAGGTTCTTATTTAAACG-TACAGCAGCTACTCAAGAAGAAATTTACAAGCGTGCTGAGTTTGGTAAAGAAATCGGTTCTGTAATTGTTATGATCGACT---TAGTTTTAGGTTACACAGCAATCCAAACAACTGCAATTTGGGCACGTGAAAATGA-CATGATTTTAC--ACTTAC--ACCGT-GCA…
Otu00559;137;0;0;0;0;0;0;0;0;0;0;0;0;0;0;0;0;0;0;0;0;0;0;0;0;0;0;0;0;0;0;0;0;0;0;0;0;0;0;0;0;0;0;0;0;0;0;0;0;0;2;0;0;0;0;0;0;0;0;0;0;0;0;1;0;0;0;0;0;0;0;0;0;0;0;6;113;0;0;0;0;0;0;3;0;0;0;0;0;8;0;4;AGGTGAAACTAAAGGTTCATATTTAAACATTACTGCAGGTACAATGGAAGAAGTGTACAAACGTGCTGAGTACGCTAAAGCAGTTGGTTCTGTAATTGTAATGATCGATT---TAGTTATGGGTTACACAGCAATTCAAAGTTCAGCAATCTGGGCTCGTGACAACGA-CATGATTTTAC--ACTTAC--ACCGT-GCAGGT…
Otu00560;136;0;0;0;0;0;0;0;0;0;0;0;0;0;0;0;0;0;0;2;0;0;0;0;0;0;2;0;0;0;0;0;0;1;0;0;0;0;0;0;0;0;0;0;0;0;0;0;0;0;0;0;0;0;0;0;0;0;0;0;0;0;0;0;0;0;0;0;0;0;0;0;0;0;0;0;0;0;4;0;0;3;0;0;0;0;7;0;0;0;0;117;AGGTGAAGTAAAAGGTTCTTACTTAAACGTTACTGCAGCTACTATGGATGAACTTTACAAACGTGCTAACTACGCTAAAGCTGTAGGTTCTGTAATTATCATGATCGACT---TAGTATTAGGTTACACAGCTATTCAAAGTGCTGCTATCTGGGCTCGTGAAAATGA-TATGGTGTTAC--ACTTAC--ACCGT-GCAGGT…
Otu00561;136;1;0;0;0;0;0;0;0;0;0;0;0;0;0;9;0;2;0;0;0;0;0;0;0;1;0;0;0;0;4;1;0;1;0;0;0;0;0;0;0;0;0;0;0;0;1;0;1;0;0;0;32;0;0;0;0;12;0;0;0;0;0;0;0;0;0;0;8;0;0;0;0;0;0;0;0;41;1;0;0;6;0;0;0;0;0;0;0;0;15;0;AGGTGAAGTTAAAGGTTCATATTTAAACATCACTGCAGCTACTATGGAAGAAGTTTACAAACGTGCAGAGTATGCTAAAATGGTAGGTTCTGTAATTGTAATGATCGATT---TAGTTATGGGTTACACAGCAATCCAAAGTATTGCTTTATGGGCTCGTGAAAACGA-TATGGTTTTAC--ATTTAC--ACCGT-GCTG…
Otu00562;135;0;2;0;0;0;5;0;0;0;3;4;2;1;2;1;0;0;0;0;3;0;6;0;2;0;2;2;3;0;4;0;7;0;0;1;0;2;0;0;0;0;0;3;1;0;0;3;1;1;1;3;0;9;0;0;2;8;0;0;0;9;0;0;0;1;2;3;0;0;0;0;0;4;0;1;0;0;3;9;0;6;0;5;1;0;0;1;0;0;0;6;AGGTGAAGTTAAAGGTTCATATTTAAACGTTACAGCAGCTACTCAAGAAGAAATTTACAAACGTGCTGAGTTTGGTAAAGAAATCGGTTCTGTAATTGTTATGGTCGACT---TAGTTTTAGGTTACACAGCAATCCAAACAACTGCAATTTGGGCACGTGAAAATGA-CATGATTTTAC--ACTTAC--ACCGT-GCAGGT-A…
Otu00563;134;0;0;0;0;43;0;0;0;0;0;0;0;0;0;0;0;0;0;0;0;36;0;0;0;0;0;3;0;0;0;0;0;0;3;0;0;0;0;0;0;0;0;0;0;0;0;0;0;2;0;0;0;0;0;0;0;0;0;0;0;5;0;0;0;0;0;0;0;0;0;0;0;0;0;0;0;0;0;0;37;0;0;0;2;0;3;0;0;0;0;0;AGGTGAAGTTAAAGGTTCATACTTAAACGTTACTGCAGCTACTATGGACGAGCTTTACAAACGTGCTGAGTACGCTAAAGCTGTAGGTTCTGTAATTATCATGATCGACT---TAGTATTAGGTTACACAGCTATTCAAAGTGCTGCTATCTGGTCTCGTGAAAATGA-TATGGTATTAC--ACTTAC--ACCGT-GCAGG…
Otu00564;134;0;0;10;0;0;0;6;0;0;0;0;0;0;1;0;0;0;0;0;1;0;0;0;0;0;1;0;0;11;0;17;0;0;0;0;0;0;0;0;0;9;0;0;0;2;0;15;59;2;0;0;0;0;0;0;0;0;0;0;0;0;0;0;0;0;0;0;0;0;0;0;0;0;0;0;0;0;0;0;0;0;0;0;0;0;0;0;0;0;0;0;AGGTGAAGTTAAAGGTTCTTATTTAAACATCACTGCTGGTACAATGGAAGAAGTTTACAAACGTGCTGAGTACGGTAAAGCTGTAGGTTCTGTAGTTGTAATGATCGATT---TAGTTATGGGTTACACAGCAATTCAAAGTGCTGCAATCTGGTCTCGTGAAAACGA-TATGGTTTTAC--ATTTAC--ACCGT-GCA…
Otu00565;134;0;0;0;0;0;0;0;1;0;0;0;0;0;0;0;0;0;51;0;0;3;0;0;0;0;0;0;0;0;0;0;0;0;0;0;2;0;0;0;0;0;0;0;0;1;0;0;2;3;0;0;0;0;0;0;15;0;0;0;0;0;0;0;0;0;0;0;0;45;0;2;0;0;0;0;0;9;0;0;0;0;0;0;0;0;0;0;0;0;0;0;AGGTGAAGTTAAAGGTTCTTATTTAAACGTAACAGGCGCTACAATGGAAGACGTGTACGAACGTTCTGAATATGCTAAAGAAGTAGGTTCTGTAATTATCATGATCGATT---TAGTAATGGGTTATACTGCAATTCAAAGTATTGCTTATTGGGCTCGTAAAAATGA-TATGCTTTTAC--ACTTAC--ATCGT-GCAGG…
Otu00566;134;0;0;0;0;0;4;0;1;0;7;5;4;2;6;7;12;0;0;0;9;0;6;0;0;0;1;0;0;0;5;1;7;0;3;2;0;0;1;0;0;4;0;1;8;0;4;1;1;4;0;7;0;5;0;0;0;6;0;0;0;0;0;0;0;0;0;0;0;0;0;0;0;1;0;0;3;2;0;1;0;0;0;0;0;0;0;1;0;2;0;0;AGGTGAAGTAAAAAGGTTCTTACTTAAACGTTACAGCAGCTACTCAAGAAGAAATTTACAAACGTGCTGAGTTTGGTAAAGAAATCGGTTCTGTAATTGTTATGATCGACT--TAGTTTTAGGTTACACAGCAATCCAAACAACTGCAATTTGGGCACGTGAAAATGA-CATGATTTTAC--ACTTAC--ACCGT-GCAGGT-…
Otu00567;133;0;0;0;0;0;0;0;0;0;0;3;0;0;0;0;0;0;0;0;0;0;0;0;0;0;0;0;0;0;0;0;0;1;0;0;0;0;0;0;0;0;0;0;0;0;1;2;0;0;0;0;0;0;0;3;9;0;0;0;0;0;0;4;0;0;0;0;0;1;0;0;0;0;16;12;44;0;0;0;0;0;0;8;0;2;0;0;0;15;0;12;AGGTGAAGTTAAAGGTTCATATTTAAACATTACTGCAGGTACAATGGAAGAAGTGTACAAACGTGCTGAGTACGCTAAAGCAGTTGGTTCTGTAATTGTAATGATCGATT---TAGTTATGGGTTACACAGCAATTCAAAGTTCAGCAATCTGGGCTCGTGACAACGA-CATGATTTTAC--ACTTAC--ACCGT-GCA…
Otu00568;133;0;0;0;0;0;0;0;0;0;0;0;0;0;0;0;0;0;0;0;0;0;0;0;0;0;0;0;0;0;0;0;0;0;0;0;0;0;0;0;98;0;0;0;0;0;0;0;0;0;0;0;0;0;0;35;0;0;0;0;0;0;0;0;0;0;0;0;0;0;0;0;0;0;0;0;0;0;0;0;0;0;0;0;0;0;0;0;0;0;0;0;AGGTGAAGTTAAAGGTTCTTATTTAAACATTACAGGTGCTACAATGGAAGACGTTTACGAACGTGCTGAGTACGCTAAAGAAGTAGGTTCTGTAATTGTGATGATCGATT---TAGTAATGGGTTACACAGCAATTCAAAGTATTGCTTTATGGGCTCGTAAAAACGA-TATGCTTTTAC--ACTTAC--ACCGT-GCAGGT…
Otu00569;132;0;0;0;0;0;0;0;0;0;0;0;0;0;0;0;0;0;36;1;0;0;0;0;0;2;3;0;0;0;0;0;2;8;0;7;0;0;0;0;0;0;0;0;0;13;0;0;0;0;0;0;1;0;0;0;0;0;0;0;0;0;0;0;0;0;3;0;0;0;0;0;0;0;0;0;0;47;1;0;0;0;0;0;0;0;0;0;0;8;0;0;AGGTGAAGTTAAAGGTTCTTACTTAAATGTTACTGCTGGTACAATGGAAGAAGTTTACAAACGTGCTGAATATGCTAAAGCTGTAGGTTCTATCATTATTATGATCGACT---TAGTTATGGGTTATACAGCAATTCAATCAATTGCATACTGGGCTCGTGACAATGA-TATGCTTTTAC--ATTTAC--ACCGT-GCAGG…
Otu00570;132;0;2;0;0;2;2;0;0;1;2;3;0;0;1;0;1;0;0;0;2;0;2;3;2;0;0;2;1;0;0;0;0;0;0;0;1;0;7;0;0;0;0;5;2;2;1;4;0;0;1;6;0;14;0;1;0;7;0;0;0;3;0;0;7;2;2;1;0;0;0;2;0;8;0;3;2;0;5;7;0;1;2;1;0;0;1;0;0;5;1;2;AGGTGAAGTTAAAGGTTCTTACTTAAACGTTACAGCAGCTACTCAAGAAGAAATTTACAAACGTGCTGAGTTTGGTAAAGAAATCGGTTCTGTAATTGTTATGATCGACT---TAGTTTTAGGTTACACAGCAATCCAAACAACTGCAATTTGGGCACGTGAAAATGA-CGTGATTTTAC--ACTTAC--ACCGT-GCAGGT-…
Otu00571;132;0;0;0;0;11;0;0;0;19;0;1;0;0;0;0;0;0;17;12;0;0;0;0;0;2;0;6;0;0;0;0;0;0;0;0;0;0;0;0;0;0;0;0;4;0;0;9;0;3;3;0;0;0;2;0;1;0;0;0;25;0;0;0;0;0;0;0;3;0;0;0;0;0;0;0;0;13;1;0;0;0;0;0;0;0;0;0;0;0;0;0;AGGTGAAGTTAAAGGTTCATACTTAAACATCACTGCAGGTACAATGGAAGAAGTTTACAAACGTGCTGAATATGCTAAATCAGTAGGTTCTGTAATCGTAATGATCGACT---TAGTAATGGGTTATACAGCGATTCAAAGTGCAGCAATCTGGGCTCGTGAAAACGA-CATGCTTTTAC--ACTTAC--ACCGT-GC…
Otu00572;132;0;0;0;0;1;0;0;0;0;0;0;0;0;0;0;0;0;0;0;0;0;4;0;0;0;0;0;0;0;0;0;0;0;0;0;0;0;0;0;0;0;0;1;0;0;0;0;1;0;0;0;0;0;0;5;0;0;5;0;0;2;0;16;0;21;0;0;1;0;0;0;0;0;0;0;0;0;0;0;1;0;0;0;68;5;0;0;0;0;0;1;AGGTGAAGTTAAAGGTTCTTACTTAAACATCACTGCAGGTACAATGGAAGAAGTTTACAAACGTGCTGAGTATGCAAAAGCAGTAGGTTCTGTAATTGTAATGATCGATT---TAGTTATGGGCTACACAGCAATTCAAAGTGCTGCTCTTTGGGCTCGTGAAAACGA-TATGTTATTAC--ACTTAC--ACCGT-GCAGG…
Otu00573;132;3;0;0;0;0;5;0;0;0;0;53;0;0;0;4;0;9;8;0;0;0;0;0;0;0;0;21;0;1;0;0;10;1;0;0;0;0;0;0;0;0;0;1;0;0;0;0;1;0;0;0;0;0;0;0;0;4;0;0;0;0;0;0;0;0;0;0;0;0;0;0;0;0;0;0;0;6;0;0;0;0;0;0;0;2;3;0;0;0;0;0;AGGTGAAGTTAAAGGTTCATACTTAAACATAACTGCTGGTACTATGGACGAATCTATCAAACGTGGGGAATATGCTAAAGCAGTAGGTTCTGTTATCGTTATGGTTGATT---TAGTTATGGGTTACACAGCACTTCAAAGTGCTGCTATTTGGGCTCGTGAAAACGA-TATGATTTTAC--ATTTAC--ACCGT-GCAGG…
Otu00574;132;0;0;0;0;0;0;0;0;0;0;0;0;0;0;0;0;0;0;0;0;0;0;0;7;0;0;0;0;0;0;0;0;0;0;0;0;0;2;0;0;0;0;7;0;113;0;0;0;0;0;0;0;0;1;0;0;0;0;0;0;0;0;0;0;0;0;0;0;0;1;0;1;0;0;0;0;0;0;0;0;0;0;0;0;0;0;0;0;0;0;0;AGGTGAAGTTAAAGGTTCTTACTTAAACATCACTGGTGGTACAATGGAAGAAGTTTACAAACGTGCTGAGTACGCAAAAGCAGTAGGTTCTGTAATTGTAATGATCGATT---TAGTTATGGGTTACACAGCAATTCAAAGTATTGCTCTTTGGGCTCGTGAAAACGA-TATGTTATTAC--ACTTAC--ACCGT-GCAGGT…
Otu00575;131;1;0;0;0;6;0;0;0;0;0;0;0;0;0;0;0;0;0;2;0;0;0;0;0;0;1;0;0;0;7;0;0;1;0;0;0;0;0;0;0;0;0;0;0;0;1;0;0;1;0;0;2;0;0;0;0;0;0;0;0;2;0;5;0;0;0;0;4;0;0;0;0;0;0;0;0;3;0;0;0;17;0;0;0;2;2;1;0;0;0;73;AGGTGAAGTAAAAGGTTCATATTTAAACGTTACTGCAGCTACTATGGATGAGCTTTACAAACGTGCTGAGTACGCTAAAGCTGTAGGTTCTGTAATTATCATGATCGACT---TAGTATTAGGTTACACAGCTATTCAAAGTGCTGCTATCTGGGCTCGTGAAAATGA-TATGGTGTTAC--ACTTAC--ACCGT-GCAGGT…
Otu00576;130;0;1;0;0;0;0;0;0;0;1;2;0;0;0;1;0;0;0;0;0;0;0;1;0;2;2;6;2;0;1;0;0;0;0;0;8;0;2;0;0;0;0;0;1;2;6;1;23;4;1;0;0;0;0;4;0;0;0;0;5;0;2;0;0;0;0;0;0;1;26;0;0;0;2;0;0;2;1;1;2;1;0;0;0;0;7;2;6;0;0;1;AGGTGAAGTAAAAGGTTCATACTT--ACATTACTGCTGCTACTATGGAAGAAGTGTACAAACGTGCAGAATACGCTAAAACTATTGGTTCTGTAATCGTTATGATCGACT---TAGTAATGGGTTACACAGCAATTCAAAGTATTGCTCTTTGGTCTCGTGAAAACGA-CATGATTTTAC--ACTTAC--ACCGT-GCTGGT…
Otu00577;130;0;0;0;0;0;0;6;0;3;0;0;0;0;0;0;0;0;0;0;0;1;0;0;0;0;0;0;0;0;0;11;0;0;0;0;0;0;2;0;0;3;0;0;0;0;0;0;86;18;0;0;0;0;0;0;0;0;0;0;0;0;0;0;0;0;0;0;0;0;0;0;0;0;0;0;0;0;0;0;0;0;0;0;0;0;0;0;0;0;0;0;AGGTGAAGTTAAAGGTTCTTATTTAAACATCACAGCAGCTACTATGGAAGAAGTATACAAACGTGCTGAGTATGCTAAAGCTGTTGGTTCTATCGTTGTTATGATCGATT---TAGTAATGGGTTATACTGCAATCCAAAGTATTGCTTTATGGTCTCGTGAAAACGA-TATGCTTTTAC--ACTTAC--ATCGT-GCTGG…
Otu00578;130;0;0;0;0;0;0;0;0;0;0;0;0;0;0;0;0;5;0;1;0;0;0;0;1;1;0;11;0;0;2;0;0;11;0;0;0;0;0;0;0;0;0;0;0;0;0;0;1;0;0;0;2;0;0;10;0;0;0;0;0;0;0;0;0;0;0;0;69;0;0;0;0;0;0;0;0;7;1;0;0;0;0;0;7;1;0;0;0;0;0;0;AGGTGAAGTAAAAGGTTCATATTTAAACATCACTGCAGGAACTGTGGAAGAAATGCACAAAAGATGTGAATATGCTAGACAAGTAGGTAGTGTAATTGTTATGATTGATT---TAGTAATTGGTTATACTGCTATTCAAACTGCAGCAATTTGGGCTCGTGAAAACGA-TCAAATTTTAC--ATTTAC--ATCGA-GCAG…
Otu00579;130;0;0;0;0;4;0;0;0;0;0;3;0;0;3;8;4;0;0;0;1;0;7;0;5;0;2;0;0;0;0;0;6;0;0;0;0;2;0;0;0;0;0;5;0;0;2;2;0;1;2;4;0;5;1;1;0;4;1;0;0;1;0;0;1;4;1;6;0;0;0;0;0;9;2;0;2;1;3;7;0;3;5;4;2;0;0;0;0;2;0;4;AGGTGAAGTAAAAGGTTCATACTTAAACGTTACAGCAGCTACTCAAGAAGAAATTTACAAACGTGCTGAGTTTGGTAAAGGAATCGGTTCTGTAATTGTTATGATCGACT---TAGTTTTAGGTTACACAGCAATCCAAACAACTGCAATTTGGGCACGTGAAAATGA-CATGATTTTAC--ACTTAC--ACCGT-GCAGGT-A…
Otu00580;128;0;0;0;0;0;0;0;0;0;0;0;0;0;0;0;0;0;0;0;0;0;0;0;0;0;0;0;0;0;0;0;0;0;0;0;0;0;0;0;0;0;0;0;0;0;0;0;0;0;0;0;0;0;0;128;0;0;0;0;0;0;0;0;0;0;0;0;0;0;0;0;0;0;0;0;0;0;0;0;0;0;0;0;0;0;0;0;0;0;0;0;AGGTGAAGTAAAAGGTTCTTACTTAAACATTACTGCTGGTAATATGGAAGAAGTGTACAGACGTGGAGAATATGCTAAAGGAGTAGGTTCTGTTATTGTTATGGTGGATT---TAGTTCTAGGTTACACAGCAATCCAAAGTGCAGCTATCTGGGCTCGTAATAACGA-TTTAATCTTAC--ACTTAC--ATCGT-GCAGGT…
Otu00581;128;0;0;0;0;0;0;0;0;0;0;0;0;0;0;0;0;0;0;0;0;0;0;0;1;6;0;1;2;1;0;6;0;5;0;0;0;0;0;0;0;0;0;0;0;0;0;1;0;8;0;0;0;0;0;0;0;0;0;0;0;0;6;0;1;0;0;0;0;0;0;0;0;0;0;0;0;1;23;0;34;0;0;0;2;16;2;3;7;0;0;2;AGGTGAAGTAAAAGGTTCATACTTAAACGTTACTGCAGCTACTATGGAAGAAGTATACAAACGTTCAGAGTATGCTAAAAACGTTGGTTCTGTAATTATTATGATCGATT---TAGTAATGGGTTACACAGCAATTCAAAGTATTGCTATTTGGGCTCGTGAAAACGA-CATGGTTTTAC--ACTTAC--ACCGT-GCTGG…
Otu00582;128;0;0;0;0;17;0;0;0;0;0;4;0;0;0;0;0;0;1;0;0;0;0;0;0;0;3;0;0;0;12;0;0;0;0;17;0;0;0;6;0;0;0;0;0;0;0;0;1;0;0;0;0;0;0;0;0;0;0;0;0;0;0;0;0;0;0;0;4;0;0;0;0;0;0;0;0;1;0;0;3;14;0;0;0;0;4;4;0;0;0;37;AGGTGAAGTTAAAGGTTCATACTTAAACGTTACTGCAGCTACTATGGATGAGCTTTACAAACGTGCTGAGTACGCT--AGCTGTAGGTTCTGTAATTATCATGATCGACT---TAGTATTAGGTTACACAGCTATTCAAAGTGCTGCTATCTGGGCTCGTGAAAATGA-TATGGTGTTAC--ACTTAC--ACCGT-GCA…
Otu00583;127;0;3;0;0;0;0;0;0;0;0;1;0;0;4;0;0;0;0;0;9;0;0;0;1;0;4;0;0;5;0;0;0;0;10;0;0;0;0;0;0;0;0;0;0;0;0;0;0;0;0;0;0;1;12;0;0;0;0;2;0;0;5;0;0;8;0;0;1;0;0;0;0;0;0;0;0;0;0;7;0;0;16;0;5;2;0;30;0;1;0;0;AGGTGAAGTAAAAGGTTCATATTTAAATGTTACTGCAGCTACTCAAGAAGAAATCTACAAACGTTCTGAGTTTGCTAAAGAAATTGGTTCTGTAATTATTATGATCGACT---TAGTTTTAGGTTACACAGCAATCCAAACAACTGCAATTTGGGCACGTGACAATGA-CATGATTTTAC--ACTTAC--ACCGT-GCTG…
Otu00584;127;0;0;0;0;0;0;0;0;0;0;0;0;0;0;0;0;0;74;0;0;0;0;0;2;7;0;0;0;0;0;0;0;37;0;5;0;0;0;0;0;0;0;1;0;0;0;0;0;0;0;0;0;0;0;0;0;0;0;0;0;0;0;0;0;0;0;0;0;0;0;0;0;0;0;0;0;0;0;0;0;0;0;0;0;0;0;0;0;1;0;0;AGGTGAAGTAAAAGGTTCATACTTAAATGTTACTGCTGGTACAATGGAAGAAGTTTACAAACGTGCTGAATATGCTAAGGCTGTAGGTTCTATCATTATTATGATCGACT---TAGTTATGGGTTATACAGCAATTCAATCAATTGCATACTGGGCTCGTGACAATGA-TATGCTTTTAC--ATTTAC--ACCGT-GCAGGT…
Otu00585;126;0;0;0;0;3;0;0;0;0;0;0;0;0;0;0;0;0;0;1;0;0;0;0;0;1;0;0;0;0;2;0;0;0;0;2;0;0;0;0;0;0;0;0;0;0;1;0;0;0;0;0;0;0;0;0;0;0;0;0;0;4;0;32;0;0;0;0;16;0;0;0;0;0;0;0;0;1;1;0;0;8;0;0;0;1;11;2;2;0;0;38;AGGTGAAGTAAAAGGTTCTTACTTAAACGTTACTGCAGCTACTATGGATGAGCTTTACAAACGTGCTGAGTACGCTAAAGCTGTAGGTTCTGTAATTATCATGATCGACT---TAGTATTAGGTTACACAGCTATTCAAAGTGCTGCTATCTGGGCTCGTGAAAATGA-TATGGTGTTAC--ACTTAC--ACCGT-GCAG…
Otu00586;126;0;0;0;0;0;0;1;0;1;4;2;14;0;8;0;0;0;0;0;0;0;9;0;3;0;3;5;1;0;0;0;1;1;6;1;1;0;0;0;22;0;0;3;0;0;4;3;2;0;0;0;0;0;0;0;1;0;1;0;0;2;0;2;0;7;0;0;1;0;0;0;0;0;0;0;0;1;0;0;3;0;0;0;10;2;1;0;0;0;0;0;AGGTGAAGTTAAAGGTTCTTACTTAAACATCACTGCAGGTACAATGGAAGAAGTTTACAAACGTGCTGAGTATGCAAAAGCAGTAGGTTCTGTAATTGTAATGATCGATT---TAGTTATGGGCTACACAGCAATTCAAAGTGCTGCTCTTTGGGCTCGTGAAAACGA-TATGTTATTAC--ACTTAC--ACCGT-GCAGG…
Otu00587;126;1;0;0;0;0;0;0;0;0;0;0;1;0;0;0;0;0;0;0;0;0;0;0;0;0;0;0;2;0;0;0;0;0;2;0;0;10;0;0;0;0;2;0;10;2;3;0;2;4;0;0;0;0;0;0;0;0;0;0;0;0;0;2;0;0;0;0;0;74;0;0;0;0;0;1;0;0;0;1;0;0;0;0;3;0;0;0;0;1;0;5;AGGTGAAGTTAAAGGTTCATACTTAAACGTTACAGCTGCTACTATGGAAGAAATCTATAAACGTTGTGAGTACGCGAAAGAAGTAGGGTCTGTAATTGTGATGATCGATT---TAGTTATGGGTTACACAGCAATTCAAAGTGCTGCAATCTGGGCTCGTGAAAATGA-TATGATTTTAC--ATTTAC--ACCGT-GCAGG…
Otu00588;126;11;0;0;0;0;0;0;0;0;3;0;10;0;0;0;0;0;0;0;2;0;0;1;0;6;0;0;0;0;0;0;5;1;0;0;0;0;0;0;0;0;0;0;0;0;2;0;0;0;0;0;3;1;0;0;19;0;0;0;0;18;0;19;0;0;0;0;0;0;0;0;0;0;0;0;0;0;6;0;0;0;2;12;0;0;0;5;0;0;0;0;AGGTGAAGTAAAAGGTTCATACTTAAACGTTACAGCTGCTACTATGGAAGAAATCTACAAACGTTGTGAGTATGCTAAAGAAGTAGGTTCTGTAATTGTGATGATCGATT---TAGTAATGGGTTACACCGCAATTCAAAGTACTGCTATTTGGGCTCGTGAAAATGA-TATGCTTTTAC--ATTTAC--ACCGT-GC…
Otu00589;126;0;0;0;0;12;1;0;0;0;0;1;0;0;0;0;0;0;0;0;0;26;0;0;0;0;0;0;0;0;0;0;0;0;1;0;0;1;0;0;0;0;0;0;0;0;0;0;1;1;0;0;0;0;0;0;0;0;0;0;0;0;0;0;0;0;0;0;0;0;0;0;0;0;0;0;0;0;0;0;46;0;0;0;36;0;0;0;0;0;0;0;AGGTGAAGTAAAAGGTTCATACTTAAACGTTACTGCAGCTACTATGGACGAGCTTTACAAACGTGCTGAGTACGCTAAAGCTGTAGGTTCTGTAATTATCATGATCGACT---TAGTATTAGGTTACACAGCTATTCAAAGTGCTGCTATCTGGTCTCGTGAAAATGA-TATGGTATTAC--ACTTAC--ACCGT-GCAG…
Otu00590;125;1;0;2;0;0;0;0;1;0;0;2;2;0;9;0;0;0;0;0;0;0;0;0;0;1;0;0;0;1;1;0;1;1;1;0;0;0;0;0;0;0;0;0;0;0;0;0;0;0;0;0;0;0;0;1;0;10;0;1;0;79;0;2;0;0;1;0;1;0;0;0;0;0;0;0;0;0;0;0;0;0;0;0;5;0;1;0;0;0;1;0;AGGTGAAACTAAAGGTTCATACTTAAACATCACTGCAGGTACAATGGAAGAAGTTTACAAACGAGCTGAGTATGCAAAAGCTGTTGGCTCAATCATTGTTATGATCGATT---TAGTAATGGGTTATACGGCCATTCAAAGTGCAGCAATTTTGGTCTCGTGATAACGATATGTTATTAC--ATTTAC--ATAGA-GCAGGT…
Otu00591;125;0;0;0;0;0;0;8;1;0;1;0;0;0;0;1;0;1;0;0;0;2;1;0;0;0;2;0;0;0;2;0;0;0;33;1;0;0;0;0;0;0;0;0;0;0;0;0;1;34;0;2;1;0;0;0;0;0;23;0;0;2;0;0;0;1;0;0;0;0;0;0;0;0;0;0;0;1;0;0;0;2;0;0;4;1;0;0;0;0;0;0;AGGTGAAGTTAAAGGTTCTTACTTAAACATTACTGCTGCTACTATGGAAGAAGTGTACAAACGTGCTGAATACGCTAAAAACG-TGGTTCTATCATCGTTATGATCGATT---TAGTAATGGGTTACACAGCAATTCAAAGTATTGCTCTTTGGGCTCGTGAAAACGA-CATGCTTTTAC--ACTTAC--ACCGT-GCTGG…
Otu00592;125;0;0;0;0;0;0;0;0;1;0;0;0;1;0;0;0;0;0;0;0;7;0;0;0;0;0;0;15;0;0;3;0;0;0;0;0;0;0;13;0;0;0;0;0;0;0;7;2;8;0;0;0;0;0;0;0;0;0;0;2;0;0;0;0;0;0;5;0;0;4;53;0;0;0;0;0;0;0;0;4;0;0;0;0;0;0;0;0;0;0;0;AGGTGAAGTTAAAGGTTCATACTTAAACATCACTGCTGGTACAATGGAAGAAGTATACAAACGTGCTGAGTATGCTAAAGCAGTTGGTTCTGTAATTGTTATGATTGACT---TAGTAATGGGTTACACAGCAATTCAAAGTTCTGCTATTTGGGCTCGTGATAACGA-TATGCTTTTAC--ACTTAC--ACCGT-GCAGG…
Otu00593;125;0;2;0;0;0;0;0;0;0;2;4;1;0;5;5;0;0;0;0;3;0;6;1;3;0;2;1;1;1;1;0;4;0;1;1;1;0;0;0;0;0;0;1;0;0;0;5;0;2;2;0;0;4;0;0;1;6;2;0;0;0;1;0;0;4;1;5;0;0;0;1;1;3;0;1;3;0;0;12;0;7;2;4;1;0;2;1;0;1;1;6;AGGTGAAGTTAAAGGTTCTTACTTAAACGTTACAGCAGCTACTCAAGAAGAAATTTACAAACGTGCTGAGTTTGGTAAAGAGATCGGTTCTGTAATTGTTATGATCGACT---TAGTTTTAGGTTACACAGCAATCCAAACAACTGCAATTTGGGCACGTGAAAATGA-CATGATTTTAC--ACTTAC--ACCGT-GCAGGT-…
Otu00594;124;0;0;0;0;5;0;0;0;25;0;6;1;0;0;0;1;0;0;2;0;0;0;0;0;0;12;11;0;0;6;3;0;0;1;0;0;0;0;0;0;0;0;0;0;0;0;0;0;2;0;0;1;13;0;0;0;0;0;3;6;0;0;0;0;0;5;0;0;0;0;0;0;0;0;0;0;0;0;0;0;0;0;0;0;0;21;0;0;0;0;0;AGGTGAAGTAAAAGGTTCATACTTAAACATCACAGCAGCTACTATGGAAGAAGTTTACAAACGTGCAGAATACGCTAAAATGGTTGGTTCTGTAATCGTTATGATCGATT---TAGTAATGGGTTACACAGCAATTCAAAGTATTGCTTTATGGGCTCGTGAAAACGA-TATGGTATTAC--ACTTAC--ACCGT-GCT…
Otu00595;124;0;0;0;0;0;0;0;0;0;0;0;0;0;0;0;0;0;0;0;0;0;0;0;0;0;0;0;0;0;0;0;0;0;0;0;5;0;0;0;0;0;20;19;4;0;0;0;0;0;2;0;0;0;0;0;0;0;0;0;0;0;0;0;0;0;0;0;0;0;0;2;7;0;65;0;0;0;0;0;0;0;0;0;0;0;0;0;0;0;0;0;AGGTGAAGTTAAAGGTTCTTATTTAAACATCACTGCTGGTACTATGGAAGAAGTTTACAAACGTGCAGAATACGGTAAAGCAGTAGGTTCTGTAATCGTTATGATCGACT---TAGTAATGGGTTACACAGCAATTCAAAGTGCTGCAATCTGGGCTCGTGAAAACGA-CATGCTTTTAC--ACTTAC--ACCGT-GCAGG…
Otu00596;124;0;2;1;0;2;3;0;0;0;3;3;0;1;1;5;2;0;0;2;3;0;0;7;0;1;0;1;1;1;0;0;5;1;0;0;0;3;0;0;0;0;0;4;0;0;2;1;0;1;0;6;0;16;0;0;1;3;0;0;0;4;0;0;1;4;2;3;0;0;0;1;0;4;0;3;0;0;0;4;0;8;4;2;0;0;0;0;0;2;0;0;AGGTGAAGTAAAAGGTTCATACTTAAACGTTACAGCAGCTACTCAAGAAGAAATTTACAAACGTGCTGAGTTTGGTAAAGAAATCGGTTCTGTAATTGTTATGATCGACT---TAGTTTTAGGTTACACAGCAATCCAAACAACTGCAATTTGGGCACGTGAAAATGA-CATGATTTTAC--ACTTAC--ACCGT-GCAGGT-…
Otu00597;124;2;0;0;0;0;1;0;0;0;0;0;0;0;0;15;0;10;0;0;0;0;0;0;0;0;0;0;0;0;4;0;4;0;0;0;0;0;0;0;0;0;0;0;0;0;25;0;0;0;0;0;27;0;0;0;0;0;0;0;0;0;0;0;0;0;0;0;0;0;0;0;0;0;0;0;0;33;1;0;0;2;0;0;0;0;0;0;0;0;0;0;AGGTGAAGTAAAAGGTTCATACTT--ACATCACTGCAGCTACTATGGAAGAAGTTTACAAACGTGCAGAGTATGCTAAAATGGTAGGTTCTGTAATTGTAATGATCGATT---TAGTTATGGGTTACACAGCAATCCAAAGTATTGCTTTATGGGCTCGTGAAAACGA-TATGGTTTTAC--ATTTAC--ACCGT-GCT…
Otu00598;124;0;0;0;0;0;0;29;0;0;0;0;0;0;0;0;0;0;0;0;0;0;0;0;0;0;0;0;0;0;0;0;0;0;0;0;0;0;0;0;0;0;0;0;0;0;0;0;0;0;0;0;0;0;0;0;0;0;81;0;14;0;0;0;0;0;0;0;0;0;0;0;0;0;0;0;0;0;0;0;0;0;0;0;0;0;0;0;0;0;0;0;AGGTGAAGTTAAAGGTTCTTATTTAAACG-TACAGCTGCTACTATGGAAGAAATCTACAAACGTTGTGAGTACGCAAAAGAAGTAGGTTCTGTAATTGTGATGATCGATT---TAGTTATGGGTTACACAGCAATTCAAAGTGCTGCAATTTGGGCTCGTGAAAATGA-TATGATTTTAC--ATTTAC--ACCGT-GCAGG…
Otu00599;124;0;0;0;0;9;1;0;3;0;8;0;10;0;0;0;0;0;1;1;0;0;0;7;1;0;0;1;0;1;0;0;14;0;0;0;1;2;0;0;0;7;0;23;0;0;5;0;0;0;9;0;0;1;0;0;1;6;1;0;0;4;0;0;0;0;0;0;0;0;0;0;0;0;0;2;0;0;0;0;0;0;0;3;0;0;0;0;0;0;2;0;AGGTGAAGTAAAAGGTTCATACTTAAACGTTACAGCAGCTACTCAAGAAGAAATTTTACAAACGTGCTGAGTTTGGTAAAGAAATCGGTTCTGTAATTGTTATGATCGACT--TAGTTTTAGGTTACACAGCAATCCAAACAACTGCAATTTGGGCACGTGAAAATGA-CATGATTTTAC--ACTTAC--ACCGT-GCAGG…
Otu00600;124;0;0;0;0;0;1;0;1;2;3;2;4;3;0;1;1;1;0;0;5;0;1;4;0;1;0;3;4;0;3;1;1;0;0;0;1;5;0;0;0;0;0;12;1;3;0;2;0;0;1;11;0;5;0;1;0;2;0;0;0;4;0;0;7;2;1;3;0;0;0;0;0;6;0;2;0;0;2;4;0;3;0;1;0;0;3;0;0;0;0;0;AGGTGAAGTTAAAGGTTCTTATTTAAACG-TACAGCAGCTACTCAAGAAGAAATTTACAAGCGTGCTGAGTTTGGTAAAGAAATCGGTTCTGTAATTGTTATGATCGACT---TAGTTTTAGGTTACACAGCAATCCAAACAACTGCAATTTGGGCACGTGAAAATGA-CATGATTTTAC--ACTTAC--ACCGT-GCAGGT…
Otu00601;124;0;0;0;0;11;0;0;0;0;0;2;3;0;0;0;0;1;4;0;0;7;0;2;0;0;4;0;0;0;39;0;0;2;0;5;0;1;0;2;0;0;0;0;0;1;0;0;0;1;0;0;1;0;0;0;0;0;0;0;0;1;0;4;0;0;0;0;0;0;0;0;0;0;0;0;0;1;2;1;3;7;0;0;0;2;3;0;0;0;0;14;AGGTGAAGTAAAAGGTTCATACTTAAACG-TACTGCAGCTACTATGGATGAGCTTTACAAACGTGCTGAGTACGCTAAAGCTGTAGGTTCTGTAATTATCATGATCGACT---TAGTATTAGGTTACACAGCTATTCAAAGTGCTGCTATCTGGGCTCGTGAAAATGA-TATGGTGTTAC--ACTTAC--ACCGT-GCAGG…
Otu00602;123;0;0;0;0;0;0;0;0;0;0;0;0;0;0;0;0;0;0;0;0;0;0;0;0;0;0;0;0;0;0;0;0;0;0;0;3;0;38;0;0;4;10;0;6;0;0;0;0;0;0;0;0;0;0;0;0;0;0;0;0;0;0;0;0;0;0;0;0;7;48;0;5;0;2;0;0;0;0;0;0;0;0;0;0;0;0;0;0;0;0;0;AGGTGAAGTTAAAGGTTCTTATTTAAACATCACTGCTGGTACAATGGAACAAGTTTACGAACGTGCTGAATATGCT--ATCAGTAGGTTCTATCATTGTTATGATCGATT---TAGTTATGGGTTACACAGCAATCCAATCTTCAGCTATCTGGGCTCGTAACAACGA-TATGCTTTTAC--ACTTAC--ACCGT-GCAGG…
Otu00603;123;0;0;5;0;0;0;0;8;0;0;0;0;0;1;0;0;0;0;0;0;0;0;0;0;0;0;0;0;0;0;0;0;0;0;0;0;0;0;0;0;0;0;0;0;0;0;0;0;0;0;0;0;0;41;0;0;2;0;61;0;0;0;0;0;0;0;0;0;0;0;0;0;0;0;0;0;0;0;1;0;0;4;0;0;0;0;0;0;0;0;0;AGGTGAAGTAAAAGGTTCATATTTAAACGTTACTGCAGCTACTCAAGAAGAAATTTACAAACGTGCTGAGTTTGCTAAAGAAATCGGTTCTGTTATTATTATGGTTGATT---TAGTATTAGGTTACACAGCAATTCAAACAACAGCAATTTGGGCACGTGAAAACGA-CATGATTTTAC--ATTTAC--ACCGT-GCAGGC…
Otu00604;123;0;0;0;0;5;1;1;0;1;2;2;0;1;0;2;0;0;1;0;1;0;2;2;3;0;0;1;3;0;0;1;9;0;0;0;0;1;0;0;0;0;0;2;0;0;0;1;0;0;2;2;0;8;1;1;1;2;2;0;0;3;1;0;5;7;0;1;0;0;0;0;0;6;0;2;0;4;1;7;0;9;0;3;1;1;2;0;0;2;3;4;AGGTGAAGTTAAAGGTTCATATTTAAACGTTACAGCAGCTACTCAAGAAGAAATTTACAAACGTGCTGAGTTTGGTAAAGAAATCGGTTCTGTAATTGTTATGATCGACT---TAGTTTTAGGTTACACAGCAATCCAAACAACTGCAATTTGGGCACGTGAAAATGA-CATGATTTTAC--ACTTAC--ACCGT-GCAGGT-A…
Otu00605;122;0;0;0;0;0;0;0;0;0;0;0;0;38;0;0;0;0;0;0;0;0;0;0;0;0;0;0;0;0;0;0;0;0;0;0;0;0;8;0;0;6;0;0;0;9;0;7;51;3;0;0;0;0;0;0;0;0;0;0;0;0;0;0;0;0;0;0;0;0;0;0;0;0;0;0;0;0;0;0;0;0;0;0;0;0;0;0;0;0;0;0;AGGTGAAGTAAAAGGTTCTTACTTAAACGTTACTGCTGCTACTATGGAAGAAGTGTACAAACGTGCTGAGTACGCTAAAACAGTAGGTTCTGTAATTATTATGATCGATT---TAGTTATGGGTTATACTGCAATTCAAAGTATTGCAATATGGTCTCGTGAAAACGA-CATGGTTTTAC--ACTTAC--ACCGT-GCAGGT…
Otu00606;122;0;0;0;0;0;0;0;0;0;0;0;0;0;0;0;0;0;0;0;0;0;0;0;0;0;0;0;0;0;0;0;0;0;0;0;0;0;0;0;2;0;0;2;0;0;4;0;0;0;5;0;0;0;0;43;1;1;0;0;0;1;0;0;0;0;0;0;0;0;0;0;13;27;0;0;0;23;0;0;0;0;0;0;0;0;0;0;0;0;0;0;AGGTGAAGTTAAAGGTTCTTACTTAAACGTTACTGCAGCTACTATGGAAGAAGTTTACAAACGTGCAGAATACGCTAAAGCAGTAGGTTCTGTAATTATCATGATTGATT---TAGTAATGGGTTACACAGCAATTCAAAGTATTGCTTTATGGGCTCGTGAAAATGA-CATGGTTTTAC--ATTTAC--ACCGT-GCTG…
Otu00607;122;0;0;0;0;0;0;2;0;0;1;5;0;1;0;0;0;0;0;0;1;0;1;0;0;1;0;2;0;0;0;0;1;0;0;0;0;0;0;0;0;0;0;0;0;0;0;0;0;5;3;0;0;0;0;1;0;2;7;27;0;3;0;0;0;0;0;1;0;0;0;0;0;31;0;7;1;0;1;3;0;0;2;4;4;0;2;0;0;1;0;2;AGGTGAAGTAAAAGGTTCATACTTAAACATTACTGCAGCTACAATGGAAGAAGTGTACAAACGTGCTGAGTACGCTAAAGCAGTTGGTTCTGTAATCGTAATGATCGATT---TAGTTATGGGTTATACAGCAATTCAAAGTTCAGCTATTTGGGCTCGTGACAATGA-TATGCTTTTAC--ACTTAC--ACCGT-GCTGGT…
Otu00608;122;0;0;0;0;32;0;0;0;0;1;0;0;0;0;0;0;0;2;0;5;0;0;0;0;0;0;6;59;0;0;0;0;0;0;1;0;3;0;0;0;0;0;0;0;1;0;0;0;0;0;0;0;0;0;0;6;0;0;0;0;3;0;0;0;0;0;1;0;0;0;0;0;0;0;0;0;1;0;0;0;0;0;1;0;0;0;0;0;0;0;0;AGGTGAAGTAAAAGGTTCTTACTTAAACATCACTGCTGGTACTATGGAAGAAGTTTACAAACGTGCCGAATATGGCAAAGCTGTAGGTTCTGTAATTGTAATGATCGACT---TAGTAATGGGTTATACAGCAATTCAAAGTGCTGCTATTTGGGCTCGTGAAAACGA-TATGATTTTAC--ACTTAC--ACCGT-GCAGGT…
Otu00609;122;0;0;0;0;0;0;0;0;0;0;0;0;0;0;0;0;0;0;0;0;0;0;0;0;0;0;0;0;0;0;0;0;0;0;0;5;0;0;0;0;0;11;25;10;0;2;0;0;0;0;0;0;0;0;0;0;0;0;0;0;0;0;0;0;0;0;0;0;0;0;4;0;0;65;0;0;0;0;0;0;0;0;0;0;0;0;0;0;0;0;0;AGGTGAAGTAAAAGGTTCTTACTTAAACATCACTGCTGGTACTATGGAAGAAGTTTACAAACGTGCAGAATACGGTAAAGCAGTAGGTTCTGTAATCGTTATGATCGACT---TAGTAATGGGTTACACAGCAATTCAAAGTGCTGCAATCTGGGCTCGTGAAAACGA-CATGCTTTTAC--ACTTAC--ACCGT-GCAG…
Otu00610;122;0;0;0;86;0;0;0;0;0;0;1;0;0;0;0;0;17;0;0;1;0;0;0;0;0;1;8;0;3;0;0;0;0;0;0;0;0;0;0;0;0;0;0;0;0;0;0;0;0;0;0;0;0;1;0;0;0;0;0;0;0;0;0;0;0;0;0;0;0;0;0;0;0;0;0;0;0;0;2;0;0;0;0;0;2;0;0;0;0;0;0;AGGTGAAACTAAAGGTTCTTACTTAAACATTACTGCTGGAACAATGGAAGAAGTGTACAAACGTGCTGAGTATGCTAAAGCTGTGGGATCAGTAATTGTTATGATCGATT---TAGTAATGGGTTATACAGCAATTCAAAGTTCAGCGATCTGGGCTCGTGATAATGA-CATGGTATTAC--ACTTAC--ACCGT-GCAGGT…
Otu00611;122;0;5;0;0;0;0;0;0;0;0;0;0;0;0;0;0;0;58;0;0;0;0;0;0;0;0;0;0;0;0;0;0;0;0;0;0;0;0;0;0;0;0;0;0;0;0;0;0;0;6;0;0;0;0;0;0;0;0;0;0;0;0;0;0;0;0;0;0;0;0;0;0;0;0;0;0;50;0;0;0;0;0;0;0;0;0;0;0;0;0;3;AGGTGAAGTAAAAGGTTCTTACTTAAACGTTACAGCAGCTACAATGGAAGATGTATACAAACGTGCTGAGTATGCTAAAATGATCGGTTCTGTAATTATCATGATCGATT---TAGTAATGGGTTACACTGCAATTCAATCAATTGCTTACTGGGCTCGTGAAAATGA-TATGATTTTAC--ATTTAC--ACCGT-GCTGGT…
Otu00612;121;0;0;0;0;0;0;0;0;0;0;0;0;0;1;0;0;0;0;0;1;0;0;2;1;1;0;0;3;1;0;0;4;0;0;0;0;0;0;0;0;0;0;0;0;0;0;0;1;0;0;5;0;10;0;0;1;9;5;0;0;3;0;0;9;0;0;7;0;0;0;0;0;5;0;3;0;2;5;14;0;9;3;6;1;0;0;0;2;4;2;1;AGGTGAAGTTAAAGGTTCTTATTTAAACG-TACAGCAGCTACTCAAGAAGAAATTTACGAACGTGCTGAGTTTGGTAAAGAAATCGGTTCTGTAATTGTTATGATCGACT---TAGTTTTAGGTTACACAGCAATCCAAACAACTGCAATTTGGGCACGTGAAAATGA-CATGATTTTAC--ACTTAC--ACCGT-GCAGGT…
Otu00613;121;0;0;0;0;0;0;0;0;0;0;0;0;0;0;0;0;0;0;0;0;0;0;0;0;0;0;0;0;0;0;0;0;0;0;0;0;0;0;0;0;0;0;0;0;0;1;0;0;0;0;0;0;0;0;2;0;0;0;0;0;0;0;1;0;0;0;0;0;1;0;0;1;0;5;9;70;3;0;0;0;1;0;8;1;0;0;0;0;16;0;2;AGGTGAAGTTAAAGGTTCATATTTAAACATTACTGCAGGTACAATGGAAGAAGTGTACAAACGTGCTGAGTACGCTAAAGCAGTTGGTTCTGTAATTGTAATGATCGATT---TAGTTATGGGTTACACAGCAATTCAAAGTTCAGCAATCTGGGCTCGTGACAACG--CATGATTTTAC--ACTTAC--ACCGT-GCAGGT…
Otu00614;121;0;3;0;0;1;0;0;0;0;2;3;3;1;4;0;2;0;0;0;1;0;2;5;2;0;0;0;1;0;1;0;8;0;0;0;0;1;0;0;0;0;0;6;0;1;0;3;0;1;1;3;0;5;1;0;1;6;2;0;0;1;0;0;4;5;0;7;0;0;0;0;1;4;0;5;1;0;3;5;0;4;0;1;0;2;0;0;0;6;1;1;AGGTGAAGTAAAAGGTTCATACTTAAACGTTACAGCAGCTACTCAAGAAGAAATTTACAAACGTGCTGAGTTTGGTAAAGAAATCGGTTCTGTAATTGTTATGGTCGACT---TAGTTTTAGGTTACACAGCAATCCAAACAACTGCAATTTGGGCACGTGAAAATGA-CATGATTTTAC--ACTTAC--ACCGT-GCAGGT-A…
Otu00615;121;0;0;0;0;3;3;0;0;0;3;3;2;0;2;3;1;0;1;0;1;0;5;0;0;0;0;0;1;0;0;0;2;0;0;0;0;0;2;0;0;0;0;3;2;0;0;6;0;2;2;3;0;13;1;1;2;5;2;0;0;2;1;0;1;8;1;12;0;2;0;0;0;0;0;2;0;0;1;3;0;6;3;0;0;0;0;2;0;0;1;2;AGGTGAAGTTAAAGGTTCATATTTAAACGTTACAGCAGCTACTCAAGAAGAAATTTACAAACGTGCTGAGTTTGGTAAAGAAATCGGTTCTGTAATTGTTATGATCGACT---TAGTTTTAGGTTACACGGCAATCCAAACAACTGCAATTTGGGCACGTGAAAATGA-CATGATTTTAC--ACTTAC--ACCGT-GCAGGT…
Otu00616;121;0;0;0;0;1;0;1;1;0;1;0;1;0;0;2;0;0;0;0;0;0;0;0;0;0;0;0;0;0;1;11;0;0;0;0;0;0;1;0;0;0;0;0;0;0;0;0;0;0;0;0;1;0;2;0;0;0;0;0;0;5;0;0;0;0;4;0;0;0;0;0;0;0;0;0;0;31;0;1;2;0;1;1;0;0;5;2;22;0;24;0;AGGTGAAGTAAAAGGTTCTTACTT--ACATCACAGCAGCTACTATGGAAGAAGTTTAC--ACGTGCAGAGTACGCTAAAATGGTTGGTTCTGTAATCGTTATGATCGATT---TAGTAATGGGTTACACAGCAATCCAAAGTATTGCTTTATGGGCTCGTGAAAACGA-TATGGTATTAC--ATTTAC--ACCGT-GCTG…
Otu00617;120;0;1;0;0;0;1;0;0;0;1;2;1;1;1;0;2;1;2;0;5;0;2;0;4;0;0;2;0;0;1;0;2;0;4;1;0;0;0;0;0;2;0;2;0;0;2;1;0;3;3;7;0;5;0;0;0;5;3;0;0;4;1;0;1;2;2;3;0;0;0;0;0;4;0;1;2;0;4;9;0;7;2;5;1;0;0;0;2;0;0;3;AGGTGAAGTTAAAGGTTCTTACTTAAACGTTACAGCAGCTACTCAAGAAGGAATTTACAAACGTGCTGAGTTTGGTAAAGAAATCGGTTCTGTAATTGTTATGATCGACT---TAGTTTTAGGTTACACAGCAATCCAAACAACTGCAATTTGGGCACGTGAAAATGA-CATGATTTTAC--ACTTAC--ACCGT-GCAGGT-A…
Otu00618;120;1;0;0;0;0;0;0;0;0;0;0;0;0;0;0;0;0;40;0;0;0;0;0;3;19;0;15;0;0;0;0;0;0;0;0;0;0;2;0;0;0;0;0;0;0;0;0;34;0;0;0;0;0;0;0;0;0;0;0;0;0;0;0;0;0;0;0;0;0;0;0;0;0;0;0;0;5;0;0;0;0;0;0;0;0;0;0;0;0;0;1;AGGTGAAGTTAAAGGTTCTTATTTAAACATCACTGCAGGTACAATGGAAGAAGTTTACAAACGTGCTGAATACGCTAAAGCAGTAGGTTCTGTAATCGTAATGATCGACT---TAGTAATGGGTTACACAGCAATTCAAAGTGCAGCAATCTGGGCTCGTGAAAACGA-CATGCTTTTAC--ACTTAC--ACCGT-GCAG…
Otu00619;120;0;0;0;0;0;0;0;0;0;0;0;0;0;0;0;0;118;0;0;0;0;0;0;2;0;0;0;0;0;0;0;0;0;0;0;0;0;0;0;0;0;0;0;0;0;0;0;0;0;0;0;0;0;0;0;0;0;0;0;0;0;0;0;0;0;0;0;0;0;0;0;0;0;0;0;0;0;0;0;0;0;0;0;0;0;0;0;0;0;0;0;AGGTGAAGTAAAAGGTTCTTACTTAAACATCACTGCAGGTACTATGGAAGAGATTTACTCACGTGCAGAATACGCTAAAGCAGTTGGTTCTGTAATCGTTATGATCGACT---TAGTTATGGGTTACACAGCGATTCAAAGTGCTGCTGTTTGGTCTCGTAACAATGA-TATGGTATTAC--ACTTAC--ACCGT-GCAGGT…
Otu00620;120;0;0;0;0;0;0;0;0;0;0;0;0;0;0;0;0;0;0;0;0;0;0;0;0;0;0;0;0;0;0;0;0;3;0;16;0;2;0;0;0;0;0;0;0;0;0;0;0;0;0;0;0;0;0;0;0;0;0;0;0;0;0;0;0;0;0;0;0;0;0;0;0;0;0;0;0;0;0;0;0;2;0;0;8;0;0;0;0;89;0;0;AGGTGAAGTTAAAGGTTCATATTTAAACATTACTGCAGGTACAATGGAAGAAGTTTACAAACGTGCTGAGTACGGTAAAGCAGTTGGTTCAGTAATTGTAATGATCGACT---TAGTAATGGGTTATACAGCAATTCAAAGTGCTGCTATCTGGGCTCGTGAAAATGA-TATGATTTTAC--ATTTAC--ACCGT-GCAGGT…
Otu00621;120;0;0;0;1;2;3;0;2;14;0;0;0;0;3;0;0;5;0;1;5;0;0;0;0;0;0;1;0;3;0;0;1;0;0;0;0;1;0;0;0;0;0;1;0;0;0;0;0;0;0;0;0;2;0;0;0;22;1;25;0;0;0;2;3;7;0;0;0;0;0;0;0;6;0;0;0;0;0;8;0;0;1;0;0;0;0;0;0;0;0;0;AGGTGAAGTTAAAGGTTCTTACTTAAACATTACTGCAGGTACAATGGGAGAAGTGTACAAACGTGCAGAGTACGCTAAATCTGTTGGTTCAGTAATTGTAATGATCGATT---TAGTAATGGGTTACACAGCAATTCAAAGTGCTGCTGTCTGGTCTCGTGAAAATGA-TATGATTTTAC--ATTTAC--ACCGT-GCAGG…
Otu00622;120;0;0;0;0;0;0;0;0;0;0;0;0;0;0;0;0;0;0;0;0;0;0;0;0;0;0;0;0;0;0;0;0;0;0;0;7;0;0;0;0;0;0;0;1;17;0;0;0;0;0;0;0;0;0;8;2;0;0;0;0;0;0;0;0;0;0;0;0;6;0;4;0;0;10;0;0;0;0;0;64;0;0;1;0;0;0;0;0;0;0;0;AGGTGAAGTTAAAGGTTCATACTTAAACATCACTGCTGGTACAATGGAAGAAGTATACAAACGTGCTGAATATGCTAAAGCAGTTGGCTCTGTAATTGTTATGATCGACT---TAGTAATGGGTTACACAGCAATTCAAAGTTCTGCTATCTGGGCTCGTGACAACGA-TATGCTTTTAC--ACTTAC--ACCGT-GCAGG…
Otu00623;120;1;0;0;0;0;0;0;0;0;0;0;3;0;0;3;0;2;13;9;0;0;0;4;2;24;0;0;0;0;0;0;1;20;0;0;0;0;0;0;0;0;0;0;0;0;10;0;0;0;0;0;0;0;0;0;0;0;0;0;0;0;0;0;0;0;0;0;0;0;0;0;0;0;0;0;0;0;0;0;0;0;0;6;21;0;0;0;0;1;0;0;AGGTGAAGTTAAAGGTTCATACTTAAACATCACTGCTGGTACAATGGAAGAAGTATACAAACGCGCTGAGTACGCTAAAGCAGTTGGATCTGTAATTGTTATGATTGACT---TAGTAATGGGTTACACAGCAATTCAAAGTTCTGCTATCTGGGCTCGTGAGAACGA-TATGCTTTTAC--ACTTAC--ACCGT-GCG…
Otu00624;120;0;0;1;7;3;0;3;4;0;7;3;0;3;0;0;0;0;0;8;0;0;0;0;4;0;6;5;25;2;0;1;1;3;2;1;0;0;0;0;0;0;0;0;0;0;5;6;0;11;2;0;0;0;0;0;1;0;0;3;0;1;0;0;0;0;0;0;0;0;0;0;0;0;0;0;0;0;0;0;0;0;0;2;0;0;0;0;0;0;0;0;AGGTGAAGTAAAAGGTTCATACTTAAACATTACTGCAGCTACAATGGAAGAAGTGTACAAACGTGCTGAGTACGCTAAAGCAGTTGGTTCTGTAATCGTAATGATCGATT---TAGTTATGGGTTATACAGCAATTCAAAGTTCAGCTATTTGGGCTCGTGACAATGA-TATGCTTTTAC--ACTTAC--ACCGT-GCTGGT…
Otu00625;120;0;0;0;0;0;0;0;0;13;0;0;0;0;11;0;2;8;0;1;0;0;0;0;0;3;0;0;0;0;2;0;0;0;0;0;1;0;0;0;0;0;0;0;0;0;0;0;0;0;0;0;0;24;2;0;0;0;5;0;10;0;2;0;0;14;0;0;3;0;0;0;0;11;0;0;0;0;1;0;0;5;0;0;0;0;2;0;0;0;0;0;AGGTGAAGTTAAAGGTTCATATTTAAACATCACTGCAGGTACAATGGAAGAAGTTTACAAACGTGCTGAATATGCTAAAGCTGTTGGTTCAGTTATTGTAATGATCGACT---TAGTAATGGGTTACACAGCAATTCAAAGTGCTGCTCTATGGTCTCGTGACAATGA-CATGATTTTAC--ACTTAC--ACCGT-GC…
Otu00626;120;0;1;2;0;2;2;0;0;0;1;2;6;1;2;2;4;0;1;0;8;0;7;4;2;5;0;1;0;1;0;2;7;0;0;0;2;0;0;0;0;2;0;5;2;0;0;5;0;1;9;9;0;2;0;0;0;5;3;0;0;2;1;0;0;0;0;1;0;1;0;0;0;1;0;0;0;0;0;2;0;1;0;0;0;0;0;1;0;0;2;0;AGGTGAAGTAAAAGGTTCATACTTAAACGTTACAGCAGCTACTCAAGAAGAAATTTACAAACGTGCTGAGTTTGGTAAAGAAATCGGTTCTGTAATTGTTATGATCGACT---TAGTTTTAGGTTACACAGCAATCCAAACAACTGCAATTTGGGCACGTGAAAATGA-CATGATTTTAC--ACTTAC--ACCGT-GCAGGT-A…
Otu00627;119;0;0;0;0;0;2;0;0;0;6;3;6;0;3;4;0;0;0;0;10;0;9;1;3;1;0;3;2;0;4;1;0;0;0;0;0;5;0;0;0;6;0;18;3;1;0;11;0;0;6;4;0;0;0;0;0;0;0;0;0;1;0;0;1;0;0;1;0;0;0;0;0;1;0;0;0;0;0;2;0;0;0;0;0;0;0;0;0;0;0;1;AGGTGAAGTTAAAGGTTCATACTTAAACGTTACAGCAGCTACTCAAGAAGAAATTTTACAAACGTGCTGAGTTTGGTAAAGAAATCGGTTCTGTAATTGTTATGATCGACT--TAGTTTTAGGTTACACAGCAATCCAAACAACTGCAATTTGGGCACGTGAAAATGA-CATGATTTTAC--ACTTAC--ACCGT-GCAGG…
Otu00628;119;0;0;0;0;0;0;0;0;0;0;0;0;22;0;0;0;0;0;0;0;37;0;0;0;0;0;27;23;0;0;2;0;0;0;0;0;0;0;0;0;0;0;0;0;0;0;0;0;0;0;0;0;0;0;0;0;0;0;0;0;0;0;0;0;0;0;0;0;0;0;0;0;0;0;0;0;0;0;0;0;0;0;0;0;0;8;0;0;0;0;0;AGGTGAAGTTAAAGGTTCTTATTTAAACGTTACTGCAGCTACTCAAGAAGAAGTTTATAAACGTGCTGCCTTTGCTAAAGAACTTGGTTCTGTTATTATTATGATCGACT---TAGTAATGGGTTACACATCAATCCAAACAACTGCTATTTGGGCACGTGAAAACGA-TATGATTTTAC--ACTTAC--ACCGT-GCAG…
Otu00629;119;1;0;0;0;0;0;0;0;0;0;0;0;0;0;0;0;47;0;1;0;0;0;0;0;4;0;1;0;0;0;0;0;0;0;0;0;0;0;0;0;0;0;0;0;0;0;0;0;0;0;0;2;0;0;0;0;0;0;0;0;0;0;0;0;0;0;0;59;0;0;0;0;0;0;0;0;3;0;0;0;0;0;0;0;0;0;0;0;0;0;1;AGGTGAAGTTAAAGGTTCTTATTTAAACATCACTGCAGGAACTGTGGAAGAAATGCACAAAAGATGTGAATATGCTAGACAAGTAGGTAGTGTAATTGTTATGATTGATT---TAGTAATTGGTTATACTGCTATTCAAACTGCAGCAATTTGGGCTCGTGAAAACGATCAAATTTTTAC--ATTTAC--ATCGA-GCAGGA…
Otu00630;119;0;0;0;0;0;0;0;0;0;0;6;0;0;0;0;0;0;0;0;0;0;0;1;22;14;4;0;0;0;0;0;0;0;0;0;18;0;0;0;0;0;0;2;0;0;2;0;0;0;6;0;0;0;0;0;0;0;0;0;0;0;0;1;0;0;0;0;0;0;0;0;1;0;4;2;22;2;1;0;0;0;0;5;0;0;0;0;0;6;0;0;AGGTGAAGTAAAAGGTTCATACTTAAACATTACTGCAGGTACAATGGAAGAAGTGTACAAACGTGCTGAGTACGCTAAAGCAGTTGGTTCTGTAATTGTAATGATCGATT---TAGTTATGGGTTACACAGCAATTCAAAGTTCAGCAATCTGGGCTCGTGACAACGA-CATGATTTTAC--ACTTAC--ACCGT-GCAG…
Otu00631;118;0;0;0;0;0;0;0;0;0;1;9;2;0;0;0;0;0;0;0;0;0;0;0;0;0;1;0;0;3;0;0;0;3;0;0;0;0;0;0;0;0;0;0;0;0;0;0;0;0;0;0;3;0;1;0;0;0;0;0;0;3;2;0;0;0;0;0;0;0;0;0;0;0;0;0;0;0;5;0;0;0;5;0;1;17;10;52;0;0;0;0;AGGTGAAGTAAAAGGTTCATACTTAAACGTTACTGCTGCTACTATGGAAGAAGTGTACAAACGTTCTCAGTACGCTAAAACAGTAGGTTCTGTAATTATTATGATCGATT---TAGTTATGGGTTATACTGCAATTCAAAGTATTGCACTATGGGCTCGTGAAAATGA-CATGATTTTAC--ATTTAC--ACCGT-GCAGG…
Otu00632;118;0;0;0;0;0;0;0;0;0;0;0;0;0;0;0;0;0;0;0;0;0;0;0;0;0;0;0;0;0;0;0;0;0;0;0;0;0;1;0;0;0;0;0;0;13;0;0;0;0;0;0;0;0;0;0;0;0;0;0;0;0;0;0;0;0;0;0;0;5;85;0;14;0;0;0;0;0;0;0;0;0;0;0;0;0;0;0;0;0;0;0;AGGTGAAGTTAAAGGTTCTTATTTAAACATCACTGCTGGTACAATGGAACAAGTTTACGAACGTGCTGAATATGCTAAATCAGTAGGTTCTATCATTGTTATGATCGATT---TAGTTATGGGTTACACAGCAATCCAATCTTCAGCTATCTGGGCTCGTAACAACGA-TATGCTTTTAC--ACTTAC--ACCGT-GCAGG…
Otu00633;118;0;0;0;0;2;0;0;0;0;0;0;0;0;0;0;0;0;0;4;2;0;0;0;0;0;0;5;2;0;0;0;0;0;0;3;0;0;0;0;0;0;0;1;2;1;0;0;0;0;0;2;0;0;0;0;55;0;0;1;0;0;0;0;0;0;0;0;0;0;0;0;0;2;0;0;0;0;2;33;0;0;0;1;0;0;0;0;0;0;0;0;AGGTGAAGTAAAAGGTTCATACTTAAACATCACTGCTGGTACTATGGAAGAAGTTTACAAACGTGCCGAATATGGCAAAGCTGTAGGTTCTGTAATTGTAATGATCGACT---TAGTAATGGGTTATACAGCAATTCAAAGTGCTGCTATTTGGGCTCGTGAAAACGA-TATGATTTTAC--ACTTAC--ACCGT-GCAGGT…
Otu00634;118;0;0;0;0;1;0;0;0;0;2;0;0;1;1;1;1;0;0;0;3;0;4;0;1;0;2;0;0;0;0;0;5;0;0;0;0;0;0;0;0;0;0;2;0;0;0;1;0;1;2;0;1;8;0;0;0;10;0;0;0;0;0;1;4;10;1;9;0;0;0;0;0;6;0;2;2;0;1;14;0;7;3;2;0;0;0;0;0;5;2;2;AGGTGAAGTTAAAGGTTCATATTTAAACGTTACAGCAGCTACTCAAGAAGAAATTTACAAACGTGCTGAGTTTGGTAAAGAAATCGGTTCTGTAATTGTTATGATCGACT---TAGTTTTAGGTTACACAGCAATCCAAACAACTGCAATTTGGGCACGTGAAGATGA-CATGATTTTAC--ACTTAC--ACCGT-GCAGG…
Otu00635;118;0;1;1;0;2;2;0;0;0;1;0;0;0;2;3;1;0;0;0;0;0;1;0;1;0;0;1;0;0;0;0;5;0;0;0;0;0;0;0;0;0;0;1;1;0;1;5;2;0;0;0;0;11;0;0;5;8;1;0;0;3;2;0;1;2;1;10;0;0;0;2;0;11;1;3;1;1;1;8;0;4;1;2;0;1;0;2;0;2;0;3;AGGTGAAGTAAAAGGTTCATACTTAAACGTTACAGCAGCTACTCAAGAAGAAATTTACAAACGTGCTGAGTTTGGTAAAGAAATCGGTTCTGTAATTGTTATGATCGACT---TAGTTTTAGGTTACACAGCAATCCAAACAACTGCAATTTGGGCACGTGAAAATGG-CATGATTTTAC--ACTTAC--ACCGT-GCAGG…
Otu00636;117;0;1;0;0;1;0;0;1;0;1;1;0;1;1;1;0;0;1;0;1;0;3;1;2;0;0;0;1;0;1;0;0;0;0;0;2;0;0;0;0;0;0;0;0;0;0;2;0;1;0;0;0;9;2;2;2;2;0;0;0;5;0;0;3;0;0;13;1;0;0;0;0;7;0;3;0;0;2;15;0;11;2;6;0;0;0;0;1;4;1;3;AGGTGAAGTTAAAGGTTCATATTTAAACGTTACGGCAGCTACTCAAGAAGAAATTTACAAACGTGCTGAGTTTGGTAAAGAAATCGGTTCTGTAATTGTTATGATCGACT---TAGTTTTAGGTTACACAGCAATCCAAACAACTGCAATTTGGGCACGTGAAAATGA-CATGATTTTAC--ACTTAC--ACCGT-GCAGG…
Otu00637;117;0;0;0;42;0;0;0;14;0;1;0;0;0;4;0;0;0;0;0;0;0;0;0;0;0;0;0;0;0;0;0;0;0;0;0;0;0;0;0;0;0;0;0;0;0;0;0;0;0;0;0;0;0;2;0;0;0;0;34;0;0;0;0;19;0;0;0;0;0;0;0;0;0;0;0;0;0;0;0;0;0;1;0;0;0;0;0;0;0;0;0;AGGTGAAGTTAAAGGTTCATACTTAAACATCACTGCTGGTACAATGGAAGAAGTTTATGTACGTGCAGAATACGGTAAATCAGTTGGTTCTGTAATTGTTATGATCGACT---TAGTTATGGGTTACACAGCAATTCAATCTGCTGCTATTTGGTCTCGTAACAACGA-CATGATTTTAC--ACTTAC--ACCGT-GCCG…
Otu00638;117;0;0;0;0;1;0;0;0;1;0;0;9;0;0;0;0;0;0;0;0;0;0;0;0;0;0;0;0;0;0;0;0;0;10;0;17;0;0;0;33;0;0;0;0;7;4;0;0;0;24;0;0;0;0;0;0;0;0;0;0;0;0;0;0;0;0;0;0;0;0;0;0;0;0;2;0;0;0;0;0;0;0;0;0;0;0;0;0;0;9;0;AGGTGAAGTTAAAGGTTCTTATTTAAACGTTACAGCTGCGACTATGGAAGAAATCTACAAAACGTTGTGAGTATGCTAAAGAAGTAGGTTCTGTAATTGTAATGATCGATT--TAGTTATGGGTTATACAGCAATTCAAAGTACTGCTATTTGGGCTCGTGAAAACGA-TATGCTTTTAC--ATTTAC--ACCGT-GCAG…
Otu00639;117;0;0;3;0;3;0;0;2;0;0;0;10;3;7;0;7;0;0;0;3;2;4;3;6;0;0;4;0;0;0;0;7;0;0;0;0;4;0;0;0;0;0;14;0;0;0;0;0;0;4;9;0;0;0;0;0;0;0;0;0;2;1;0;0;1;0;5;0;0;0;0;0;2;0;0;0;0;0;1;0;3;0;4;1;0;0;0;0;0;2;0;AGGTGAAGTTAAAGGTTCATATTTAAAACGTTACAGCAGCTACTCAAGAAGAAATTTACAAACGTGCTGAGTTTGGTAAAGAAATCGGTTCTGTAATTGTTATGATCGACT--TAGTTTTAGGTTACACAGCAATCCAAACAACTGCAATTTGGGCACGTGAAAATGA-CATGATTTTAC--ACTTAC--ACCGT-GCAGGT…
Otu00640;117;0;0;0;0;0;0;0;0;0;0;0;0;0;0;0;0;0;0;48;1;0;0;14;1;5;16;5;0;4;0;0;0;5;0;2;0;0;0;0;0;0;0;0;0;0;0;0;0;0;0;0;0;0;0;0;0;0;0;0;0;0;0;0;0;0;0;0;0;0;0;0;0;0;0;0;0;0;3;0;0;2;0;0;0;1;2;5;0;0;0;3;AGGTGAAGTTAAAGGTTCATATTTAAACGTTACTGCAGCTACTATGGATGAACTTTACAAACGTGCTAACTACGCTAAAGCTGTAGGTTCTGTAATTATCATGATCGACT---TAGTATTAGGTTACACAGCTATTCAAAGTGCTGCTATCTGGTCTCGTGAAAACGA-TATGGTATTAC--ACTTAC--ACCGT-GCAGG…
Otu00641;117;0;0;0;0;0;0;0;0;0;0;0;2;0;0;0;0;0;3;0;0;0;0;0;5;0;0;0;0;0;0;0;0;0;0;0;0;0;0;0;0;0;0;0;2;0;6;0;0;0;21;2;0;0;0;1;0;0;0;0;0;0;0;5;0;0;0;0;0;0;0;0;0;0;1;4;45;1;0;0;0;0;0;5;0;0;0;0;0;7;0;7;AGGTGAAACTAAAGGTTCATACTTAAACATTACTGCAGGTACAATGGAAGAAGTGTACAAACGTGCTGAGTACGCTAAAGCAGTTGGTTCTGTAATTGTAATGATCGATT---TAGTTATGGGTTACACAGCAATTCAAAGTTCAGCAATCTGGGCTCGTGACAACGA-CATGATTTTAC--ACTTAC--ACCGT-GCAGGT…
Otu00642;116;6;0;0;6;7;7;1;2;28;0;0;6;0;4;0;0;6;0;1;6;0;2;0;0;0;0;0;0;3;1;0;3;0;0;1;0;6;0;0;0;0;0;0;0;0;0;3;0;0;0;0;0;0;0;1;0;5;1;3;1;0;0;0;3;1;0;0;0;0;0;0;0;0;0;0;0;0;0;2;0;0;0;0;0;0;0;0;0;0;0;0;AGGTGAAGTTAAAGGTTCTTATTTAAACATTACTGCAGGTACAATGGAAGAAGTGTACAAACGTGCAGAGTACGCTAAATCTGTTGGTTCAGTAATTGTAATGATCGATT---TAGTAATGGGTTACACAGCAATTCAAAGTGCTGCTGTCTGGTCTCGTGAAAATGA-TATGATTTTAC--ATTTAC--ACCGT-GCAGGT-…
Otu00643;116;0;1;0;0;1;1;0;0;0;1;2;0;0;6;3;1;1;0;0;7;0;8;1;0;0;1;1;0;0;0;0;0;0;1;0;1;2;0;0;0;1;0;2;0;0;0;0;0;2;0;7;0;8;0;0;0;8;0;0;0;6;0;0;1;0;1;2;0;0;0;0;1;8;0;2;2;3;2;9;0;5;0;3;0;2;0;0;0;2;0;0;AGGTGAAGTAAAAGGTTCATACTTAAACGTTACAGCAGCTACTCAAGAAGAAATTTACAAACGCGCTGAGTTTGGTAAAGAAATCGGTTCTGTAATTGTTATGATCGACT---TAGTTTTAGGTTACACAGCAATCCAAACAACTGCAATTTGGGCACGTGAAAATGA-CATGATTTTAC--ACTTAC--ACCGT-GCAGGT-A…
Otu00644;115;0;0;0;0;0;0;44;3;2;4;0;0;0;0;0;0;0;0;0;0;0;4;0;0;0;0;0;0;0;0;0;0;0;27;0;0;0;0;0;0;0;0;0;0;0;0;0;0;0;2;0;0;0;0;0;0;2;12;0;0;15;0;0;0;0;0;0;0;0;0;0;0;0;0;0;0;0;0;0;0;0;0;0;0;0;0;0;0;0;0;0;AGGTGAAGTAAAAGGTTCATACTTAAACGTTACTGCAGCTACTCAAGAAGAAATCTACAAACGTGCTGAGTTTGCTAAAGAAATCGGTTCTGTAATTGTTATGATCGACT---TAGTTTTAGGTTACACAGCAATCCAAACAACTGCAATTTGGGCACGTGAGAATGA-CATGATTTTAC--ATTTAC--ACCGT-GCAG…
Otu00645;115;0;0;0;0;0;0;0;0;0;0;1;0;0;0;0;0;0;0;0;0;0;0;0;0;0;0;0;0;0;0;0;0;0;0;0;5;0;3;0;0;17;2;0;34;1;0;0;5;0;0;0;0;0;0;1;0;0;0;2;0;0;0;0;0;0;0;0;0;0;9;0;23;0;7;0;0;0;0;0;0;0;0;5;0;0;0;0;0;0;0;0;AGGTGAAGTAAAAGGTTCATACTTAAACATTACTGCTGGTACAATGGAAGAAGTATACAAACGTGCTGAGTATGCTAAAGCAGTTGGTTCTGTAATTGTTATGATTGACT---TAGTAATGGGTTACACAGCAATTCAAAGTTCTGCTATTTGGGCTCGTGAAAACGA-TATGCTTTTAC--ACTTAC--ACCGT-GCAGG…
Otu00646;115;0;0;0;0;0;0;2;2;2;2;0;14;0;0;3;0;0;0;5;0;0;11;0;0;2;0;6;0;0;0;0;1;1;2;0;1;0;0;0;28;0;0;0;0;0;1;5;2;2;0;0;0;0;0;1;0;0;1;0;0;1;0;2;0;5;0;0;0;0;0;0;0;0;0;0;0;0;0;0;0;0;0;0;12;1;0;0;0;0;0;0;AGGTGAAGTTAAAGGTTCATATTTAAACATCACTGCAGGTACAATGGAAGAAGTTTACAAACGTGCTGAGTATGCAAAAGCAGTAGGTTCTGTAATTGTAATGATCGATT---TAGTTATGGGCTACACAGCAATTCAAAGTGCTGCTCTTTGGGCTCGTGAAAACGA-TATGTTATTAC--ACTTAC--ACCGT-GCAG…
Otu00647;115;1;2;0;0;0;0;0;0;0;0;0;2;0;0;2;0;0;1;0;0;6;0;0;0;0;1;0;0;0;0;1;9;0;0;0;0;0;0;0;0;0;0;0;0;0;14;0;1;0;0;0;0;0;0;0;0;2;0;0;0;0;0;0;0;19;0;0;2;0;0;0;0;0;0;10;1;26;0;0;4;0;0;0;0;0;3;4;2;0;0;2;AGGTGAAGTTAAAGGTTCTTACTTAAACATCACTGCAGCTACTATGGAAGAAGTTTACAAACGTGCAGAATATGCTAAAATGGTGGGTTCTGTAATTATAATGATCGATT---TAGTTATGGGTTACACAGCAATCCAAAGTATTGCTTTATGGGCTCGTGAAAACGA-TATGGTATTAC--ACTTAC--ACCGT-GCAG…
Otu00648;115;5;0;0;2;2;0;0;1;1;22;1;7;0;1;11;0;8;0;1;0;0;0;0;1;0;0;0;3;1;2;0;0;23;0;1;0;0;0;0;0;0;0;0;0;0;0;0;1;1;0;0;0;0;0;0;0;3;0;1;0;6;0;3;0;1;0;0;0;0;0;0;0;0;0;0;0;0;0;0;0;0;0;0;6;0;0;0;0;0;0;0;AGGTGAAACTAAAGGTTCATACTTAAACATCACTGCAGGTACAATGGAAGAAGTTTACAAACGAGCTGAGTATGCAAAAGCTGTTGGCTCAATCATTGTTATGATCGATT---TAGTAATGGGTTATACGGCCATTCAAAGTGCAGCAATTTGGTCTCGTGATAACGA-TATGTTATTAC--ATTTAC--ATAGA-GCAGG…
Otu00649;115;0;0;0;0;0;0;0;0;0;0;0;0;0;0;0;0;0;0;0;0;3;0;0;0;0;0;0;0;0;0;33;0;0;0;0;0;0;3;0;0;0;0;0;0;4;0;0;2;0;0;0;0;0;0;0;0;0;0;0;0;0;0;0;0;0;0;0;0;66;1;0;0;0;0;0;0;0;0;0;0;0;0;0;0;0;0;0;3;0;0;0;AGGTGAAGTAAAAGGTTCTTACTTAAACGTAACAGGTGCTACAATGGAAGACGTGTACGAACGTGCTGAATATGCTAAAGAAGTAGGTTCTGTAATTATCATGATCGATT---TAGTAATGGGTTACACTGCAATTCAAAGTATTGCTTATTGGGCTCGTAAGAATGA-CATGCTTTTAC--ATTTAC--ACCGT-GCAGGT…
Otu00650;114;0;2;0;0;0;0;0;0;0;4;3;0;0;0;1;0;0;5;1;0;4;0;0;0;0;7;0;6;0;1;0;1;0;0;0;28;0;0;0;0;0;0;0;5;1;2;2;26;0;2;4;0;0;0;0;0;0;0;0;0;0;0;0;0;0;0;0;0;0;3;1;0;0;2;0;0;0;0;0;1;0;0;0;0;0;0;0;2;0;0;0;AGGTGAAGTTAAAGGTTCTTATTTAAACATTACTGCTGCTACTATGGAAGAAGTGTACAAACGTGCAGAATACGCTAAAACTATTGGTTCTGTAATCGTTATGATCGACT---TAGTAATGGGTTACACAGCAATTCAAAGTATTGCTCTTTGGTCTCGTGAAAACGA-CATGATTTTAC--ACTTAC--ACCGT-GCTGGT…
Otu00651;114;1;1;0;0;0;1;3;1;1;1;0;0;7;0;9;0;0;0;0;0;0;0;2;0;0;0;4;0;1;13;13;1;0;0;0;2;0;1;0;0;0;0;1;0;0;3;9;5;8;0;0;0;0;0;0;0;0;0;0;0;0;0;1;0;0;0;0;0;0;0;0;0;0;0;1;0;6;0;0;2;0;0;0;0;1;1;2;2;1;8;1;AGGTGAAGTTAAAGGTTCTTATTTAAACATCACAGCAGCTACTATGGAAGAAGTTTACAAACGTGCAGAGTACGCTAAAATGGTTGGTTCTGTAATCGTTATGATCGATT---TAGTAATGGGTTACACAGCAATCCAAAGTATTGCTTTATGGGCTCGTGAAAACGA-TATGGTATTAC--ATTTAC--ACCGT-GCTGGT…
Otu00652;113;0;0;0;0;0;0;0;0;0;0;0;0;0;0;0;0;0;0;0;0;0;0;0;0;0;0;3;0;0;0;0;0;0;0;0;2;0;0;0;0;0;20;0;0;0;0;0;0;0;71;0;0;0;0;0;0;0;6;0;0;0;0;0;0;0;0;0;0;0;0;0;2;0;2;5;0;0;0;0;2;0;0;0;0;0;0;0;0;0;0;0;AGGTGAAGTAAAAGGTTCATACTTAAACATCACTGCTGGTACTATGGAAGAAGTTTACAAACGTGCAGAATACGGTAAAGCAATTGGTTCTGTAATCGTTATGATCGACT---TAGTAATGGGTTACACAGCAATTCAAAGTGCTGCAATCTGGGCTCGTGAAAATGA-CATGCTTTTAC--ACTTAC--ACCGT-GCAGGT…
Otu00653;113;0;0;0;0;0;0;0;0;0;2;2;0;2;0;4;0;0;0;1;3;0;1;1;0;0;1;0;0;0;0;0;1;0;0;0;0;0;0;0;0;0;0;0;1;0;0;1;0;0;0;1;0;11;0;1;0;16;3;0;0;5;0;0;0;5;1;5;0;0;0;0;0;6;0;4;4;0;0;11;0;5;6;3;0;0;0;2;0;2;1;1;AGGTGAAGTAAAAGGTTCATACTTAAACGTTACAGCAGCTACTCAAGAGGAAATTTACAAACGTGCTGAGTTTGGTAAAGAAATCGGTTCTGTAATTGTTATGATCGACT---TAGTTTTAGGTTACACAGCAATCCAAACAACTGCAATTTGGGCACGTGAAAATGA-CATGATTTTAC--ACTTAC--ACCGT-GCAGG…
Otu00654;112;0;1;1;0;0;1;0;0;0;0;4;0;2;0;0;0;0;0;0;6;0;3;2;4;0;0;4;0;1;0;2;5;0;1;0;0;0;0;0;0;1;0;3;1;0;1;1;0;0;0;2;0;7;0;0;0;7;0;0;0;2;3;0;1;0;2;3;0;0;0;0;0;9;0;4;2;0;0;10;0;3;7;2;0;0;0;0;0;2;2;0;AGGTGAAGTTAAAGGTTCATATTTAAACGTTACAGCAGCTACTCAAGAAGAAATTTACAAACGTGCTGAGTTTGGTAAAGAAATCGGTTCTGTAATTGTTATGATCGACT---TAGTTTTAGGTTACACAGCAATCCAAACAACTGCAATTTGGGCACGTGAAAATGA-CATGATTTTAC--ACTTAC--ACCGT-GCAGGT-…
Otu00655;112;0;0;1;0;0;2;0;2;0;4;1;5;0;2;0;2;0;1;0;1;0;8;0;5;2;0;3;0;0;2;0;7;0;1;0;0;1;0;0;0;0;0;12;0;0;2;2;0;4;1;9;0;1;0;0;0;7;1;0;0;4;0;0;1;3;0;0;0;0;0;0;0;6;0;1;0;0;0;4;0;2;0;1;0;0;0;0;1;0;0;0;AGGTGAAGTTAAAGGTTCTTATTTAAACG-TACAGCAGCTACTCAAGAAGAAATTTACGAACGTGCTGAGTTTGGTAAAGAAATCGGTTCTGTAATTGTTATGATCGACT---TAGTTTTAGGTTACACAGCAATCCAAACAACTGCAATTTGGGCACGTGAAAATGA-CATGATTTTAC--ACTTAC--ACCGT-GCAGGT-…
Otu00656;112;0;0;0;0;0;0;0;0;0;0;0;0;0;0;0;0;0;0;0;0;0;0;0;0;0;0;0;0;0;0;0;0;0;0;0;0;0;8;0;0;0;59;0;0;0;0;0;14;0;0;0;0;0;0;0;0;0;0;0;0;0;0;0;0;0;0;0;0;16;11;0;0;0;1;3;0;0;0;0;0;0;0;0;0;0;0;0;0;0;0;0;AGGTGAAGTAAAAGGTTCTTACTTAAACGTTACAGGTGCTACAATGGAAGACGTTTATGAACGTGCTGAGTACGCGAAAGAAGTAGGTTCTGTAATTATCATGATCGATT---TAGTAATGGGTTATACAGCAATTCAAAGTATTGCTTTATGGTCTCGTAAAAACGA-TATGATTTTAC--ACTTAC--ACCGT-GCTG…
Otu00657;112;0;0;0;0;0;0;0;0;0;0;0;0;0;0;0;11;0;0;0;2;4;0;0;0;0;1;1;62;4;0;6;1;0;0;0;0;1;8;0;0;0;0;0;0;0;0;0;3;2;0;0;0;0;0;0;2;0;0;0;0;0;0;0;0;0;0;2;0;0;0;0;0;0;0;0;0;0;0;0;0;0;0;0;0;0;0;0;2;0;0;0;AGGTGAAGTTAAAGGTTCTTATTTAAACGTTACTGCAGCTACTCAAGAAGAAATCTACAAACGCGCTGAGTTTGCTAAAGAAATCGGTTCTGTAATTGTTATGATTGACT---TAGTATTAGGTTACACAGCAATTCAAACAACTGCAATTTGGGCACGTGAAAACGA-CATGATTTTAC--ACTTAC--ACCGT-GCAGGT…
Otu00658;112;2;0;0;0;0;0;0;0;0;0;2;1;0;0;2;0;0;0;0;0;2;0;0;0;0;0;3;0;0;0;0;11;0;0;0;0;0;0;0;0;0;0;0;0;0;10;0;1;0;1;0;0;0;0;0;0;5;0;0;0;0;0;0;1;20;0;0;4;0;0;0;0;0;0;0;0;36;0;0;3;0;0;0;0;0;7;0;1;0;0;0;AGGTGAAGTTAAAGGTTCATATTTAAACATCACTGCAGCTACTATGGAAGAAGTTTACAAACGTGCAGAATATGCTAAAATGGTGGGTTCTGTAATTATAATGATCGATT---TAGTTATGGGTTACACAGCAATCCAAAGTATTGCTTTATGGGCTCGTGAAAACGA-TATGGTATTAC--ACTTAC--ACCGT-GCAG…
Otu00659;112;0;2;0;0;2;1;0;0;1;0;1;3;0;6;0;1;0;0;0;4;0;5;2;0;0;0;1;1;0;3;0;5;0;1;1;0;0;0;0;0;1;0;2;0;0;0;3;0;0;0;2;0;10;0;2;3;5;0;0;0;4;0;0;5;4;0;1;0;0;0;0;0;6;0;1;0;0;0;7;0;7;0;7;0;0;0;0;0;0;0;2;AGGTGAAGTAAAAGGTTCATACTTAAACGTTACAGCAGCTACTCAAGAAGAAATTTACAAACGTGCTGAGTTTGGTAAAGAAATCGGTTCTGTAATTGTTATGATCGACT---TAGTTTTAGGTTACACAGCAATCCAAACAACTGCAATTTGGGCACGTGAAAATGA-CATGATTTTAC--ACTTAC--ACCGT-GCAGGT-…
Otu00660;111;0;0;0;0;0;0;37;0;0;0;0;0;0;0;0;0;0;0;0;0;0;0;0;0;0;0;0;0;0;0;0;0;0;16;0;0;0;0;0;0;0;0;0;0;0;0;0;0;0;0;0;0;0;0;0;0;3;28;0;27;0;0;0;0;0;0;0;0;0;0;0;0;0;0;0;0;0;0;0;0;0;0;0;0;0;0;0;0;0;0;0;AGGTGAAGTAAAAGGTTCATACTTAAACG-TACAGCTGCTACTATGGAAGAAATCTACAAACGTTGTGAGTACGCAAAAGAAGTAGGTTCTGTAATTGTGATGATCGATT---TAGTTATGGGTTACACAGCAATTCAAAGTGCTGCAATTTGGGCTCGTGAAAATGA-TATGATTTTAC--ATTTAC--ACCGT-GCAG…
Otu00661;110;0;0;0;0;11;0;0;0;0;1;0;1;0;0;0;0;0;0;0;0;2;0;0;1;0;0;4;55;0;0;0;1;0;0;2;0;0;0;0;0;0;0;3;0;10;0;0;0;11;0;0;0;0;0;0;6;0;0;0;0;0;0;0;0;0;0;0;0;0;0;0;0;0;0;0;0;0;0;1;0;0;0;0;1;0;0;0;0;0;0;0;AGGTGAAGTTAAAGGTTCTTATTTAAACATCACTGCTGGTACTATGGAAGAAGTTTACAAACGTGCCGAATATGGCAAAGCTGTAGGTTCTGTAATTGTAATGATCGACT---TAGTAATGGGTTATACAGCAATTCAAAGTGCTGCTATTTGGGCTCGTGAAAACGA-TATGATTTTAC--ACTTAC--ACCGT-GCAG…
Otu00662;110;0;0;0;0;0;0;0;0;0;0;0;0;0;0;0;0;0;0;0;0;0;0;1;0;0;0;0;0;0;0;0;0;0;0;0;0;0;0;0;0;0;0;0;0;0;0;0;1;0;0;0;0;2;2;0;0;0;0;0;0;0;0;0;0;0;0;0;0;0;0;0;0;0;0;0;0;0;0;0;0;3;35;40;1;5;4;0;0;16;0;0;AGGTGAAGTAAAAGGTTCATACTTAAACATCACTGCTGGTACAATGGAAGAAGTATACAAACGTGCTGAATATGCTAAAGCAGTTGGTTCTGTAATTGTTATGATCGACT---TAGTTATGGGTTACACAGCAATTCAAAGTTCTGCTATATGGGCTCGTGATAACGA-TATGCTTTTAC--ACTTAC--ACCGT-GCAGG…
Otu00663;109;0;0;0;0;0;0;4;0;0;0;0;2;0;0;0;0;0;0;0;0;0;5;0;0;0;0;0;0;0;0;0;1;0;3;0;8;0;0;0;23;2;0;0;0;9;4;0;0;0;15;0;0;0;0;0;0;0;12;0;0;0;0;2;0;0;0;0;0;0;0;0;2;0;0;0;0;0;0;0;0;0;0;2;4;0;0;0;0;0;11;0;AGGTGAAGTTAAAGGTTCTTATTTAAACGTTACAGCTGCGACTATGGAAG-A-TCTACAAACGTTGTGAGTATGCTAAAGAAGTAGGTTCTGTAATTGTAATGATCGATT---TAGTTATGGGTTATACAGCAATTCAAAGTACTGCTATTTGGGCTCGTGAAAACGA-TATGCTTTTAC--ATTTAC--ACCGT-GCAG…
Otu00664;109;0;3;0;1;0;0;2;0;0;0;0;0;0;1;11;0;1;8;1;0;0;4;0;1;1;0;1;5;0;0;0;0;0;0;0;0;18;0;0;0;0;0;0;0;0;0;0;5;0;0;2;0;0;0;0;9;0;0;0;0;0;0;1;1;0;2;2;0;0;0;0;0;0;0;0;6;2;0;0;0;1;0;1;1;0;0;0;0;0;18;0;AGGTGAAGTTAAAGGTTCATATTTAAACATTACTGCAGCTACAATGGAAGAAGTGTACAAACGTGCTGAGTACGCTAAAGCAGTTGGTTCTGTAATCGTAATGATCGATT---TAGTTATGGGTTATACAGCAATTCAAAGTTCAGCTATTTGGGCTCGTGACAATGA-TATGCTTTTAC--ACTTAC--ACCGT-GCTGG…
Otu00665;109;0;2;0;0;3;2;0;0;0;1;0;0;2;1;0;0;0;0;1;5;0;2;0;2;5;1;5;2;0;0;0;4;0;2;2;2;3;2;0;0;0;0;4;2;0;1;2;0;0;0;1;0;13;0;1;1;4;1;0;0;3;0;0;3;3;0;4;0;0;0;1;0;1;0;0;1;1;1;3;0;1;3;3;1;0;0;0;0;1;0;0;AGGTGAAGTTAAAGGTTCATATTTAAACGTTACAGCAGCTACTCAAGAAGAAATTTACAAACGTGCTGAGTTTGGTAAAGAAATCGGTTCTGTAATTGTTATGATCGACT---TAGTTTTAGGTTACACAGCAATCCAAGCAACTGCAATTTGGGCACGTGAAAATGA-CATGATTTTAC--ACTTAC--ACCGT-GCAGGT-…
Otu00666;109;0;2;1;0;1;0;0;0;0;1;2;2;0;1;0;1;0;0;0;2;0;3;0;1;0;0;2;0;0;0;0;5;0;0;0;0;2;0;0;0;0;0;6;0;0;0;3;0;0;0;1;0;11;0;0;1;5;4;0;0;5;0;0;2;2;0;3;0;0;0;0;0;8;0;2;2;0;0;6;0;4;4;6;0;0;1;0;0;4;0;3;AGGTGAAGTAAAAGGTTCATACTTAAACGTTACAGCAGCTACTCAAGAAGAAATTTACAAACGTGCTGAGTTTGGTAAAGAAATCGGTTCTGTAATTGTTATGATCGACT---TAGTTTTAGGTTACACAGCAATCCAAACAACTGCAATTTGGGCACGTGAAAATGA-CATGATTTTAC--ACTTAC--ACCGT-GCAGGT-…
Otu00667;108;0;0;0;0;0;0;0;0;0;0;0;0;0;0;0;0;0;1;0;0;0;0;0;0;2;1;7;0;0;0;0;0;14;0;8;0;0;0;0;0;34;0;0;0;1;0;0;0;2;0;0;0;0;0;0;0;0;0;0;0;0;0;0;0;0;1;0;0;0;0;0;0;0;0;0;1;0;1;0;2;0;3;19;0;0;0;0;0;5;0;6;AGGTGAAGTTAAAGGTTCTTATTTAAACATCACTGCTGGTACAATGGAAGAAGTATACAAACGTGCTGAGTATGCT--AGCAGTTGGTTCTGTAATTGTTATGATCGACT---TAGTTATGGGTTACACAGCAATTCAAAGTTCTGCTGTATGGGCTCGTGATAACGA-TATGCTTTTAC--ACTTAC--ACCGT-GCAGG…
Otu00668;108;2;0;0;47;0;0;0;0;0;0;0;0;0;0;0;0;10;0;0;0;15;0;0;0;0;0;8;0;0;0;0;0;0;0;0;0;0;0;0;0;0;0;0;0;0;0;0;0;0;0;0;0;0;6;0;0;0;0;0;0;1;0;0;0;0;0;0;0;0;0;0;0;0;0;0;0;0;0;6;0;0;4;0;0;7;0;2;0;0;0;0;AGGTGAAACTAAAGGTTCTTACTTAAACATTACTGCTGGAACAATGGAAGAAGTGTACAAACGTGCTGAGTATGCTAAAGCTGTGGGATCAGTAATTGTTATGATCGATT---TAGTAATGGGTTATACAGCAATTCAAAGTTCAGCGATCTGGGCTCGTGATAATGA-CATGGTATTAC--ACTTAC--ACCGT-GCAGG…
Otu00669;108;0;0;0;0;0;0;0;0;0;6;1;1;0;3;0;2;0;0;0;2;0;1;0;2;1;0;0;1;0;0;0;0;0;0;1;1;0;0;0;0;1;0;1;0;0;1;4;1;1;0;0;0;13;0;0;0;10;0;0;0;4;0;0;0;5;1;9;0;0;0;0;0;10;0;0;0;0;1;6;0;6;2;4;1;0;1;1;0;2;0;1;AGGTGAAGTAAAAGGTTCATACTTAAACGTTACAGCAGCTACTCAAGAAGGAATTTACAAACGTGCTGAGTTTGGTAAAGAAATCGGTTCTGTAATTGTTATGATCGACT---TAGTTTTAGGTTACACAGCAATCCAAACAACTGCAATTTGGGCACGTGAAAATGA-CATGATTTTAC--ACTTAC--ACCGT-GCAGG…
Otu00670;108;0;0;0;0;0;0;0;1;0;4;0;0;2;5;1;0;0;0;1;3;0;1;1;4;0;3;1;1;0;0;0;4;0;0;0;1;1;0;0;0;1;0;5;0;0;0;3;0;1;1;4;0;7;2;0;0;9;2;0;0;2;0;0;0;6;2;3;0;0;0;0;0;3;1;0;0;0;4;8;0;4;1;2;0;1;0;0;0;1;1;0;AGGTGAAGTTAAAGGTTCATATTTAAACGTTACAGCAGCTACTCAAGAAGAAATTTACAAACGTGCCGAGTTTGGTAAAGAAATCGGTTCTGTAATTGTTATGATCGACT---TAGTTTTAGGTTACACAGCAATCCAAACAACTGCAATTTGGGCACGTGAAAATGA-CATGATTTTAC--ACTTAC--ACCGT-GCAGGT-A…
Otu00671;108;0;0;1;0;0;0;0;0;0;1;17;1;0;0;0;0;2;0;0;0;0;0;0;0;0;6;0;0;9;1;0;7;6;0;0;0;0;0;0;0;0;0;0;0;0;0;0;0;0;0;0;3;2;1;0;0;0;0;0;0;9;0;0;0;0;0;0;0;0;0;0;0;0;0;0;0;0;8;3;0;0;0;0;0;7;15;7;0;0;2;0;AGGTGAAACTAAAGGTTCATACTTAAACG-TACTGCTGCTACTATGGAAGAAGTGTACAAACGTTCTCAGTACGCTAAAACAGTAGGTTCTGTAATTATTATGATCGATT---TAGTTATGGGTTATACTGCAATTCAAAGTATTGCACTATGGGCTCGTGAAAATGA-CATGATTTTAC-ATTTTAC--ACCGT-GCAGGT…
Otu00672;108;0;3;0;0;1;0;0;0;0;2;4;0;0;2;0;1;0;0;0;1;0;1;2;2;3;0;1;0;0;1;0;3;0;0;0;2;2;0;0;0;2;0;4;0;0;1;3;0;0;0;3;0;5;0;0;3;6;0;0;0;6;0;0;2;0;0;7;0;0;0;0;0;7;0;4;2;3;0;6;1;7;0;4;0;0;0;0;0;1;0;0;AGGTGAAGTTAAAGGTTCTTACTTAAACGTTACAGCAGCTACTCAAGGAGAAATTTACAAACGTGCTGAGTTTGGTAAAGAAATCGGTTCTGTAATTGTTATGATCGACT---TAGTTTTAGGTTACACAGCAATCCAAACAACTGCAATTTGGGCACGTGAAAATGA-CATGATTTTAC--ACTTAC--ACCGT-GCAGGT-A…
Otu00673;108;0;0;0;0;0;0;0;0;67;1;0;0;0;0;0;0;0;0;0;0;0;0;0;0;0;0;0;0;0;0;0;0;0;1;0;0;2;0;0;0;0;0;0;0;0;0;0;0;0;0;0;0;0;0;0;0;0;0;10;23;0;0;0;0;0;0;0;0;0;0;0;0;0;0;0;0;0;1;0;0;0;3;0;0;0;0;0;0;0;0;0;AGGTGAAGTAAAAGGTTCTTACTTAAATGTGACTGCTGCAACTATGGAAGAAGTCTATAAACGTGCTGCATATGCTAAAGAAGTAGGTTCAGTTATTATTATGATCGACT---TAGTTATGGGTTATACAGCAATCCAAAGTATAGCTATTTGGGCTCGCGAAAACGA-CATGCTTTTAC--ATTTAC--ACCGT-GCAGG…
Otu00674;108;0;0;0;0;0;0;0;0;0;0;0;0;0;0;0;0;0;0;0;0;0;0;0;0;0;0;0;0;0;0;0;0;0;0;0;0;0;0;0;0;0;0;0;0;0;0;0;0;0;0;0;0;0;0;3;0;0;0;0;0;0;0;2;0;0;0;0;0;0;0;0;0;0;14;13;60;0;0;0;0;0;0;4;1;0;0;0;0;6;0;5;AGGTGAAGTTAAAGGTTCTTACTTAAACATTACTGCAGGTACAATGGAAGAAGTGTACAAACGTGCTGAGTACGCTAAAGCAGTTGGTTCTGTAATTGTAATGATCGATT---TAGTTATGGGTTACACAGCAATTCAAAGTTCAGCAATCTGGGCTCGTGACAACGA-CATGATTTTAC--ACTTAC--ACCGT-GCAGG…
Otu00675;108;0;0;0;0;0;0;0;0;0;0;0;0;0;0;0;1;0;0;0;3;0;2;0;0;0;0;0;0;0;0;0;0;0;1;0;0;3;0;0;0;1;0;0;1;0;3;2;0;3;0;0;0;14;0;0;0;10;0;0;0;4;1;0;0;0;3;4;0;0;0;0;0;2;0;2;1;1;2;16;0;6;4;4;0;1;0;0;0;4;0;9;AGGTGAAGTAAAAGGTTCATACTTAAACGTTACAGCGGCTACTCAAGAAGAAATTTACAAACGTGCTGAGTTTGGTAAAGAAATCGGTTCTGTAATTGTTATGATCGACT---TAGTTTTAGGTTACACAGCAATCCAAACAACTGCAATTTGGGCACGTGAAAATGA-CATGATTTTAC--ACTTAC--ACCGT-GCAGG…
Otu00676;107;0;0;0;0;0;0;0;0;0;0;0;0;0;0;0;0;0;14;0;0;0;0;0;0;0;0;0;0;0;0;0;0;0;0;0;0;0;0;0;0;0;0;0;0;0;0;0;0;0;13;0;0;0;0;0;0;0;0;0;0;0;0;0;0;0;0;0;0;0;0;0;0;0;0;0;0;75;0;0;0;0;0;0;0;0;1;0;0;0;0;4;AGGTGAAGTTAAAGGTTCATACTTAAACGTTACAGCAGCTACAATGGAAGATGTATACAAACGTGCTGAGTATGCTAAAATGATCGGTTCTGTAATTATCATGATCGATT---TAGTAATGGGTTACACTGCAATTCAATCAATTGCTTACTGGGCTCGTGAAAATGA-TATGATTTTAC--ATTTAC--ACCGT-GCTGG…
Otu00677;107;0;0;0;0;0;0;0;0;0;0;0;0;0;0;2;0;1;0;0;0;0;0;0;0;0;0;0;0;1;3;0;0;0;0;3;7;5;0;0;0;0;0;0;0;0;0;0;3;0;0;0;0;0;1;0;0;0;0;0;0;0;0;0;0;0;0;0;0;26;18;0;0;2;12;0;0;0;0;0;3;0;2;11;1;0;0;0;0;4;0;2;AGGTGAAGTTAAAGGTTCATACTTAAACATCACTGCTGGTACTATGGAAGAAGTTTACGCACGTGCAGAATACGGTAAAGCCGTTGGTTCTGTAATTGTGATGATCGATT---TAGTTATGGGTTACACAGCAATTCAATCTGCTGCTGTTTGGGCTCGTAACAACGA-CATGATCTTAC--ACTTAC--ACCGT-GCAG…
Otu00678;107;0;2;0;0;3;0;0;0;0;0;18;0;0;0;0;0;0;0;0;0;0;0;0;0;0;0;2;14;4;3;0;0;0;0;0;0;0;1;51;0;0;0;0;0;0;0;0;3;0;0;0;0;0;2;0;0;0;0;0;0;0;0;0;0;0;0;0;0;0;0;0;0;0;0;0;0;0;0;0;0;0;0;0;0;1;2;1;0;0;0;0;AGGTGAAGTTAAAGGTTCATATTTAAACATCACTGCTGGTACAATGGAAGAAGTTTACAAACGTGCTGAATACGGTAAAGCTGTAGGTTCTGTAATCGTAATGATCGACT---TAGTTATGGGTTACACAGCAATTCAAAGTGCTGCAATCTGGTCTCGTGAAAACGA-TATGGTTTTAC--ATTTAC--ACCGT-GCAGG…
Otu00679;107;0;1;0;0;0;0;0;0;0;1;11;1;0;0;1;0;2;0;1;0;0;0;0;1;1;3;0;0;5;0;0;10;7;0;0;0;0;0;1;0;0;0;0;0;0;0;0;2;0;0;0;0;4;2;0;0;0;0;0;0;8;0;1;0;0;0;0;0;0;0;0;0;0;0;0;0;0;5;1;0;0;2;0;0;10;14;11;0;1;0;0;AGGTGAAGTTAAAGGTTCATATTTAAACGTTACTGCTGCTACTATGGAAGAAGTGTACAAACGTTCTCAGTACGATAAAACAGTAGGTTCTGTAATTATTATGATCGATT---TAGTTATGGGTTATACTGCAATTCAAAGTATTGCACTATGGGCTCGTGAAAATGA-CATGATTTTAC--ATTTAC--ACCGT-GCA…
Otu00680;107;24;0;0;0;0;0;0;0;8;0;0;0;0;0;0;0;0;0;0;0;0;0;0;0;0;0;0;0;0;8;0;0;0;7;0;8;0;0;0;0;0;0;2;0;0;0;0;0;0;0;0;12;0;0;10;0;0;0;0;0;0;0;0;0;0;0;0;0;0;0;0;0;0;16;0;0;0;0;0;0;10;1;0;0;0;0;0;1;0;0;0;AGGTGAAGTAAAAGGTTCATACTTAAACATCACAGCAGCTACTATGGAAGAAGTGTACAAACGTGCAGAATACGCTAAAATGGTTGGTTCTGTAATCGTTATGATCGATT---TAGTAATGGGTTACACAGCAATTCAAAGTATTGCTTTATGGGCTCGTGAAAACGA-TATGGTATTAC--ACTTAC--ATCGT-GCT…
Otu00681;107;37;0;0;0;0;0;0;2;3;0;0;0;0;0;0;0;0;0;0;0;0;0;0;0;0;0;0;0;0;0;0;0;13;0;0;0;0;0;0;0;0;0;0;0;0;0;0;4;0;0;2;38;0;0;0;2;0;0;1;0;0;0;0;0;0;0;0;0;0;0;0;0;0;0;0;0;0;0;0;0;0;0;0;5;0;0;0;0;0;0;0;AGGTGAAGTTAAAGGTTCTTATTTAAATATTACTGCAGGTACAATGGAAGAAGTGTACAAACGTGCTGAGTACGCTAAATCTGTTGGTTCAGTTATTGTAATGATCGATT---TAGTAATGGGTTACACAGCAATTCAAAGTGCTGCTATCTGGTCTCGTGAGAATGA-TATGCTTTTAC--ATTTAC--ACCGT-GCAGG…
Otu00682;107;0;0;0;0;2;0;0;0;0;0;0;0;0;0;0;0;0;0;2;0;0;0;0;0;0;0;0;0;0;0;0;0;0;1;0;1;9;0;0;0;0;0;0;10;2;1;0;1;2;0;0;0;0;0;0;0;0;0;0;0;0;0;1;0;0;0;0;0;54;0;0;6;0;3;1;2;1;0;0;2;0;0;2;0;0;0;0;0;1;0;3;AGGTGAAACTAAAGGTTCTTACTTAAACGTTACAGCTGCTACTATGGAAGAAATCTATAAACGTTGTGAGTACGCGAAAGAAGTAGGGTCTGTAATTGTGATGATCGATT---TAGTTATGGGTTACACAGCAATTCAAAGTGCTGCAATCTGGGCTCGTGAAAATGA-TATGATTTTAC--ATTTAC--ACCGT-GCAGGT…
Otu00683;107;0;0;0;0;0;0;0;2;27;1;0;0;0;0;0;0;0;0;0;0;0;2;0;0;0;0;0;0;0;0;0;0;0;47;0;0;0;0;0;0;0;0;0;0;0;0;0;0;0;2;0;0;0;0;0;0;2;17;0;0;7;0;0;0;0;0;0;0;0;0;0;0;0;0;0;0;0;0;0;0;0;0;0;0;0;0;0;0;0;0;0;AGGTGAAGTTAAAGGTTCATATTTAAACGTTACTGCAGCTACTCAAGAAGAAATCTACAAACGTGCTGAGTTTGCTAAAGAAATCGGTTCTGTAATTGTTATGATCGACT---TAGTTTTAGGTTACACAGCAATCCAAACAACTGCAATTTGGGCACGTGAGAATGA-CATGATTTTAC--ATTTAC--ACCGT-GCAGG…
Otu00684;106;0;0;0;2;0;0;0;0;0;0;0;0;0;6;4;0;5;0;0;0;0;0;0;0;0;2;0;0;3;0;0;0;0;0;0;0;0;1;0;0;0;0;0;0;0;0;0;3;0;0;0;0;17;2;0;0;0;0;0;0;0;0;0;0;0;6;0;0;0;0;0;0;0;0;0;0;0;0;1;1;0;4;0;0;7;0;33;0;0;9;0;AGGTGAAGTTAAAGGTTCATACTTAAACATCACTGCAGGTACAATGGAAGAAGTTTACAAACGTGCTAACTACGCTAAAGCTGTAGGTTCTGTCATTGTTATGATCGACT---TAGTAATGGGTTACACAGCAATTCAAAGTGCTGCTGTTTGGTCTCGTGACAATGA-TATGCTTTTAC--ATTTAC--ACCGT-GCAGGT…
Otu00685;106;0;0;2;1;0;0;0;3;0;2;0;0;0;0;1;0;1;0;5;0;0;0;0;2;2;0;1;0;1;0;0;1;1;0;4;0;0;0;0;0;0;0;0;0;0;0;0;7;1;0;0;0;0;0;0;7;1;0;2;0;16;2;0;0;3;0;0;1;0;0;0;0;0;0;1;0;0;1;3;0;0;0;0;21;0;0;0;0;0;10;3;AGGTGAAGTTAAAGGTTCTTACTTAAACATCACTGCAGGTACAATGGAAGAAGTTTACAAACGAGCTGAGTATGCAAAAGCTGTTGGCTCAATCATTGTTATGATCGATT---TAGTAATGGGTTATACGGCCATTCAAAGTGCAGCAATTTGGTCTCGTGATAACGA-TATGTTATTAC--ATTTAC--ATAGA-GCAGG…
Otu00686;105;0;0;0;0;2;1;0;1;0;5;6;4;4;1;5;2;0;0;0;3;0;2;0;2;1;4;1;4;0;1;1;3;0;1;1;0;3;1;0;0;0;0;10;2;0;0;4;0;0;0;5;0;3;0;0;1;6;0;0;0;1;1;0;0;0;3;1;0;0;0;0;0;0;0;1;0;0;0;1;0;2;2;0;0;0;1;0;1;1;0;0;AGGTGAAGTAAAAGGTTCATACTTAAACGTTACAGCAGCTACTCAAGAAGAAGTTTACAAACGTGCTGAGTTTGGTAAAGAAATCGGTTCTGTAATTGTTATGATCGACT---TAGTTTTAGGTTACACAGCAATCCAAACAACTGCAATTTGGGCACGTGAAAATGA-CATGATTTTAC--ACTTAC--ACCGT-GCAGGT-…
Otu00687;105;1;0;0;0;19;0;0;0;0;0;0;0;0;0;0;0;0;0;0;0;0;0;0;0;0;0;0;0;0;0;26;0;0;0;0;0;0;0;0;0;0;0;0;0;0;2;0;0;0;0;0;5;0;0;0;39;12;0;0;0;0;0;0;0;0;1;0;0;0;0;0;0;0;0;0;0;0;0;0;0;0;0;0;0;0;0;0;0;0;0;0;AGGTGAAGTTAAAGGTTCTTATTTAAACATTACTGCTGGTACTATGGAAGAAGTTTACGCACGTGCTAACTACGCAAAATCAGTAGGTTCTGTAATTGTTATGATCGATT---TAGTTATGGGTTATACAGCAATTCAAAGTTCTGCTATTTGGGCTCGTAATAACGA-TATGATCTTAC--ATTTAC--ACCGT-GCAG…
Otu00688;105;0;0;0;0;0;0;0;0;0;0;0;0;0;0;0;0;0;45;1;0;0;0;0;2;6;0;0;0;0;0;0;0;19;0;31;0;0;1;0;0;0;0;0;0;0;0;0;0;0;0;0;0;0;0;0;0;0;0;0;0;0;0;0;0;0;0;0;0;0;0;0;0;0;0;0;0;0;0;0;0;0;0;0;0;0;0;0;0;0;0;0;AGGTGAAGTTAAAGGTTCATACTTAAATGTTACTGCTGGTACAATGGAAGAAGTTTACAAACGTGCTGAATATGCTAAAGCTGTAGGTTCTATCATTATTATGATCGACT---TAGTTATGGGTTATACAGCAATTCAATCAATTTGCATACTGGGCTCGTGACAATGATATGCTTTTAC--ATTTAC--ACCGT-GCAGG…
Otu00689;105;0;0;0;0;0;0;0;0;0;0;0;0;0;0;0;0;0;0;0;0;0;0;0;0;0;0;0;0;0;0;0;0;0;0;0;0;0;0;0;0;0;105;0;0;0;0;0;0;0;0;0;0;0;0;0;0;0;0;0;0;0;0;0;0;0;0;0;0;0;0;0;0;0;0;0;0;0;0;0;0;0;0;0;0;0;0;0;0;0;0;0;AGGTGAAGTTAAAGGTTCTTATTTAAACATCACTGCAGGTACAATGGAAGAAGTTTACAAACGTGCGGAATACGCTAAATCTGTTGGTTCTGTAATTGTAATGATTGACT---TAGTAATGGGTTATACAGCAATTCAAAGTGCTGCATACTGGGCTCGTGAAAATGA-TATGATTTTAC--ACTTAC--ACCGT-GCAGGT…
Otu00690;105;0;3;0;0;0;0;0;0;1;4;0;1;1;2;2;3;0;0;0;0;0;3;0;1;0;0;0;0;0;1;0;4;0;0;0;1;0;0;0;0;0;0;2;1;0;0;0;0;0;2;0;0;4;0;0;0;5;0;0;0;11;2;0;0;3;0;2;1;0;0;0;0;5;1;0;4;1;2;10;0;5;5;2;0;1;0;0;1;6;0;2;AGGTGAAGTAAAAGGTTCATACTTAAACGTTACAGCAGCTACTCAAGAAGAAATTTACAAACGTGCTGAGTTTGGTAAAGAAATCGGTTCTGTAATTGTTATGATCGACT---TAGTTTTAGGTTACACAGCAATCCAAACAACTGCAATTTGGGCACGTGAAAATGA-CATGATTTTAC--ACTTAC--ACCGT-GCAGGT…
Otu00691;105;0;0;0;0;0;0;0;0;0;0;0;0;0;0;0;0;0;0;0;0;0;0;5;0;0;0;0;0;0;0;0;0;0;0;0;0;0;0;0;0;0;0;0;0;5;0;62;0;6;0;0;0;0;0;0;0;0;0;0;0;0;0;0;0;0;0;7;0;0;0;0;0;0;0;0;2;2;0;0;7;3;0;1;0;0;0;0;5;0;0;0;AGGTGAAGTAAAAGGTTCATACTTAAACATCACTGCTGGTACAATGGAAGAAGTTTACAAACGTGCTGAGTACGCTAAAGCAGTTGGATCTGTAATTGTTATGATTGACT---TAGTAATGGGTTACACAGCAATTCAAAGTTCTGCTGTATGGGCTCGTGAAAACGA-TATGCTTTTAC--ACTTAC--ACCGT-GCAGGT-…
Otu00692;105;0;0;0;0;0;0;0;0;0;0;0;0;0;0;0;0;0;0;0;0;0;0;10;0;0;0;0;0;0;0;0;0;0;0;0;0;0;0;0;0;0;0;0;0;0;0;0;0;0;0;0;0;0;0;0;0;0;0;0;0;0;0;0;0;0;0;0;0;0;0;0;0;0;0;0;0;0;0;0;0;95;0;0;0;0;0;0;0;0;0;0;AGGTGAAGTAAAAGGTTCTTACTTAAACGTAACAGCTGCTACTATGGAAGAAGTATACAAACGTGCTGAGTATGCTAAAATGATTGGTTCTGTAATTATCATGATCGATT---TAGTAATGGGTTACACAGCAATTCAATCAATTGCTTACTGGGCTCGTGAAAACGA-TATGTTATTAC--ATTTAC--ACCGT-GCTGGT…
Otu00693;104;0;0;0;0;0;0;0;0;0;0;0;0;0;0;0;0;0;4;11;0;0;0;4;0;0;0;2;2;1;2;0;0;0;0;0;1;3;3;0;0;0;1;0;1;0;0;0;0;1;0;0;0;0;0;0;0;0;0;0;0;0;0;3;0;0;1;0;0;40;0;0;2;0;6;2;8;1;1;0;2;1;0;0;0;0;0;0;0;0;0;1;AGGTGAAGTTAAAGGTTCTTACTTAAACGTTACAGCTGCTACTATGGAAGAAATCTATAAACGTTGTGAGTACGCGAAAGAAGTAGGGTCTGTAATTGTGATGATCGATT---TAGTTATGGGTTACACAGCAATTCAAAGTGCTGCAATCTGGGCTCGTGAAAATGA-TATGATTTTAC--ATTTAC--ACCGT-GCAGGT…
Otu00694;104;0;0;0;0;1;0;0;0;0;0;0;0;0;0;0;0;0;2;1;11;0;0;2;0;9;0;0;0;0;0;0;0;1;0;0;0;0;0;0;0;0;0;0;0;3;0;0;0;0;0;0;4;0;1;0;3;0;0;0;0;3;0;3;0;0;1;0;0;0;0;0;0;0;7;0;0;0;0;2;0;0;1;1;42;1;0;0;0;1;2;2;AGGTGAAACTAAAGGTTCATACTTAAACATCACTGCTGGTACAATGGAAGAAGTATACAAACGCGCTGAGTACGCTAAAGCAGTTGGATCTGTAATTGTTATGATTGACT---TAGTAATGGGTTACACAGCAATTCAAAGTTCTGCTATCTGGGCTCGTGAGAACGA-TATGCTTTTAC--ACTTAC--ACCGT-GCGGGT…
Otu00695;104;0;2;0;0;3;3;0;0;0;3;5;2;0;5;2;2;0;0;0;5;0;5;4;2;0;0;2;0;0;2;0;7;0;2;2;1;1;5;0;0;0;0;3;2;0;2;4;0;0;3;6;0;0;0;0;0;3;2;0;0;0;1;0;0;0;0;0;0;0;0;0;0;0;0;0;0;0;0;2;0;2;1;4;1;0;1;0;0;0;1;1;AGGTGAAGTTAAAGGTTCATATTTAAACGTTACAGCAGCTACTCAAGAAGAAATTTACAAACGTGCTGAGTTTGGTAAAGAAATCGGTTCTGTAATTGTTATGATCGACT---TAGTTTTAGGTTACACAGCAATCCAAACAACTGCAATTTGGGCACGTGAAGATGA-CATGATTTTAC--ACTTAC--ACCGT-GCAGGT-A…
Otu00696;103;0;2;0;0;0;0;0;0;1;0;0;0;0;0;0;2;0;0;0;2;0;1;0;0;0;0;0;0;0;1;0;4;0;0;0;0;0;0;0;0;0;0;0;0;1;2;1;0;0;0;2;0;12;0;2;0;7;0;0;0;2;0;0;4;7;2;3;0;0;0;0;0;8;0;2;5;0;3;15;0;5;1;0;0;0;0;0;0;2;3;1;AGGTGAAGTTAAAGGTTCATATTTAAACGTTACAGCAGCTACTCAAGAAGAAATTTACAAACGTGCTGAGTTTGGTAAAGAAATCGGTTCTGTAATTGTTATGATCGACT---TAGTTTTAGGTTACACAGCAATCCAAACAACTGCAATTTGGGCACGTGAAAATGA-CATGATTTTAC--ACTTAC--ACCGT-GCAGGT…
Otu00697;103;0;0;0;0;0;0;0;0;0;0;0;0;0;0;0;5;0;2;0;0;0;0;0;6;0;0;7;0;0;0;0;0;0;0;0;0;0;0;0;0;0;0;0;0;0;0;0;0;0;0;0;0;0;0;0;0;0;0;0;0;0;0;0;0;0;0;32;0;0;0;0;0;0;11;0;0;0;0;0;22;0;0;1;0;0;14;0;0;0;0;3;AGGTGAAGTTAAAGGTTCTTATTTAAACATCACTGCTGGTACAATGGAAGAAGTATACAAACGTGCTGAATACGCTAAAGCAGTTGGTTCTGTAATTGTTATGATCGACT---TAGTTATGGGTTACACAGCAATTCAAAGTTCTGCTATCTGGGCTCGTGAAAACGA-TATGCTTTTAC--ACTTAC--ACCGT-GCAG…
Otu00698;103;0;1;0;0;2;0;0;1;0;1;0;0;0;1;0;1;0;0;1;1;0;1;0;1;2;0;2;0;0;0;0;3;0;0;1;0;0;0;0;0;1;0;0;1;0;0;3;0;2;0;0;0;4;0;0;1;4;3;0;0;10;0;0;3;2;0;3;0;0;0;0;0;9;0;2;2;0;0;16;0;2;3;4;0;0;0;0;1;3;1;4;AGGTGAAGTAAAAGGTTCATACTTAAACGTTACAGCAGCTACTCAAGAAGAAATTTACAAACGTGCTGAGTTTGGTAAAGAAATCGGTTCTGTAATTGTTATGATCGACTT--TAGTTTTAGGTTACACAGCAATCCAAACAACTGCAATTTGGGCACGTGAAAATGA-CATGATTTTAC--ACTTAC--ACCGT-GCAGGT…
Otu00699;103;0;0;0;0;0;0;0;2;0;0;0;0;0;4;0;1;0;0;0;1;0;0;0;0;0;0;0;0;0;0;4;0;0;0;0;0;0;0;0;0;0;0;1;1;0;1;0;4;0;1;0;0;0;0;0;0;0;0;0;10;0;0;0;0;10;0;0;0;0;29;0;4;0;9;0;0;0;0;0;0;0;1;14;2;0;0;0;0;0;0;4;AGGTGAAACTAAAGGTTCTTACTTAAACATCACAGCTGGTACAATGGAAGAAGTTTACGCACGTGCAGAATATGCAAAAGCAGTTGGTTCTGTAATTGTGATGATCGATT---TAGTTATGGGTTACACAGCAATTCAAAGTGCTGCTATCTGGTCTCGTAACAACGA-TATGATTTTAC--ACTTAC--ACCGT-GCAG…
Otu00700;103;0;0;0;0;0;0;0;0;0;0;0;0;0;0;0;0;0;3;0;0;0;0;0;1;0;0;95;0;0;0;0;0;0;0;0;0;0;0;0;0;0;0;0;0;0;0;0;1;3;0;0;0;0;0;0;0;0;0;0;0;0;0;0;0;0;0;0;0;0;0;0;0;0;0;0;0;0;0;0;0;0;0;0;0;0;0;0;0;0;0;0;AGGTGAAGTAAAAGGTTCATACTTAAACATCACTGCAGGTACAATGGAAGAAGTTTACAAACGTGCTGAATACGCTAAAGCAGTAGGTTCTGTAATCGTAATGATCGACT---TAGTAATGGGTTACACAGCAATTCAAAGTGCAGCAATCTGGGCTCGTGAAAACGA-CATGCTTTTAC--ACTTAC--ACCGT-GCAGGT-…
Otu00701;103;0;0;0;0;0;0;0;0;0;0;0;0;0;0;0;0;0;0;0;0;0;0;0;0;0;0;1;0;5;0;61;0;0;0;0;0;2;5;0;0;0;0;0;0;0;0;0;0;0;0;0;0;0;0;0;0;0;0;0;0;0;0;0;0;0;0;0;0;0;0;25;0;0;0;0;0;0;0;0;0;0;0;0;0;0;0;4;0;0;0;0;AGGTGAAGTAAAAGGTTCTTACTTAAACATCACTGCAGGTACTATGGAAGAAGTTTACAAACGTGCTGAGTATGCTAAAAATATCGGCTCTGTAATTGTTATGATCGATT---TAGTTATGGGTTATACATCAATTCAAAGTACAGCAATCTGGGCTCGTGAAAACGA-CATGATTTTAC--ACTTAC--ACCGT-GCAGGT…
Otu00702;102;0;0;0;0;0;0;0;0;0;0;0;0;25;0;0;0;0;0;0;0;0;0;0;0;0;0;33;2;1;0;23;9;0;0;0;0;0;4;0;0;0;0;0;0;0;0;0;0;2;0;0;0;0;0;0;0;0;0;0;0;0;0;0;0;0;0;0;0;0;0;0;0;0;0;0;0;0;0;0;0;0;0;0;0;0;0;1;2;0;0;0;AGGTGAAGTAAAAGGTTCTTACTTAAACGTTACTGCAGCTACTCAAGAAGAAGTTTATAAACGTGCTGCCTTTGCTAAAGAACTTGGTTCTGTTATTATTATGATCGACT---TAGTAATGGGTTACACATCAATCCAAACAACTGCTATTTGGGCACGTGAAAACGA-TATGATTTTAC--ACTTAC--ACCGT-GCAGG…
Otu00703;101;0;1;0;0;0;0;0;0;0;6;8;7;0;1;4;0;0;0;0;0;0;0;0;0;1;6;1;0;0;0;0;3;6;0;1;0;0;0;0;0;0;0;0;0;0;0;0;0;0;0;0;0;2;2;0;0;0;0;0;0;10;1;0;0;0;1;0;0;0;0;0;0;0;0;0;0;0;6;1;0;0;3;0;0;8;9;13;0;0;0;0;AGGTGAAGTAAAAGGTTCATACTTAAACG-TACTGCTGCTACTATGGAAGAAGTGTACAAACGTTCTCAGTACGCTAAAACAGTAGGTTCTGTAATTATTATGATCGATT---TAGTTATGGGTTATACTGCAATTCAAAGTATTGCACTATGGGCTCGTGAAAATGA-CATGATTTTAC-ATTTTAC--ACCGT-GCAGGT…
Otu00704;101;0;0;0;0;0;0;0;0;0;0;0;0;0;0;0;0;0;0;0;0;0;0;0;0;0;0;0;0;0;0;0;0;0;0;0;1;0;1;0;0;2;0;0;0;0;0;0;0;0;0;0;0;0;0;2;0;0;0;0;0;0;0;0;0;0;0;0;2;0;6;26;19;0;30;1;1;0;0;0;0;0;0;6;2;0;0;0;0;0;0;2;AGGTGAAGTTAAAGGTTCTTACTTAAACATTACTGCTGGTACAATGGAAGAAGTATACAAACGTGCTGAGTATGCTAAAGCAGTTGGTTCTGTAATTGTTATGATTGACT---TAGTAATGGGTTACACAGCAATTCAAAGTTCTGCTATTTGGGCTCGTGAAAACGA-TATGCTTTTAC--ACTTAC--ACCGT-GCAGG…
Otu00705;101;0;0;0;0;0;2;0;0;1;0;0;0;0;2;0;2;0;0;0;3;0;0;1;1;0;0;3;2;1;0;0;2;0;0;0;0;0;0;0;0;0;0;5;0;0;0;0;0;0;0;2;0;11;0;1;1;4;0;0;0;6;0;0;1;2;1;0;1;0;0;1;0;8;0;3;0;2;2;6;0;3;2;8;0;0;1;0;1;5;1;3;AGGTGAAGTTAAAGGTTCTTACTTAAACGTTACAGCAGCTACTCAAGAAGAAATTTACAAACGTGCTGAGTTTGGTAAAGAAATCGGTTCTGTAATTGTTATGATCGACT---TAGTTTTAGGTTACACAGCAATCCAAACAACTGCAATTTGGGCACGTGAAAATGA-CATGATTTTAC--ACTTAC--ACCGT-GCAGGT-…
Otu00706;101;0;0;0;0;0;0;0;0;0;0;0;0;0;0;0;2;0;0;0;0;0;0;0;0;0;0;0;0;0;0;0;0;0;0;0;1;0;0;0;0;0;0;0;0;0;6;0;0;5;2;0;0;0;0;0;0;0;0;0;0;0;0;0;0;0;0;4;0;0;0;0;0;0;11;3;0;64;0;0;0;0;0;3;0;0;0;0;0;0;0;0;AGGTGAAGTTAAAGGTTCTTATTTAAACGTTACAGGTGCTACAATGGAAGACGTTTACGAACGTTCTGAGTATGCTAAAGAAGTTGGTTCTGTAATTATCATGATCGATT---TAGTTATGGGTTACACAGCAATTCAAAGTATTGCTTTATGGGCTCGTAAAAATGA-TATGATTTTAC--ACTTAC--ACCGT-GCGGGT…
Otu00707;101;0;2;0;0;6;2;0;0;0;1;5;2;0;3;1;4;0;0;0;5;0;3;3;2;0;1;1;0;0;3;1;6;0;0;2;2;0;0;0;0;0;0;6;7;0;1;2;1;1;3;2;0;11;0;0;0;2;1;0;0;1;0;0;0;2;0;0;0;0;0;0;0;1;0;2;0;0;0;0;0;2;0;0;0;0;0;0;0;1;0;0;AGGTGAAGTAAAAGGTTCATACTTAAACGTTACAGCAGCTACTCAAGAAGAAATTTACAAACGTGCTGAGTTTGGTAAAGAAATCGGTTCTGTAATTGTTATGATCGACT---TAGTTTTAGGTTACACAGCAATCCAAACAACTGCAATTTGGGCACGTGAAAATGA-CATGATTTTAC--ACTTAC--ACCGT-GCGGGT-…
Otu00708;100;0;0;0;0;0;0;0;0;0;0;0;1;0;0;0;0;0;0;0;0;0;0;0;0;7;0;0;0;0;0;0;0;0;0;1;0;0;3;0;0;0;0;0;0;0;0;5;0;0;4;0;0;0;0;0;0;0;0;0;0;0;0;1;0;0;0;0;0;0;0;0;3;0;0;2;46;0;0;0;0;0;0;6;3;0;0;0;0;15;0;3;AGGTGAAGTTAAAGGTTCTTACTTAAACATTACTGCAGGTACAATGGAAGAAGTGTACAAACGTGCTGAGTACGCTAAAGCAGTTGGTTCTGTAATTGTAATGATCGATT---TAGTTATGGGTTACACAGCAATTCAAAGTTCAGCAATCTGGGCTCGTGACAACG--CATGATTTTAC--ACTTAC--ACCGT-GCAGGT…
Otu00709;100;0;0;0;0;0;0;0;0;0;0;0;0;0;0;0;0;0;41;0;0;0;0;0;0;0;0;0;0;0;0;0;0;26;0;22;0;0;0;0;0;0;0;0;0;0;0;0;0;0;0;0;0;0;0;0;0;0;0;0;0;0;0;0;0;0;0;0;0;0;0;0;0;0;0;0;0;9;0;0;0;0;0;0;0;0;0;0;0;2;0;0;AGGTGAAGTAAAAGGTTCTTACTTAAATGTTACTGCTGGTACAATGGAAGAAGTTTACAAACGTGCTGAATATGCT-AG-CTGTAGGTTCTATCATTATTATGATCGACT---TAGTTATGGGTTATACAGCAATTCAATCAATTGCATACTGGGCTCGTGACAATGA-TATGCTTTTAC--ATTTAC--ACCGT-GCAGG…
Otu00710;100;0;0;14;0;0;2;0;0;0;1;2;0;0;0;1;1;0;1;0;1;0;1;1;0;16;2;3;0;0;0;0;6;0;1;13;0;0;0;0;0;0;0;1;2;6;0;1;1;0;4;4;0;0;0;0;4;0;0;0;0;0;0;0;0;0;0;0;0;0;0;0;0;2;0;0;1;0;2;1;0;0;0;3;0;0;0;0;0;2;0;0;AGGTGAAGTAAAAGGTTCATACTTAAACGTTTACAGCAGCTACTCAAGAAGAAATTTACAAACGTGCTGAGTTTGGTAAAGAAATCGGTTCTGTAATTGTTATGATCGACT--TAGTTTTAGGTTACACAGCAATCCAAACAACTGCAATTTGGGCACGTGAAAATGA-CATGATTTTAC--ACTTAC--ACCGT-GCAGG…
Otu00711;100;0;0;1;0;0;1;0;1;0;4;0;0;1;2;1;6;0;0;0;0;0;4;0;3;0;2;2;0;0;1;0;1;0;0;0;4;0;6;0;0;0;0;0;1;0;2;3;0;1;2;1;0;5;1;0;0;4;3;0;1;3;0;0;2;3;0;5;0;0;0;0;0;5;0;0;1;0;3;1;0;4;3;3;0;0;0;1;0;2;0;0;AGGTGAAGTTAAAGGTTCTTACTTAAACGTTACAGCAGCTACTCAAGAAGAAATTTACAAACGTGCTGAGTTTGGTAAAGAAATCGGTTCTGTAATTGTTATGATCGACT---TAGTTTTAGGTTACACAGCAATCCAAACAACTGCAATTTGGGCACGTGAAAATGA-CATGATTTTAC--ACTTAC--ACCGT-GCAGGT-A…
Otu00712;100;0;0;12;3;0;0;0;1;4;0;0;0;0;2;0;0;0;0;0;0;0;0;0;0;0;0;0;0;0;0;0;0;0;0;0;0;0;0;0;0;0;0;0;0;0;0;0;0;0;0;0;0;1;16;0;0;2;0;36;1;0;0;0;0;14;0;0;0;0;0;0;0;0;0;0;0;0;0;3;0;0;5;0;0;0;0;0;0;0;0;0;AGGTGAAGTTAAAGGTTCTTATTTAAACGTTACTGCAGCTACTCAAGAAGAAATTTACAAACGTGCTGAGTTTGCTAAAGAAATCGGTTCTGTTATTATTATGGTTGATT---TAGTATTAGGTTACACAGCAATTCAAACAACAGCAATTTGGGCACGTGAAAACGA-CATGATTTTAC--ATTTAC--ACCGT-GCAG…
Otu00713;99;0;1;0;0;1;3;0;0;1;2;5;3;2;4;2;5;0;0;0;3;0;7;3;1;1;0;6;1;1;4;0;4;0;2;1;0;1;0;0;0;1;0;3;1;1;3;6;0;0;1;7;0;2;0;0;0;1;0;0;0;1;1;0;0;0;0;0;0;0;0;0;0;1;0;0;1;0;0;2;0;0;3;0;0;0;0;0;0;0;0;0;AGGTGAAGTAAAAGGTTCTTACTTAAACGTTACAGCAGCTACTCAAGAAGAAATTTACAAACGTGCTGAGTTTGGTAAAGAAATCGGTTCTGTAATTGTTATGATCGACT---TAGTTTTAGGTTACACAGCAATCCAAACAACTGCAATTTGGGCACGTG-AAATGA-CATGA-TTTAC--ACTTAC--ACCGT-GCAGGT-AA…
Otu00714;99;1;0;0;0;0;1;0;0;0;0;5;0;0;0;0;0;0;0;10;0;0;0;0;0;0;30;7;0;0;5;0;0;0;0;0;0;0;0;0;0;0;0;0;0;0;0;0;22;0;0;0;0;0;0;0;0;0;0;0;0;0;0;0;0;0;0;0;17;0;0;0;0;0;0;0;0;1;0;0;0;0;0;0;0;0;0;0;0;0;0;0;AGGTGAAGTTAAAGGTTCATATTTAAACATAACTGCTGGTACTATGGACGAATCTATCAAACGTGGGGAATATGCTAAAGCAGTAGGTTCTGTTATCGTTATGGTTGATT---TAGTTATGGGTTACACAGCACTTCAAAGTGCTGCTATTTGGGCTCGTGAAAACGA-TATGATTTTAC--ATTTAC--ACCGT-GCAGG…
Otu00715;99;0;0;0;0;0;0;0;0;0;0;0;0;0;0;7;0;2;0;0;0;0;0;0;0;0;0;0;0;0;7;0;0;0;0;0;0;0;0;0;0;0;0;0;0;0;0;0;0;0;0;0;20;0;0;0;0;7;1;0;0;1;0;0;0;0;0;0;3;0;0;0;0;0;0;0;0;34;1;0;0;10;0;0;0;0;0;0;0;0;6;0;AGGTGAAGTAAAAGGTTCATATTTAAACATCACTGCAGCTACTATGGAAGAAGTTTACAAACGTGCAGAGTATGCTAAAATGGTAGGTTCTGTAATTGTAATGATCGATT---TAGTTATGGGTTACACAGCAATCCAAAGTATTGCTTTATGGGCTCGTGAAAACGA-TATGGTTTTAC--ATTTAC--ACCGT-GCTGGT…
Otu00716;99;0;0;0;0;2;0;0;0;0;0;0;0;0;0;0;0;0;0;0;0;0;0;0;1;0;0;0;0;5;0;0;0;0;0;0;0;0;0;0;0;0;0;0;0;0;0;0;0;0;0;0;0;4;0;0;0;0;0;2;0;8;1;0;0;17;0;0;0;0;0;0;0;0;0;0;0;0;4;0;0;0;0;0;0;0;0;0;7;48;0;0;AGGTGAAACTAAAGGTTCTTACTTAAACATTACTGCTGGTACGATGGAAGAAGTTTACAAACGTGCTCAATATGCTAAAGCAGTAGGGTCTGTAATTGTTATGATCGATT---TAGTTATGGGTTACACAGCAATTCAATCAATTGCACTTTGGGCTCGTGACAACGA-TATGCTTTTAC--ATTTAC--ACCGT-GCAGGA-…
Otu00717;99;0;0;0;0;1;0;0;0;0;0;0;2;0;0;0;0;0;0;1;0;0;0;0;0;13;0;0;0;0;0;0;0;1;0;0;0;5;0;0;0;0;0;0;0;0;0;0;2;0;0;0;0;0;0;0;0;0;2;0;0;0;0;19;0;0;1;0;0;2;0;0;0;0;0;0;0;6;0;0;9;0;0;30;0;0;0;0;3;0;0;2;AGGTGAAGTTAAAGGTTCATACTTAAACATCACTGCTGGTACAATGGAAGAAGTATACAAACGTGCTGAGTATGCTAAAGCAGTTGGATCTGTAATTGTTATGATTGACT---TAGTAATGGGTTACACAGCAATTCAAAGTTCTGCTGTATGGGCTCGTGACAACGA-TATGCTTTTAC--ACTTAC--ACCGT-GCAGGT…
Otu00718;99;0;0;0;0;0;0;0;0;0;0;0;2;0;0;0;0;0;1;0;0;0;0;0;2;0;0;0;0;0;0;0;0;0;0;0;1;0;1;0;0;0;0;0;0;0;4;0;0;0;19;3;0;0;0;2;0;0;0;0;0;0;0;2;0;0;0;0;0;0;0;0;0;0;8;6;34;0;0;0;0;1;0;4;0;0;0;0;0;6;0;3;AGGTGAAGTTAAAGGTTCATATTTAAACATTACTGCAGGTACAATGGAAGAAGTGTACAAACGTGCTGAGTACGCTAAAGCAGTTGGTTCTGTAATTGTAATGATCGATT---TAGTTATGGGTTACACAGCAATTCAAAGTTCAGCAATCTGGGCTCGTGACAACGA-CATGATTTTAC--ACTTAC--ACCGT-GCAGGT-…
Otu00719;99;0;0;0;0;0;0;0;0;0;0;0;0;0;0;0;0;0;0;0;0;0;0;0;0;0;0;0;0;0;0;0;0;0;0;0;6;0;0;0;0;1;70;0;0;0;1;0;11;0;0;0;0;0;0;0;0;0;0;0;0;0;0;0;0;0;0;0;0;0;0;0;7;0;0;0;3;0;0;0;0;0;0;0;0;0;0;0;0;0;0;0;AGGTGAAGTTAAAGGTTCATACTTAAACATCACTGCCGGTACAATGGAAGAAGTTTACAAACGTGCTGAGTATGCTAAAGCTGTAGGTTCAGTTATTGTAATGATCGACT---TAGTAATGGGTTACACAGCAATTCAAAGTGCTGCTATCTGGTCTCGTGAAAATGA-CATGCTTTTAC--ATTTAC--ACCGT-GCAGGT-…
Otu00720;99;0;0;1;0;0;2;0;0;1;1;0;6;2;1;7;1;0;0;0;2;0;2;2;3;3;0;2;2;0;0;1;2;0;0;0;1;4;0;0;0;4;0;4;2;0;0;5;0;0;0;9;0;4;0;0;0;3;2;0;0;1;0;0;0;0;0;0;0;0;0;0;0;4;0;1;6;0;0;1;0;1;0;3;0;0;0;0;0;2;0;1;AGGTGAAGTTAAAGGTTCTTACTTAAACGTTACAGCAGCTACTCAAGAAGAAATTTACAAACGTGCTGAGTTTGGTAAAGAAATCGGTTCTGTAATTGTTATGATCGACT---TAGTTTTAGGTTACACAGCAATCCAAACAACTGCAATTTGGGCACGTGAAAATGA-CATGATTTTAC--ACTTAC--ACCGT-GCAGGT-AA…
Otu00721;99;0;2;0;0;0;0;0;0;0;0;18;4;0;1;2;0;0;0;0;0;0;0;0;0;0;1;0;0;5;1;0;0;0;0;0;0;0;0;56;0;0;0;0;0;0;0;0;4;1;0;0;0;0;1;0;0;0;0;0;0;0;0;0;0;0;0;0;0;0;0;0;0;0;0;0;0;0;0;0;1;0;1;0;0;0;1;0;0;0;0;0;AGGTGAAGTTAAAGGTTCTTATTTAAACATCACTGCTGGTACAATGGAAGAAGTTTACAAACGTGCTGAATACGGT--AGCTGTAGGTTCTGTAATCGTAATGATCGACT---TAGTTATGGGTTACACAGCAATTCAAAGTGCTGCAATCTGGTCTCGTGAAAACGA-TATGGTTTTAC--ATTTAC--ACCGT-GCAGGT-…
Otu00722;98;0;0;0;0;0;0;0;0;0;0;0;0;20;0;0;0;0;0;0;0;0;0;0;0;0;0;0;0;1;0;0;0;0;0;0;0;0;1;0;0;4;0;0;0;17;0;4;41;10;0;0;0;0;0;0;0;0;0;0;0;0;0;0;0;0;0;0;0;0;0;0;0;0;0;0;0;0;0;0;0;0;0;0;0;0;0;0;0;0;0;0;AGGTGAAGTTAAAGGTTCTTATTTAAACGTTACTGCTGCTACTATGGAAGAAGTGTACAAACGTGCTGAGTACGCTAAAACAGTAGGTTCTGTAATTATTATGATCGATT---TAGTTATGGGTTATACTGCAATTCAAAGTATTGCAATATGGTCTCGTGAAAACGA-CATGGTTTTAC--ACTTAC--ACCGT-GCAGG…
Otu00723;98;0;0;0;0;0;0;0;0;0;0;0;0;0;0;0;0;0;0;0;0;0;0;0;0;0;0;0;0;0;0;0;0;0;0;0;1;0;0;0;0;3;0;0;4;0;0;0;0;0;0;0;0;0;0;7;0;0;0;0;0;0;0;0;0;0;0;0;0;0;10;9;45;0;13;0;4;0;0;0;0;0;0;2;0;0;0;0;0;0;0;0;AGGTGAAGTAAAAAGGTTCATACTTAAACATTACTGCTGGTACAATGGAAGAAGTATACAAACGTGCTGAGTATGCT-AGCAGTTGGTTCTGTAATTGTTATGATTGACT---TAGTAATGGGTTACACAGCAATTCAAAGTTCTGCTATTTGGGCTCGTGAAAACGA-TATGCTTTTAC--ACTTAC--ACCGT-GCAGGT…
Otu00724;97;2;0;0;13;0;22;0;14;0;0;0;0;0;18;1;0;0;0;0;0;0;0;0;0;0;0;0;0;0;0;0;0;0;0;0;0;0;0;0;0;0;0;0;0;0;0;0;0;0;0;0;0;0;5;0;0;5;0;11;0;0;0;0;0;0;0;0;3;0;0;0;0;0;0;0;0;0;0;1;0;0;2;0;0;0;0;0;0;0;0;0;AGGTGAAGTAAAAGGTTCTTACTTAAACATCACTGCTGGTACAATGGAAGAAGTTTATGTACGTGCAGAATACGGTAAAGCAGTTGGTTCTGTAATTGTTATGGTTGACT---TAGTTCTGGGTTACACAGCAATTCAATCTGCTGCTATTTGGGCTCGTAACAACGA-TATGATTTTAC--ACTTAC--ACCGT-GCCG…
Otu00725;97;0;0;0;0;0;0;0;0;0;0;5;0;0;0;0;25;0;0;0;2;0;0;0;0;0;0;0;22;0;0;6;0;0;0;0;0;0;23;0;0;0;0;0;0;0;0;0;2;0;0;0;0;0;0;0;2;0;0;1;0;0;1;0;0;0;0;7;0;0;0;0;0;0;0;0;0;0;0;1;0;0;0;0;0;0;0;0;0;0;0;0;AGGTGAAGTTAAAGGTTCATACTTAAACGTTACAGCAGCTACTCAAGAAGAAATTTACAAACGTGCACAGTTTGCTAAAGAACTTGGTTCTGTAATTATTATGATCGACT---TAGTAATGGGTTACACATCAATTCAAACAACTGCTATTTGGGCACGTGAAAATGA-TATGATTTTAC--ACTTAC--ACCGT-GCAGGT…
Otu00726;97;0;0;0;0;0;1;0;0;0;0;2;0;0;0;1;1;0;0;1;3;0;1;1;1;0;0;0;0;0;1;0;0;0;0;0;0;1;0;0;0;0;0;0;0;0;0;0;0;0;0;1;0;12;0;0;3;12;3;0;0;2;0;0;0;5;1;6;0;0;0;0;0;1;0;1;2;1;0;6;0;9;7;3;0;0;3;0;0;0;0;5;AGGTGAAGTTAAAGGTTCTTACTTAAACGTTACAGCAGCTACTCAAGAAGAAATTTACAAACGTGCTGAGTTTGGTAAAGAAATCGGTTCTGTAATTGTTATGATCGACT---TAGTTTTAGGTTACACAGCAATCCAAACAACTGCAATTTGGGCACGTGAAAATGA-CATGATTTTAC--ACTTAC--ACCGT-GCAGGT-…
Otu00727;97;0;1;0;0;1;0;0;0;0;0;4;2;1;1;3;0;0;0;0;1;0;2;0;3;1;1;0;1;0;0;0;2;0;0;1;0;1;0;0;0;1;0;0;1;0;0;0;0;0;4;2;0;5;1;0;2;6;1;0;0;2;0;0;5;3;1;5;0;0;0;0;0;6;0;0;3;2;1;7;0;4;0;2;1;0;0;0;0;4;0;2;AGGTGAAGTAAAAGGTTCATACTTAAACGTTACAGCAGCTACTCAAGAAGAAATTTACAAACGTGCTGAGTTTGGTAAAGAAATCGGTTCTGTAATTGTTATGATCGACT---TAGTTTTAGGTTACACAGCAATCCAAACAACTGCAATTTGGGCACGTGAAAATGA-CATGATTTTAC--ACTTAC--GCCGT-GCAGGT-AA…
Otu00728;97;3;9;0;0;0;4;0;0;0;0;2;1;0;0;0;0;2;0;0;0;0;0;0;0;0;3;0;0;5;0;0;0;3;0;0;0;0;0;0;0;0;0;0;0;0;0;0;0;1;0;0;13;6;0;0;0;0;0;0;0;0;15;0;0;0;7;0;0;0;0;0;0;0;0;0;2;0;1;1;0;1;1;0;0;7;0;7;0;0;3;0;AGGTGAAGTAAAAGGTTCTTACTTCAACGTAACTGCTGGAACTATGGACGAGGTTTATACTCGTGCAGAATATGCTAAACAAACAGGTACAGTAATTATCATGGTTGATT---TAGTACTTGGTTATACAGCAATCCAAAGTGCAGCAATCTGGGCTCGTGAAAACGA-TTTAATTATAC--ATTTAC--ATCGT-GCGGGT-…
Otu00729;96;2;1;0;0;0;0;0;0;0;6;13;0;0;0;0;0;0;0;4;0;0;0;0;0;0;2;0;0;0;0;0;0;14;0;0;0;0;0;0;0;0;0;0;0;0;0;0;0;0;0;0;0;6;2;0;0;0;0;0;0;3;0;7;0;0;0;0;3;0;0;0;0;0;0;0;0;0;5;2;0;0;0;0;0;8;12;6;0;0;0;0;AGGTGAAACTAAAGGTTCATACTTAAACG-TACTGCTGCTACTATGGAAGAAGTGTACAAACGTTCTCAGTACGCTAAAACAGTAGGTTCTGTAATTATTATGATCGATT---TAGTTATGGGTTATACTGCAATTCAAAGTATTGCACTATGGGCTCGTGAAAATGA-CATGATTTTAC--ATTTAC--ACCGT-GCAGGT…
Otu00730;96;0;0;3;0;0;1;0;1;0;3;0;1;0;7;0;10;0;0;0;4;0;2;0;0;0;0;0;0;0;3;0;16;0;0;0;0;4;0;0;0;1;0;3;4;1;0;12;0;5;0;0;0;3;0;0;1;0;0;0;0;0;0;0;0;1;0;1;0;0;0;0;0;1;0;1;2;1;2;1;0;0;0;0;0;0;0;0;0;0;1;0;AGGTGAAGTAAAAGGTTCTTACTTAAACGTTACAGCAGCTACTCAAGAAGAAATTTACAAACGTGCTGAGTTTGGTAAAGAAATCGGTTCTGTAATTGTTATGATCGACT---TAGTTTTAGGTTACACAGCAATCCAAACAACTGCAATTTGGGCACGTGAAAATGA-CATGATTTTAC--ACTTAC--ACCGT-GCAGGT…
Otu00731;96;1;0;0;0;7;0;0;0;0;0;2;1;0;0;0;0;1;1;0;0;0;0;2;0;0;3;0;1;0;12;0;0;1;0;2;0;0;0;2;0;0;0;0;0;0;3;0;1;1;0;0;1;0;0;0;0;0;0;0;0;0;0;10;0;0;0;0;1;0;0;0;0;0;0;0;0;0;2;0;4;14;0;0;0;0;1;0;1;0;0;21;AGGTGAAGTTAAAGGTTCTTACTTAAACGTTACTGCAGCTACTATGGATGAGCTTTACAAACGTGCTGAGTACGCTAAAGCTGTAGGTTCTGTAATTATCATGATCGACT---TAGTATTAGGTTACACAGCTATTCAAAGTGCTGCTATCTGGGCTCGTG-AAATGA-TATGGTGTTAC--ACTTAC--ACCGT-GCAGG…
Otu00732;96;0;0;0;0;0;0;0;0;0;0;0;0;0;0;0;0;0;0;0;0;0;0;0;0;0;0;0;0;6;0;0;0;0;0;0;0;0;0;0;0;4;0;0;0;0;0;12;69;5;0;0;0;0;0;0;0;0;0;0;0;0;0;0;0;0;0;0;0;0;0;0;0;0;0;0;0;0;0;0;0;0;0;0;0;0;0;0;0;0;0;0;AGGTGAAGTAAAAGGTTCTTACTTAAACATCACTGCTGGTACAATGGAAGAAGTTTACAAACGTGCTGAGTACGGTAAAGCTGTAGGTTCTGTAGTTGTAATGATCGATT---TAGTTATGGGTTACACAGCTATTCAAAGTGCTGCAATCTGGTCTCGTGAAAACGA-TATGGTTTTAC--ATTTAC--ACCGT-GCAGGT-…
Otu00733;96;0;0;0;0;0;0;0;0;0;0;4;0;0;0;0;18;0;0;0;6;0;0;0;0;0;1;1;19;1;0;9;0;0;0;0;0;0;28;0;0;0;0;0;0;0;0;2;0;0;0;0;0;0;0;0;1;0;0;0;0;0;0;0;0;0;0;1;0;0;0;0;0;0;0;0;0;0;0;0;0;0;0;0;0;0;0;0;5;0;0;0;AGGTGAAGTTAAAGGTTCTTACTTAAACGTTACAGCAGCTACTCAAGAAGAAATTTACAAACGTGCACAGTTTGCTAAAGAACTTGGTTCTGTAATTATTATGATCGACT---TAGTAATGGGTTACACATCAATTCAAACAACTGCTATTTGGGCACGTGAAAATGA-TATGATTTTAC--ACTTAC--ACCGT-GCAGGT…
Otu00734;96;0;0;0;0;0;0;0;1;0;0;0;1;0;0;0;1;0;0;2;2;0;1;3;0;0;0;0;2;0;0;0;2;0;0;0;0;1;0;0;0;0;0;0;0;0;0;1;0;0;0;1;0;10;0;0;0;6;3;0;0;4;4;0;4;6;0;4;0;0;0;0;0;4;0;4;3;2;3;5;0;5;4;3;0;0;0;0;1;0;0;3;AGGTGAAGTTAAAGGTTCATATTTAAACGTTACAGCAGCTACTCAAGAGGAAATTTACAAACGTGCTGAGTTTGGTAAAGAAATCGGTTCTGTAATTGTTATGATCGACT---TAGTTTTAGGTTACACAGCAATCCAAACAACTGCAATTTGGGCACGTGAAAATGA-CATGATTTTAC--ACTTAC--ACCGT-GCAGGT-A…
Otu00735;95;0;0;0;0;0;0;1;0;0;0;0;6;0;0;0;0;0;0;0;0;0;6;0;1;0;0;0;0;0;0;0;0;0;0;0;10;0;0;0;34;0;0;0;0;1;3;0;0;0;31;0;0;0;0;0;0;0;0;0;0;0;0;0;0;0;0;0;0;0;0;0;0;0;0;0;0;0;0;0;0;0;0;0;2;0;0;0;0;0;0;0;AGGTGAAGTAAAAGGTTCTTACTTAAACGTTTACAGCTGCGACTATGGAAGAAATCTACAAACGTTGTGAGTATGCTAAAGAAGTAGGTTCTGTAATTGTAATGATCGATT--TAGTTATGGGTTATACAGCAATTCAAAGTACTGCTATTTGGGCTCGTGAAAACGA-TATGCTTTTAC--ATTTAC--ACCGT-GCAGGT…
Otu00736;95;0;0;1;0;1;1;0;0;0;0;2;1;0;1;0;0;0;0;0;0;1;4;2;2;0;1;5;1;1;0;1;4;0;0;1;0;0;0;0;0;0;0;4;2;0;1;0;0;1;0;3;0;10;0;1;1;1;1;0;0;0;0;0;2;4;0;6;0;0;0;0;0;6;0;2;0;1;1;7;0;3;3;0;0;0;0;1;0;2;0;2;AGGTGAAGTTAAAGGTTCATATTTAAACGTTACAGCAGCTACTCAAGAAGAAATTTACAAACGTGCTGAGTTTGGTAAAGAAATCGGTTCTGTAATTGTTATGATCGACT---TAGTTTTAGGTTACACAGCAATCCAAACAACTGCAATTTGGGCACGTGAAAATGA-CATGATTTTAC--ACTTAC--ACCGT-GCAGGT-A…
Otu00737;95;0;0;0;0;0;0;0;0;6;0;0;0;0;0;0;0;0;1;6;0;0;0;0;0;0;0;1;0;0;0;0;0;0;0;0;0;0;0;0;0;0;0;0;0;0;0;0;0;0;0;0;0;0;0;0;5;0;0;0;49;0;0;0;0;0;0;0;0;0;0;0;0;1;0;0;0;25;0;1;0;0;0;0;0;0;0;0;0;0;0;0;AGGTGAAGTTAAAGGTTCATACTTAAACATCACTGCAGGTACAATGGAAGAAGTTTACAAACGTGCTGAATATGCTAAATCAGTAGGTTCTGTAATCGTAATGATCGACT---TAGTAATGGGTTATACAGCGATTCAAAGTGCAGCAATCTGGGCTCGTGAAAACGA-CATGCTTTTAC--ACTTAC--ACCGT-GCAGGT-…
Otu00738;95;0;0;0;0;0;0;0;0;0;0;0;0;0;1;0;0;0;0;0;0;21;0;4;0;8;0;0;1;0;0;0;0;7;0;0;2;0;0;0;0;0;0;0;0;0;0;0;3;2;0;0;0;0;0;0;0;0;0;0;0;0;0;0;0;0;0;0;0;0;0;0;0;0;0;0;0;20;11;0;13;0;0;0;0;0;0;1;1;0;0;0;AGGTGAAGTTAAAGGTTCATATTTAAACGTTACTGCAGCTACTATGGAAGAAGTATACAAACGTTCAGAGTATGCTAAAAACGTTGGTTCTGTAATTATTATGATCGATT---TAGTAATGGGTTACACAGCAATTCAAAGTATTGCTATTTGGGCTCGTGAAAACGA-CATGGTTTTAC--ACTTAC--ACCGT-GCTGG…
Otu00739;95;0;3;0;0;0;1;0;1;0;1;0;1;2;0;1;2;0;0;0;4;0;3;0;0;0;0;1;1;0;0;1;9;0;1;2;0;0;0;0;0;1;0;2;2;0;1;1;0;0;1;0;0;9;0;1;0;9;2;0;0;2;1;0;0;0;0;2;0;0;0;0;0;4;0;0;0;0;2;8;0;6;3;1;1;0;1;0;0;0;0;1;AGGTGAAGTTAAAGGTTCATATTTAAACGTTACAGCAGCTACTCAAGAAGAAATTTACAAACGTGCTGAGTTTGGTAAAGAAATCGGTTCTGTAATTGTTATGATCGACT---TAGTTTTAGGTTACACAGCAATCCAAACAACTGCAATTTGGGCACGTGAAAATGA-CATGATTTTAC--ACTTAC--ACCGT-GCAGGT-AA…
Otu00740;95;0;1;1;0;2;1;0;0;0;1;1;0;0;0;1;0;0;0;0;1;0;1;1;2;0;0;0;0;0;2;0;1;0;0;0;0;0;0;0;0;0;0;5;2;0;0;0;0;1;0;2;0;14;1;1;2;4;1;0;0;4;0;0;2;1;0;3;0;0;0;3;0;7;0;4;2;0;5;2;0;0;3;4;0;0;1;3;0;0;2;0;AGGTGAAGTAAAAGGTTCATACTTAAACGTTACAGCAGCTACTCAAGAAGAGATTTACAAACGTGCTGAGTTTGGTAAAGAAATCGGTTCTGTAATTGTTATGATCGACT---TAGTTTTAGGTTACACAGCAATCCAAACAACTGCAATTTGGGCACGTGAAAATGA-CATGATTTTAC--ACTTAC--ACCGT-GCAGGT-A…
Otu00741;95;27;0;0;0;0;13;0;0;0;0;0;0;0;0;0;0;1;0;0;0;0;0;0;0;0;1;0;0;1;0;0;3;0;0;0;0;1;0;0;0;0;0;0;0;0;0;0;0;0;0;0;0;1;0;0;0;0;0;0;0;0;34;0;0;0;0;0;1;0;0;0;0;0;0;0;0;0;1;1;0;0;6;0;0;0;3;0;0;1;0;0;AGGTGAAACTAAAGGTTCATACTTAAACGTAACTGCTGGAACTATGGACGAGGTTTATACTCGTGCAGAATATGCTAAACAAACAGGTACAGTAATTATCATGGTTGATT---TAGTACTTGGTTATACAGCAATCCAAAGTGCAGCAATCTGGGCTCGTGAAAACGA-TTTAATTATAC--ATTTAC--ATCGT-GCGGGT…
Otu00742;95;0;0;0;0;0;0;2;2;3;0;0;0;0;1;0;0;0;1;0;0;3;14;1;0;0;0;12;0;0;0;0;0;0;0;2;0;4;0;0;0;0;0;0;0;0;0;6;7;2;0;0;0;0;0;0;0;0;6;0;0;1;0;2;0;0;0;1;0;0;0;7;1;0;1;2;0;0;1;0;6;0;0;7;0;0;0;0;0;0;0;0;AGGTGAAGTTAAAGGTTCATATTTAAACATCACTGCTGGTACAATGGAAGAAGTATACAAACGTGCTGAGTATGCTAAAGCAGTTGGCTCTGTAATTGTTATGATCGACT---TAGTTATGGGTTACACAGCAATTCAAAGTTCTGCTGTATGGGCTCGTGAAAACGA-TATGCTTTTAC--ACTTAC--ACCGT-GCAGGT-…
Otu00743;95;0;0;0;0;0;0;0;0;0;0;0;0;0;0;0;0;0;0;0;0;0;0;0;0;0;0;0;0;0;0;0;0;0;0;0;0;0;0;0;0;0;0;0;0;0;0;7;0;0;0;0;0;0;0;0;0;0;0;0;0;0;0;0;0;0;0;0;0;88;0;0;0;0;0;0;0;0;0;0;0;0;0;0;0;0;0;0;0;0;0;0;AGGTGAAGTAAAAGGTTCTTACTTAAACATCACAGCGGGTAACATGGAAGAAGTTTACAAACGTGCATTCTACGCTAAATCAGTAGGTTCTGTTATCGTTATGATCGATT---TAGTTATGGGTTACACAGCAATTCAAAGTGCTGCAATCTGGGCTCGTGAAAACGA-TTTAATTTTAC--ACTTAC--ACCGT-GCAGGT-A…
Otu00744;95;5;0;0;0;0;12;0;0;0;1;0;0;0;1;0;0;0;0;0;0;0;0;0;0;0;0;1;0;3;0;0;5;1;0;0;0;0;0;0;0;0;0;0;0;0;0;0;0;0;0;0;5;0;3;0;0;14;0;0;0;9;0;18;0;0;7;0;0;0;0;0;0;0;0;0;0;0;0;3;0;0;5;0;0;0;0;0;0;2;0;0;AGGTGAAACTAAAGGTTCATACTTAAACGTTACTGCGGCTACTATGGAAGAAGTGTACAAACGTGCTGAGTACGCTAAAAACGTAGGTTCTGTAATTATTATGATCGATT---TAGTTATGGGTTATACTGCAATTCAAAGTATTGCAATATGGGCTCGTGAAAACGA-CATGGTTTTAC--ACTTAC--ACCGT-GCAGGT…
Otu00745;95;0;10;0;0;0;0;0;3;0;0;1;0;0;2;0;0;0;0;0;1;0;0;0;0;0;3;0;1;3;0;0;0;0;12;0;0;0;0;0;0;0;0;0;0;0;0;0;1;1;0;0;2;5;8;0;0;0;0;4;1;0;8;0;0;10;0;0;1;0;0;0;0;0;0;0;0;0;2;5;0;0;4;0;0;3;1;3;0;0;0;0;AGGTGAAGTTAAAGGTTCATATTTAAATGTTACTGCAGCTACTCAAGAAGAAATCTACAGACGTTCTGAGTTTGCTAAAGAAATTGGTTCTGTAATTATTATGATCGACT---TAGTTTTAGGTTACACAGCAATCCAAACAACTGCAATTTGGGCACGTGACAATGA-CATGATTTTAC--ACTTAC--ACCGT-GCTGGT…
Otu00746;95;0;0;0;0;0;0;0;1;4;0;0;0;1;1;2;3;0;0;1;0;0;2;0;2;1;0;0;0;0;3;11;1;0;4;10;0;0;0;0;0;0;0;0;0;0;14;0;0;2;0;0;0;1;0;0;0;0;0;0;2;2;0;0;0;0;0;0;1;0;0;0;0;0;0;0;0;3;0;0;0;8;1;0;0;2;0;2;9;0;0;1;AGGTGAAGTAAAAAGGTTCTTACTTAAACATTACAGCAGCAACTATGGAAGATGTATACGAACGTGCTGAGTATGCTAAAGAAGTAGGTTCTGTAATCGTTATGATCGATT--TAGTTATGGGTTATACTGCTATCCAATCTATCGCTCTTTGGGCTCGTAAAAACGA-TATGCTTTTAC--ACTTAC--ACCGT-GCTGGT…
Otu00747;94;0;0;0;0;0;0;0;0;0;0;11;1;0;0;0;0;0;0;0;1;0;0;0;0;0;2;0;0;1;0;2;0;0;0;0;0;0;0;0;0;0;0;0;0;0;0;0;0;0;0;0;0;0;0;0;0;0;0;0;0;0;0;0;0;73;0;0;0;0;0;0;0;0;0;0;0;1;0;0;0;0;0;0;0;0;0;2;0;0;0;0;AGGTGAAGTAAAAGGTTCTTACTTAAACATCACTGCTGGTACTATGGAAGAAGTTTACAAACGTGCTGAATATGCAAAAAACGTTGGCTCTATCATCGTAATGATCGATT---TAGTTATGGGTTATACAGCTATTCAAAGTGCTGCTATTTGGGCTCGTGAAAACGA-CATGCTTTTAC--ACTTAC--ACCGT-GCTGGT-…
Otu00748;94;0;0;0;0;0;0;0;0;0;0;0;0;0;0;0;0;0;0;0;0;0;0;0;0;0;0;0;0;0;0;0;0;0;0;0;2;0;0;0;0;8;2;0;11;2;0;0;5;0;0;0;0;0;0;3;0;0;1;0;1;0;0;0;0;0;0;0;0;0;6;16;19;0;17;0;0;0;0;0;0;0;0;0;0;0;0;0;0;0;0;1;AGGTGAAGTTAAAGGTTCTTATTTAAACATTACTGCTGGTACAATGGAAGAAGTATACAAACGTGCTGAGTATGCT--AGCAGTTGGTTCTGTAATTGTTATGATTGACT---TAGTAATGGGTTACACAGCAATTCAAAGTTCTGCTATTTGGGCTCGTGAAAACGA-TATGCTTTTAC--ACTTAC--ACCGT-GCAGG…
Otu00749;94;0;0;0;13;1;0;5;0;0;0;3;0;4;0;0;0;0;0;1;0;1;0;0;0;0;0;7;18;3;0;0;0;0;3;0;0;2;0;0;0;0;0;0;0;0;0;0;0;19;0;0;0;0;0;0;0;0;0;0;0;2;0;0;0;0;0;0;0;0;0;0;0;0;0;1;0;0;0;0;0;0;3;0;8;0;0;0;0;0;0;0;AGGTGAAACTAAAGGTTCATACTTAAACATTACTGCAGCTACAATGGAAGAAGTGTACAAACGTGCTGAGTACGCTAAAGCAGTTGGTTCTGTAATCGTAATGATCGATT---TAGTTATGGGTTATACAGCAATTCAAAGTTCAGCTATTTGGGCTCGTGACAATGA-TATGCTTTTAC--ACTTAC--ACCGT-GCTGGT…
Otu00750;94;0;0;0;0;0;0;0;0;0;0;0;0;0;0;0;0;0;0;0;0;0;2;0;1;0;0;0;0;0;0;0;0;0;0;0;0;0;0;0;0;0;0;0;0;0;0;1;1;0;0;0;0;0;0;0;11;0;18;0;0;3;0;0;0;0;0;15;0;0;0;8;0;0;7;4;6;0;0;0;3;4;2;1;4;0;0;0;0;0;0;3;AGGTGAAGTTAAAGGTTCATATTTAAACATCACTGCTGGTACAATGGAAGAAGTATACAAACGTGCTGAGTATGCTAAAGCAGTTGGCTCTGTAATTGTTATGATCGACT---TAGTTATGGGTTACACAGCAATTCAAAGTTCTGCTGTATGGGCTCGTGAAAACGA-TATGCTTTTAC--ACTTAC--ACCGT-GCAGGT…
Otu00751;94;0;6;1;0;0;1;0;0;0;0;4;2;0;4;3;4;0;0;0;5;2;8;2;0;0;1;3;1;0;1;0;0;0;0;3;0;0;0;0;0;0;0;8;0;0;0;2;0;0;1;11;0;3;0;0;1;0;2;0;0;0;1;0;0;0;0;1;0;0;0;0;0;5;0;0;0;0;0;2;0;3;2;0;0;0;0;0;1;0;0;0;AGGTGAAGTTAAAGGTTCTTACTTAAACGTTACAGCAGCTACTCAAGAAGAAATTTACAAACGTGCTGAGTTTGGTAAGGAAATCGGTTCTGTAATTGTTATGATCGACT---TAGTTTTAGGTTACACAGCAATCCAAACAACTGCAATTTGGGCACGTGAAAATGA-CATGATTTTAC--ACTTAC--ACCGT-GCAGGT-A…
Otu00752;94;0;0;0;0;0;0;0;0;0;0;0;0;0;0;0;0;0;0;0;0;0;0;0;0;0;0;0;0;0;0;0;0;0;0;0;0;0;0;0;94;0;0;0;0;0;0;0;0;0;0;0;0;0;0;0;0;0;0;0;0;0;0;0;0;0;0;0;0;0;0;0;0;0;0;0;0;0;0;0;0;0;0;0;0;0;0;0;0;0;0;0;AGGTGAAGTTAAAGGTTCTTATTTAAACATTACAGGCGCTACAATGGAAGACGTTTACGAACGTGCTGAATATGCTAAAGAAGTAGGTTCTGTAATTGTTATGATCGATT---TAGTAATGGGTTATACTGCAATTCAAAGTATTGCTTACTGGGCTCGTAATAATGA-CATGCTTTTAC--ACTTAC--ACCGT-GCGGGT-A…
Otu00753;94;0;0;0;0;0;0;0;0;0;0;0;0;0;0;0;0;0;0;0;0;0;0;0;0;0;0;0;0;0;0;0;0;0;0;0;0;3;0;0;0;0;0;1;4;1;2;0;0;1;0;0;0;0;0;0;0;0;0;0;0;0;0;1;0;0;0;0;0;79;0;0;0;0;0;1;0;0;0;0;0;0;0;0;0;0;0;0;0;1;0;0;AGGTGAAGTAAAAGGTTCTTACTTAAACG-TACAGCTGCTACTATGGAAGAAATCTATAAACGTTGTGAGTACGCGAAAGAAGTAGGGTCTGTAATTGTGATGATCGATT---TAGTTATGGGTTACACAGCAATTCAAAGTGCTGCAATCTGGGCTCGTGAAAATGA-TATGATTTTAC--ATTTAC--ACCGT-GCAGGT-A…
Otu00754;93;0;0;1;0;0;0;0;0;0;0;0;0;0;0;0;0;1;0;0;0;1;0;0;0;1;0;1;1;0;1;6;0;0;1;0;0;3;0;0;0;0;0;0;0;0;1;0;1;1;0;0;1;0;2;0;0;2;0;0;0;2;0;1;1;0;2;0;0;0;0;0;0;0;0;0;0;8;7;1;12;2;0;0;2;0;6;0;8;1;15;0;AGGTGAAACTAAAGGTTCATACTTAAACATCACAGCAGCTACTATGGAAGAAGTTTACAAACGTGCAGAGTACGCTAAAATGGTTGGTTCTGTAATCGTTATGATCGATT---TAGTAATGGGTTACACAGCAATCCAAGGTATTGCTTTATGGGCTCGTGAAAACGA-TATGGTATTAC--ATTTAC--ACCGT-GCTGGT-…
Otu00755;93;0;0;0;0;0;0;0;0;0;0;0;0;0;0;0;0;0;0;0;0;0;0;0;0;0;0;0;0;0;0;0;0;0;0;0;9;0;1;0;0;0;0;0;0;0;0;0;1;0;0;0;0;0;0;2;0;0;0;0;0;0;0;0;0;0;0;0;0;4;73;0;2;0;1;0;0;0;0;0;0;0;0;0;0;0;0;0;0;0;0;0;AGGTGAAGTTAAAGGTTCATATTTAAACGTTACAGGTGCTACAATGGAAGACGTTTACGAACGTTCTGAGTACGCTAAAGAAGTTGGTTCTGTAATTATCATGATCGATT---TAGTAATGGGTTACACAGCAATTCAAAGTATTGCTTTATGGGCTCGTAAAAACGA-TATGATTTTAC--ACTTAC--ACCGT-GCGGGT-A…
Otu00756;93;0;0;0;0;1;1;0;2;0;4;7;0;1;0;0;3;0;0;0;3;1;8;0;4;1;0;3;0;0;1;0;3;0;3;0;0;0;0;0;0;0;0;6;0;0;2;0;0;0;4;0;0;5;0;0;0;2;1;0;0;0;0;0;0;3;0;6;0;0;0;0;0;5;0;0;0;0;2;5;0;1;1;1;0;0;1;1;0;0;0;1;AGGTGAAGTTAAAGGTTCTTATTTAAACGTTACAGCAGCTACTCAAGAAGAAATTTACAAACGTGCTGAGTTTGGTAAAGAAATCGGTTCTGTAATTGTTATGATCGACT--TAGTTTTAGGTTACACTAGCAATCCAAACAACTGCAATTTGGGCACGTGAAAATGA-CATGATTTTAC--ACTTAC--ACCGT-GCAGGT-AA…
Otu00757;93;0;0;0;0;0;0;0;0;0;4;2;0;1;1;2;0;0;2;0;5;0;1;1;1;0;0;0;1;0;1;0;0;0;1;0;0;0;0;0;0;1;0;0;0;1;0;3;0;1;3;7;0;6;0;0;0;1;0;0;0;5;0;0;3;3;0;6;0;0;0;0;0;8;0;1;1;0;1;2;0;4;3;4;0;0;0;0;0;1;0;5;AGGTGAAGTTAAAGGTTCTTACTTAAACGTTACAGCAGCTACTCAAGAAGAAATTTACAAACGTGCTGAGTTTGGTAAAGAAATCGGTTCTGTAATTGTTATGATCGACT---TAGTTTTAGGTTACACAGCAATCCAAACAACTGCAATTTGGGCACGTGAAAATGA-CATGATTTTAC--ACTTAC--ACCGT-GCAGGT-AA…
Otu00758;93;0;1;1;0;0;0;0;0;0;2;0;0;1;0;1;3;0;0;0;3;0;0;3;0;0;0;0;0;0;2;0;4;0;0;0;0;0;0;0;0;1;0;7;2;0;2;0;0;0;0;4;0;8;0;0;3;5;3;0;0;0;1;0;3;6;1;0;1;0;0;0;0;0;0;0;0;0;0;11;0;7;4;3;0;0;0;0;0;0;0;0;AGGTGAAGTTAAAGGTTCTTACTTAAACGTTACAGCAGCTACTCAAGAAGAAATTTACAAACGTGCTGAGTTTGGTAAAGAAATCGGTTCTGTAATTGTTATGATCGACT---TAGTTTTAGGTTACACAGCAATCCAAACAACTGCAATTTGGGCACGTGAAAATGA-CATGATTTTAC--ACTTAC--ACCGT-GCAGGT-A…
Otu00759;93;0;0;1;0;1;2;0;0;0;3;1;0;0;1;1;1;0;0;0;1;0;3;5;0;1;0;4;2;0;1;0;4;0;0;0;0;0;0;0;0;0;0;0;0;0;0;0;0;0;1;1;0;5;0;0;1;7;1;0;0;2;0;0;2;0;0;5;0;0;0;0;0;9;2;4;2;1;0;6;0;1;3;0;0;1;1;0;1;4;0;1;AGGTGAAGTTAAAGGTTCATATTTAAACGTTACAGCAGCTACTCAAGAAGAAATTTACAAACGTGCTGAGTTTGGTAAAGAAATCGGTTCCGTAATTGTTATGATCGACT---TAGTTTTAGGTTACACAGCAATCCAAACAACTGCAATTTGGGCACGTGAAAATGA-CATGATTTTAC--ACTTAC--ACCGT-GCAGGT-AA…
Otu00760;93;0;0;0;0;7;0;0;0;0;0;1;0;0;0;0;0;0;0;0;0;0;0;0;1;0;0;0;0;0;2;0;2;0;0;1;0;0;0;0;0;0;0;0;0;0;0;0;0;1;0;0;0;0;0;0;0;0;0;0;0;0;0;2;0;0;0;0;6;0;0;0;0;0;0;0;0;0;0;0;7;20;0;0;1;3;2;2;0;0;0;35;AGGTGAAGTTAAAGGTTCATACTTAAACGTTACTGCAGCTACTATGGATGAGCTTTACAAACGTGCTGAGTACGCTAAAGCTGTAGGTTCTGTAATTATCATGATCGACT---TAGTATTAGGTTACACAGCTATTCAAAGTGCTGCTATCTGGGCTCGTGAAAATGA-TATGGTGTTAC--ACTTAC--ACCGT-GCAGGT-…
Otu00761;92;0;0;0;0;0;0;0;0;0;0;0;0;0;0;0;0;0;0;0;0;0;0;0;0;0;0;0;0;0;0;0;0;0;0;0;13;0;0;0;0;0;7;0;1;0;19;0;6;0;2;0;0;0;0;0;1;0;0;0;0;0;0;0;0;0;0;0;0;0;0;0;1;0;33;9;0;0;0;0;0;0;0;0;0;0;0;0;0;0;0;0;AGGTGAAGTAAAAGGTTCTTACTTAAACATTACAGCAGCTACTATGGAAGAAGTGTACAAACGTGCTGAGTACGCTAAAATGGTTGGTTCTATCATCGTTATGATCGATT---TAGTAATGGGTTACACAGCAATTCAAAGTATTGCTTTATGGGCTCGTGAAAACGA-TATGTTATTAC--ACTTAC--ACCGT-GCTGGT…
Otu00762;92;2;0;0;0;0;4;0;0;0;0;2;1;0;0;0;0;1;0;0;0;0;0;0;0;1;5;0;0;8;0;0;0;2;0;0;0;0;0;0;0;0;0;0;0;0;0;0;0;0;0;0;8;0;2;0;0;0;0;0;0;0;12;1;0;0;12;0;0;0;0;0;0;0;0;0;0;0;13;0;0;0;0;0;0;13;0;5;0;0;0;0;AGGTGAAGTAAAAGGTTCTTACTTAAACGTAACTGCTGGAACTATGGACGAGGTTTATACTCGTGCAGAATATGCTAAACAAACAGGTACAGTAATTATCATGGTTGATT---TAGTACTTGGTTATACAGCAATCCAAAGTGCAGCAATCTGGGCTCGTGAAAACGA-TTTAATTATAC--ATTTAC--ATCGT-GCGGG…
Otu00763;92;0;0;0;0;0;0;0;0;0;0;0;0;0;2;0;0;0;0;0;0;0;0;0;0;0;0;0;0;41;0;5;2;0;0;0;0;0;0;0;0;0;0;0;0;0;0;0;0;0;0;0;0;27;0;0;0;0;0;0;0;0;15;0;0;0;0;0;0;0;0;0;0;0;0;0;0;0;0;0;0;0;0;0;0;0;0;0;0;0;0;0;AGGTGAAGTAAAAGGTTCTTACTTAAACATCACTGCTGGGACAATGGAAGAAGTTTACAAACGTGCTGAATACGGTAAAGCCGTTGGCTCTGTAATTGTAATGATTGACT---TAGTTATGGGTTACACAGCAATTCAAAGTGCTGCTATTTGGGCTCGTGACAATGA-TTGCATTTTAC--ATTTAC--ACCGT-GCAGGT…
Otu00764;92;0;0;0;0;0;0;0;0;0;0;0;0;0;0;0;0;0;0;0;0;0;0;0;0;0;0;0;0;0;0;0;0;0;0;0;1;0;0;0;0;0;0;0;0;91;0;0;0;0;0;0;0;0;0;0;0;0;0;0;0;0;0;0;0;0;0;0;0;0;0;0;0;0;0;0;0;0;0;0;0;0;0;0;0;0;0;0;0;0;0;0;AGGTGAAGTTAAAGGTTCTTATTTAAACGTTACAGGAGCTACAATGGAAGACGTTTTACGAACGTGCTGAATATGCTAAAGAAGTAGGTTCTGTAATTATTATGATTGATT--TAGTAATGGGTTATACTGCAATTCAAAGTATTGCTTACTGGGCTCGTAATAATGA-CATGCTTTTAC--ACTTAC--ATCGT-GCGGGT-A…
Otu00765;92;0;0;0;0;0;0;0;0;0;0;0;0;0;0;0;0;0;0;0;0;0;0;2;0;0;1;0;0;0;0;0;0;0;0;3;0;0;0;0;0;0;0;0;0;0;0;0;0;0;0;0;0;1;2;0;0;0;0;0;0;0;0;0;0;0;0;0;0;0;0;0;0;0;0;0;0;0;0;0;0;2;57;9;7;0;1;0;0;7;0;0;AGGTGAAGTAAAAGGTTCTTACTTAAACATCACTGCTGGTACAATGGAAGAAGTATACAAACGTGCTGAATATGCT--AGCAGTTGGTTCTGTAATTGTTATGATCGACT---TAGTTATGGGTTACACAGCAATTCAAAGTTCTGCTATATGGGCTCGTGATAACGA-TATGCTTTTAC--ACTTAC--ACCGT-GCAGGT-A…
Otu00766;91;0;0;0;0;0;0;0;0;0;0;0;0;0;0;0;0;0;0;0;0;0;0;0;0;0;0;0;0;0;0;0;0;0;0;2;0;0;0;0;0;0;0;0;0;0;0;0;0;0;0;0;0;0;0;0;0;0;0;0;0;0;0;0;0;0;0;0;0;0;0;0;0;0;0;0;0;0;0;0;0;0;0;0;0;0;0;0;0;89;0;0;AGGTGAAGTTAAAGGTTCATACTTAAACGTTACTGCTGGTACAATGGAAGAAGTTTATAAACGTGCTGAATACGCTAAATCAGTAGGCTCTATCGTTATTATGATCGATT---TAGTTATGGGTTATACAGCGATTCAATCAATTGCTATTTGGGCTCGTGAAAATGA-TATGCTTTTAC--ATTTAC--ACCGT-GCAGGT-A…
Otu00767;91;0;0;0;0;2;0;0;0;0;0;0;0;1;0;2;1;0;0;0;3;0;0;1;0;0;0;4;0;0;2;0;4;0;0;0;0;1;3;0;0;0;0;0;0;0;0;0;0;1;1;4;0;7;0;0;3;8;1;0;0;7;0;0;1;5;0;1;0;0;0;0;0;3;1;4;1;0;1;6;0;5;3;3;0;0;1;0;0;0;0;0;AGGTGAAGTAAAAGGTTCATACTTAAACGTTACAGCAGCTACTCAAGAAGAAATTTACAAACGTGCTGAGTTTGGTAAAGAAATCGGTTCCGTAATTGTTATGATCGACT---TAGTTTTAGGTTACACAGCAATCCAAACAACTGCAATTTGGGCACGTGAAAATGA-CATGATTTTAC--ACTTAC--ACCGT-GCAGGT-AA…
Otu00768;91;0;0;0;0;0;0;0;0;0;2;0;0;1;1;2;0;0;0;0;2;0;0;1;3;0;0;1;0;0;0;0;1;0;0;0;0;0;0;0;0;0;0;0;0;0;0;5;2;0;0;3;0;9;0;0;0;4;3;0;0;0;0;0;3;9;1;3;0;0;0;0;0;7;0;3;0;1;0;12;0;1;1;3;1;0;0;0;0;0;1;5;AGGTGAAGTTAAAGGTTCTTACTTAAACGTTACAGCAGCTACTCAAGAGGAAATTTACAAACGTGCTGAGTTTGGTAAAGAAATCGGTTCTGTAATTGTTATGATCGACT---TAGTTTTAGGTTACACAGCAATCCAAACAACTGCAATTTGGGCACGTGAAAATGA-CATGATTTTAC--ACTTAC--ACCGT-GCAGGT-A…
Otu00769;91;0;0;0;0;0;2;0;0;0;0;3;3;5;1;1;1;0;0;0;3;0;4;0;3;0;0;1;0;0;2;0;4;0;0;0;1;2;0;0;0;1;0;2;0;0;2;1;0;2;0;0;0;6;1;1;1;6;0;0;0;1;4;0;3;0;0;3;0;0;0;0;0;1;0;1;1;0;0;6;0;7;2;2;0;0;0;0;0;1;0;0;AGGTGAAGTTAAAGGTTCTTACTTAAACGTTACAGCAGCTACTCAAGAAGAAGTTTACAAACGTGCTGAGTTTGGTAAAGAAATCGGTTCTGTAATTGTTATGATCGACT---TAGTTTTAGGTTACACAGCAATCCAAACAACTGCAATTTGGGCACGTGAAAATGA-CATGATTTTAC--ACTTAC--ACCGT-GCAGGT-AA…
Otu00770;91;0;0;0;0;0;0;0;0;0;0;0;0;0;0;0;0;0;0;44;0;0;0;5;0;2;6;2;0;0;0;0;0;2;0;4;0;0;0;0;0;0;0;0;0;0;0;0;0;0;0;0;0;0;0;0;0;0;0;0;0;0;0;0;0;0;0;0;0;0;0;0;0;0;0;0;0;0;4;0;0;3;0;0;0;6;1;6;0;0;0;6;AGGTGAAGTTAAAGGTTCATATTTAAACGTTACTGCAGCTACTATGGATGAACTTTACAAACGTGCTAACTACGCTAAAGCTGTAGGTTCTGTAATTATCATGATCGACT---TAGTATTAGGTTACACAGCTATTCAAAGTGCTGCTATCTGGTCTCGTGAAAACGA-TATGGTATTAC--ACTTAC--ACCGT-GCAGGT-A…
Otu00771;91;0;0;0;0;2;1;0;0;0;0;1;0;4;1;2;0;0;0;0;3;0;0;0;4;0;0;1;0;0;0;0;0;0;0;1;0;0;0;0;0;0;0;1;0;0;0;2;0;0;2;0;0;4;0;0;2;7;2;0;0;3;2;0;2;8;0;4;0;0;0;0;0;7;1;2;1;0;1;5;0;0;3;7;1;0;1;2;0;0;1;0;AGGTGAAGTAAAAGGTTCATACTTAAACGTTACAGCAGCTACTCAAGAAGAAATTTACAAACGTGCTGAGTTTGGTAAAGAAATCGGTTCTGTAATTGTTATGATCGACC---TAGTTTTAGGTTACACAGCAATCCAAACAACTGCAATTTGGGCACGTGAAAATGA-CATGATTTTAC--ACTTAC--ACCGT-GCAGGT-AA…
Otu00772;91;0;0;0;0;0;0;0;0;0;1;1;0;0;1;1;3;0;0;0;1;0;3;1;0;0;0;1;0;0;1;2;0;0;2;1;0;0;0;0;0;0;0;0;1;1;1;1;0;1;0;0;0;9;0;0;2;9;1;0;0;3;1;0;0;4;0;2;0;0;0;0;0;9;0;3;0;1;1;2;0;7;1;6;0;2;0;2;1;0;1;0;AGGTGAAGTAAAAGGTTCATACTTAAACGTTACAGCAGCTACTCAAGAAGAAATTTACAAACGTGCTGAGTTTGGTAAAGAAATCGGTTCTGTAATTGTTATGATCGACT---TAGTTTTAGGTTACACAGCAATCCAAACAACTGCAATTTGGGCACGTGAAAATGA-CATGATTTTAC--GCTTAC--ACCGT-GCAGGT-AA…
Otu00773;90;0;1;0;0;3;0;0;0;0;3;4;0;0;1;2;4;0;0;0;4;0;2;0;2;0;0;0;1;1;0;0;8;0;0;1;1;0;0;0;0;2;0;3;1;0;1;7;0;3;4;2;0;7;0;0;0;5;0;0;0;0;0;0;0;0;0;5;0;0;0;0;0;0;0;1;1;0;0;4;0;2;0;3;0;0;0;0;0;1;0;0;AGGTGAAGTTAAAGGTTCATATTTAAACGTTACAGCAGCTACTCAAGAAGAAATTTACAAACGTGCTGAGTTTGGTAAAGAAATCGGTTCTGTAATTGTTATGATCGACT---TAGTTTTAGGTTACACAGCAATCCAAACAACTGCAATTTGGGCACGTGAAAATGA-CATGATTTTAC--ACTTAC--ACCGT-GCAGGT-AA…
Otu00774;90;0;0;0;0;0;0;0;0;0;0;0;0;0;0;0;0;0;14;0;0;0;0;0;0;0;0;0;0;0;0;0;0;0;0;0;0;0;0;0;76;0;0;0;0;0;0;0;0;0;0;0;0;0;0;0;0;0;0;0;0;0;0;0;0;0;0;0;0;0;0;0;0;0;0;0;0;0;0;0;0;0;0;0;0;0;0;0;0;0;0;0;AGGTGAAGTAAAAGGTTCTTACTTAAACGTAACAGGCGCTACAATGGAAGACGTGTACGAACGTTCTGAATATGCTAAAGAAGTAGGTTCTGTAATTATCATGATCGACT---TAGTAATGGGTTACACTGCAATTCAAAGTATTGCTTATTGGGCTCGTAAAAATGA-TATGCTTTTAC--ACTTAC--ACCGT-GCAGGT-…
Otu00775;90;0;0;0;0;6;2;0;0;1;3;2;2;1;2;2;0;0;0;0;3;0;2;1;3;1;2;4;3;0;1;0;4;0;0;0;2;0;1;0;0;1;0;2;4;0;2;6;0;1;1;3;0;6;0;0;0;1;0;0;0;3;1;0;0;0;0;1;0;0;0;0;0;0;0;1;1;1;2;1;0;3;0;0;0;0;0;0;0;1;0;0;AGGTGAAGTAAAAGGTTCATACTTAAACGTTACAGCAGCTACTCAAGAAGAGATTTACAAACGTGCTGAGTTTGGTAAAGAAATCGGTTCTGTAATTGTTATGATCGACT---TAGTTTTAGGTTACACAGCAATCCAAACAACTGCAATTTGGGCACGTGAAAATGA-CATGATTTTAC--ACTTAC--ACCGT-GCAGGT-AA…
Otu00776;90;0;0;10;0;0;0;0;11;0;0;0;0;0;4;0;0;0;0;0;0;0;0;0;0;0;0;0;0;0;0;1;0;0;0;0;0;0;0;0;0;0;0;0;0;0;0;0;0;0;0;0;0;1;25;0;0;3;0;26;0;0;0;0;0;4;0;0;0;0;0;0;0;0;0;0;0;0;0;0;0;0;5;0;0;0;0;0;0;0;0;0;AGGTGAAGTAAAAGGTTCTTACTTAAACGTTACTGCAGCTACTCAAGAAGAAATTTACAAACGTGCTGAGTTTGCTAAAGAAATCGGTTCTGTTATTATTATGGTTGATT---TAGTATTAGGTTACACAGCAATTCAAACAACAGCAATTTGGGCACGTGAAAACGA-CATGATTTTAC--ATTTAC--ACCGT-GCAGG…
Otu00777;90;0;0;0;0;0;0;0;0;0;0;0;1;1;0;0;0;0;0;0;0;0;0;0;1;0;0;0;6;0;0;0;0;0;0;0;0;0;0;0;0;0;0;0;0;0;1;0;0;0;0;0;0;0;0;4;0;2;5;8;0;11;2;0;0;4;0;0;0;0;0;0;0;2;0;5;0;0;1;0;3;0;3;7;20;0;2;0;0;0;1;0;AGGTGAAGTTAAAGGTTCTTACTTAAACATTACTGCAGCTACAATGGAAGAAGTGTACAAACGTGCTGAGTACGCTAAAGCAGTTGGTTCTGTAATCGTAATGATCGATT---TAGTTATGGGTTATACAGCAATTCAAAGTTCAGCTATTTGGGCTCGTGACAATGA-TATGCTTTTAC--ACTTAC--ACCGT-GCTGGT-…
Otu00778;89;0;0;0;0;0;0;0;0;0;0;0;0;0;0;0;0;0;0;12;0;0;0;0;0;0;2;2;0;1;0;0;0;0;0;1;0;0;0;0;0;0;0;0;0;0;0;0;0;0;0;0;0;0;0;0;0;0;0;0;0;0;0;0;0;0;0;0;0;0;0;0;0;0;0;0;0;0;0;0;0;10;1;0;0;0;3;4;0;0;0;53;AGGTGAAGTAAAAGGTTCATACTTAAACGTTACTGCAGCTACTATGGATGAACTTTACAAACGTGCTAACTACGCTAAAGCTGTAGGTTCTGTAATTATCATGATCGACT---TAGTATTAGGTTACACAGCTATTCAAAGTGCTGCTATCTGGTCTCGTGAAAACGA-TATGGTATTAC--ACTTAC--ACCGT-GCAGGT…
Otu00779;89;0;0;0;0;0;0;0;0;0;0;0;0;0;0;0;0;0;0;0;0;0;0;0;0;0;0;0;0;0;0;0;0;0;0;0;0;0;12;0;0;1;17;2;2;5;0;0;0;0;0;0;0;0;0;0;0;0;0;0;0;0;0;0;0;0;0;0;0;2;44;0;3;0;1;0;0;0;0;0;0;0;0;0;0;0;0;0;0;0;0;0;AGGTGAAGTTAAAGGTTCTTACTTAAACATCACTGCTGGTACAATGGAACAAGTTTACGAACGTGCTGAATATGCTAAATCAGTAGGTTCTATCATTGTTATGATCGATT---TAGTTATGGGTTACACAGCAATCCAATCTTCAGCTATCTGGGCTCGTAACAACGA-TATGCTTTTAC--ACTTAC--ACCGT-GCAGGT…
Otu00780;89;0;0;0;0;0;0;0;0;0;0;0;0;0;0;0;0;0;45;0;0;0;0;0;1;9;0;0;0;0;0;0;0;26;0;8;0;0;0;0;0;0;0;0;0;0;0;0;0;0;0;0;0;0;0;0;0;0;0;0;0;0;0;0;0;0;0;0;0;0;0;0;0;0;0;0;0;0;0;0;0;0;0;0;0;0;0;0;0;0;0;0;AGGTGAAGTAAAAGGTTCTTACTTAAATGTTACTGCTGGTACAATGGAAGAAGTTTACAAACGTGCTGAATATGCTAAAGCTGTAGGTTCTATCATTATTATGATCGACT---TAGTTATGGGTTATACAGCAATTCAATCAATTGCATACTGGGCTCGTGACAATGATATGCTTTTTAC--ATTTAC--ACCGT-GCAGGT-…
Otu00781;89;0;0;0;0;0;1;0;0;0;0;0;2;0;2;1;1;0;0;1;0;0;2;0;1;0;0;1;0;0;0;0;0;0;0;0;0;1;1;0;0;0;0;2;4;0;0;1;0;1;3;0;0;12;0;0;2;0;0;0;0;2;0;0;0;1;1;3;0;0;0;0;0;8;1;2;2;1;4;7;0;4;1;6;1;0;2;0;0;2;0;2;AGGTGAAGTTAAAGGTTCTTACTTAAACGTTACGGCAGCTACTCAAGAAGAAATTTACAAACGTGCTGAGTTTGGTAAAGAAATCGGTTCTGTAATTGTTATGATCGACT---TAGTTTTAGGTTACACAGCAATCCAAACAACTGCAATTTGGGCACGTGAAAATGA-CATGATTTTAC--ACTTAC--ACCGT-GCAGGT-A…
Otu00782;89;0;0;0;0;0;0;0;0;0;0;0;0;0;0;0;0;0;0;0;0;0;0;0;0;0;0;0;0;0;0;0;0;0;0;0;0;0;0;0;0;0;0;0;0;6;8;4;17;0;0;0;0;0;0;0;0;0;0;0;0;0;0;0;0;0;0;0;0;0;0;0;0;0;0;0;0;51;0;0;1;0;0;0;0;0;0;0;0;0;0;2;AGGTGAAGTAAAAGGTTCTTACTTAAACATTACAGCAGCTACTATGGAAGAAGTGTACAAACGTGCTGAGTACGCTAAAATGATTGGTTCTGTAATCGTAATGATCGATT---TAGTAATGGGTTACACAGCAATTCAAAGTATTGCTCTATGGGCTCGTGAAAACGA-TATGTTATTAC--ACTTAC--ACCGT-GCTGGT-…
Otu00783;89;0;0;0;0;0;2;0;1;0;0;3;0;0;0;0;0;0;0;0;1;0;2;0;0;0;0;0;0;0;0;0;0;0;0;0;0;0;0;0;0;0;0;0;0;0;0;0;0;0;0;0;0;0;1;0;0;0;0;0;0;6;0;0;4;7;0;20;0;0;0;0;0;5;0;3;4;0;0;11;0;0;5;0;0;0;2;1;0;7;0;4;AGGTGAAGTTAAAGGTTCATATTTAAAACGTTACAGCAGCTACTCAAGAAGAAATTTACAAACGTGCTGAGTTTGGTAAAGAAATCGGTTCTGTAATTGTTATGATCGACT--TAGTTTTAGGTTACACAGCAATCCAAACAACTGCAATTTGGGCACGTGAAAATGA-CATGATTTTAC--ACTTAC--ACCGT-GCAGGT-…
Otu00784;89;0;0;0;0;0;0;0;0;0;0;0;0;0;0;0;0;0;0;0;0;0;0;0;0;0;0;0;2;0;0;3;0;0;0;0;0;0;0;0;0;0;0;0;0;0;0;0;0;6;0;0;0;0;0;0;0;0;0;0;0;0;0;0;0;0;0;0;0;0;0;0;0;0;0;0;0;3;1;0;59;0;0;0;0;2;2;7;4;0;0;0;AGGTGAAACTAAAGGTTCTTACTTAAACGTTACTGCAGCTACTATGGAAGAAGTATACAAACGTTCAGAGTATGCTAAAAACGTTGGTTCTGTAATTATTATGATCGATT---TAGTAATGGGTTACACAGCAATTCAAAGTATTGCTATTTGGGCTCGTGAAAACGA-CATGGTTTTAC--ACTTAC--ACCGT-GCTGGT-A…
Otu00785;89;0;0;0;0;0;0;0;0;0;0;0;0;0;0;0;0;0;0;0;0;0;3;0;0;0;0;0;0;0;0;0;0;0;0;0;0;0;0;0;0;0;0;0;0;0;0;1;0;0;0;0;0;0;0;0;4;0;16;0;0;1;0;0;0;0;0;25;0;0;0;5;0;0;11;6;4;0;1;0;3;0;0;2;1;0;0;0;0;1;0;5;AGGTGAAGTTAAAGGTTCTTACTTAAACATCACTGCTGGTACAATGGAAGAAGTATACAAACGTGCTGAGTATGCTAAAGCAGTTGGCTCTGTAATTGTTATGATCGACT---TAGTTATGGGTTACACAGCAATTCAAAGTTCTGCTGTATGGGCTCGTGAAAACGA-TATGCTTTTAC--ACTTAC--ACCGT-GCAGGT…
Otu00786;89;0;0;0;0;1;0;0;1;0;1;0;0;0;2;0;0;0;0;0;5;0;2;1;0;0;0;2;0;0;1;0;0;0;0;0;0;0;0;0;0;0;0;1;1;0;0;1;0;0;0;4;0;6;0;0;0;3;0;1;0;3;0;0;1;8;0;10;0;0;0;0;0;7;1;2;0;0;1;8;0;0;4;0;0;3;0;0;2;4;0;2;AGGTGAAGTTAAAGGTTCATATTTAAACGTTACAGCAGCTACTCAAGAAGAAATTTACAAACGTGCTGAGTTTGGTAAAGAAATCGGTTCTGTAATTGTTATGATCGACT---TAGTTTTAGGTTACGCAGCAATCCAAACAACTGCAATTTGGGCACGTGAAAATGA-CATGATTTTAC--ACTTAC--ACCGT-GCAGGT-A…
Otu00787;89;0;0;0;0;0;0;0;1;0;0;0;0;0;0;0;3;1;0;0;4;0;1;0;0;0;0;0;0;1;0;0;1;0;0;0;1;1;0;0;0;0;0;0;0;0;0;0;0;1;0;2;0;3;0;2;3;2;1;0;0;0;4;0;3;4;1;7;0;0;0;0;0;5;2;0;3;1;1;9;0;11;2;3;0;0;1;0;0;2;0;2;AGGTGAAGTAAAAGGTTCATACTTAAACGTTACAGCAGCTACTCAAGAAGAAATTTACAAACGTGCTGAGTTTGGTAAAGAAATCGGCTCTGTAATTGTTATGATCGACT---TAGTTTTAGGTTACACAGCAATCCAAACAACTGCAATTTGGGCACGTGAAAATGA-CATGATTTTAC--ACTTAC--ACCGT-GCAGGT-A…
Otu00788;89;0;1;0;0;1;0;0;0;0;3;3;0;1;0;0;0;0;0;0;2;0;0;0;1;1;1;1;0;1;2;1;0;0;0;0;1;2;0;0;0;0;0;2;0;0;0;5;0;1;0;1;0;4;0;0;1;1;0;0;0;1;1;0;0;1;1;8;0;0;0;0;0;6;0;4;1;0;0;12;0;6;3;0;0;0;0;1;0;1;3;3;AGGTGAAGTTAAAGGTTCATATTTAAACGTTACAGCAGCTACTCAAGAAGAAATTTACAAACGTGCTGAGTTTGGTAAAGAAATCGGTTCTGTAATTGTTATGATCGACT---TAGTTTTAGGTACACTAGCAATCCAAACAACTGCAATTTGGGCACGTGAAAATGA-CATGATTTTAC--ACTTAC--ACCGT-GCAGGT-A…
Otu00789;89;0;2;1;0;0;1;0;1;0;2;3;0;1;0;0;1;0;0;0;2;0;5;0;0;0;3;1;0;1;0;0;3;0;0;0;0;0;0;0;0;0;0;1;0;1;0;0;1;0;0;3;0;13;0;1;1;10;0;0;0;0;0;0;0;1;0;6;0;0;0;0;0;6;0;1;0;0;0;3;0;6;2;3;0;0;0;0;1;1;0;1;AGGTGAAGTTAAAGGTTCTTATTTAAACGTTACAGCAGCTACTCAAGAAGAAATTTACAAACGTGCTGAGTTTGGTAAAGAAATCGGTTCTGTAATTGTTATGATCGACT---TAGTTTTAGGTTACACAGCAATCCAAACAACTGCAATTTGGGCACGTGAAAATGA-CATGATTTATC--ACTTAC--ACCGT-GCAGGT-…
Otu00790;88;0;0;0;0;0;0;0;0;0;0;0;0;0;0;0;0;0;13;0;0;0;0;0;0;0;0;0;0;0;0;0;0;0;0;0;0;0;0;0;0;0;0;0;0;0;0;0;0;0;2;0;0;0;0;0;0;0;0;0;0;0;0;0;0;0;0;0;0;0;0;0;0;0;0;0;0;57;0;0;0;0;0;0;0;0;0;0;0;0;0;16;AGGTGAAGTTAAAGGTTCATATTTAAACG-TACAGCAGCTACAATGGAAGATGTATACAAACGTGCTGAGTATGCTAAAATGATCGGTTCTGTAATTATCATGATCGATT---TAGTAATGGGTTACACTGCAATTCAATCAATTGCTTACTGGGCTCGTGAAAATGA-TATGATTTTAC--ATTTAC--ACCGT-GCTGGT…
Otu00791;88;0;0;0;14;3;0;0;1;1;8;0;0;2;0;4;0;0;0;0;0;0;0;1;1;1;0;0;9;0;0;0;1;0;0;0;1;0;0;0;0;0;0;0;0;0;12;1;0;15;1;0;0;0;2;0;1;0;0;0;0;5;0;0;0;0;1;0;0;0;0;0;0;0;0;1;0;1;0;0;0;0;0;0;0;0;0;0;0;1;0;0;AGGTGAAGTAAAAGGTTCTTACTTAAACATTACTGCAGCTACAATGGAAGAAGTGTACAAACGTGCTGAGTACGCT--AGCAGTTGGTTCTGTAATCGTAATGATCGATT---TAGTTATGGGTTATACAGCAATTCAAAGTTCAGCTATTTGGGCTCGTGACAATGA-TATGCTTTTAC--ACTTAC--ACCGT-GCTGGT…
Otu00792;88;0;0;0;0;0;0;0;0;0;0;1;0;0;0;0;0;0;0;0;0;0;0;0;0;0;0;14;0;0;0;27;0;0;0;0;0;0;0;0;0;0;0;0;0;0;12;0;0;0;0;0;0;0;0;0;0;0;0;0;0;0;0;0;0;0;0;0;0;0;0;0;0;0;0;0;0;0;2;0;0;0;0;0;0;0;0;0;32;0;0;0;AGGTGAAGTAAAAGGTTCTTACTTAAACATCACTGCTGGTAATATGGAAGAAGTTTACACACGTGCAGAATATGCTAAAGCAGTAGGTTCTGTTATTGTTATGATCGATT---TAGTTATGGGTTACACAGCAATCCAAACTGCAGCTATTTGGGCTCGTAACAACGA-TATGATCTTAC--ACTTAC--ACCGT-GCAGG…
Otu00793;88;0;0;0;0;0;0;0;0;0;0;0;0;29;0;0;4;0;0;0;0;0;0;0;0;0;0;0;0;0;0;0;0;0;0;0;0;0;0;0;0;0;0;0;0;0;0;4;50;0;0;0;0;0;0;0;0;0;0;0;0;0;0;0;0;0;0;0;0;0;0;0;1;0;0;0;0;0;0;0;0;0;0;0;0;0;0;0;0;0;0;0;AGGTGAAGTTAAAGGTTCTTATTTAAACATTACTGCAGGTACAATGGAAGAAGTTTACAAACGTGCTGAGTATGCGAAAGCTGTTGGTTCGGTAATTGTAATGATTGACT---TAGTAATGGGTTACACAGCAATTCAAAGTGCTGCAATCTGGTCTCGTGAAAATGA-TATGCTTTTAC--ACTTAC--ACCGT-GCAGGT-…
Otu00794;88;0;0;0;0;1;1;0;0;0;3;2;2;1;0;2;0;0;0;0;3;0;0;3;2;2;1;1;2;0;0;1;6;0;2;2;0;0;0;0;0;0;0;4;0;0;0;4;0;1;0;3;0;2;0;0;1;0;0;0;0;2;2;0;4;1;1;2;0;0;0;0;0;4;0;2;0;0;0;7;0;3;2;1;0;0;1;0;0;2;0;2;AGGTGAAGTTAAAGGTTCATATTTAAACGTTACAGCAGCTACTCAAGAAGAAATTTACAAACGTGCTGAGTTTGGTAAAGGAATCGGTTCTGTAATTGTTATGATCGACT---TAGTTTTAGGTTACACAGCAATCCAAACAACTGCAATTTGGGCACGTGAAAATGA-CATGATTTTAC--ACTTAC--ACCGT-GCAGGT-AA…
Otu00795;88;0;0;0;0;2;0;0;0;0;0;4;1;0;2;2;3;0;0;0;3;0;4;1;3;0;0;1;1;0;0;1;0;0;0;0;2;1;0;0;0;0;0;0;0;0;0;0;0;1;1;7;0;2;0;0;2;12;0;0;0;0;0;0;1;4;0;3;0;0;0;0;0;2;0;0;1;0;3;8;0;0;3;1;0;0;1;0;0;1;2;2;AGGTGAAGTAAAAGGTTCATACTTAAACGTTACAGCAGCTACTCAAGAAGAAATTTGCAAACGTGCTGAGTTTGGTAAAGAAATCGGTTCTGTAATTGTTATGATCGACT---TAGTTTTAGGTTACACAGCAATCCAAACAACTGCAATTTGGGCACGTGAAAATGA-CATGATTTTAC--ACTTAC--ACCGT-GCAGGT-A…
Otu00796;88;0;0;0;0;0;0;0;0;0;0;0;0;0;0;0;0;0;0;25;0;0;0;0;0;5;1;1;0;0;0;0;0;0;0;1;0;0;0;0;0;0;0;0;0;0;0;0;0;0;0;0;0;0;0;0;0;0;0;0;0;0;0;0;0;0;0;0;0;0;0;0;0;0;0;0;0;0;3;0;0;7;4;0;0;4;5;20;0;0;0;12;AGGTGAAGTT--AGGTTCATACTTAAACGTTACTGCAGCTACTATGGATGAACTTTACAAACGTGCTAACTACGCT--AGCTGTAGGTTCTGTAATTATCATGATCGACT---TAGTATTAGGTTACACAGCTATTCAAAGTGCTGCTATCTGGTCTCGTGAAAACGA-TATGGTATTAC--ACTTAC--ACCGT-GCAGGT…
Otu00797;87;0;2;0;0;0;0;0;0;0;5;3;3;0;0;2;5;0;0;0;3;0;0;1;0;2;1;1;0;0;0;1;2;0;0;0;2;0;0;0;0;0;0;0;1;0;2;1;0;2;0;2;0;11;0;0;0;5;0;0;0;4;0;0;8;0;0;0;0;0;0;0;0;5;0;0;1;0;0;5;0;2;0;5;0;0;0;0;0;0;0;0;AGGTGAAGTAAAAGGTTCATACTTAAACGTTACAGCAGCTACTCAAGAAGAAATTTACAAACGTGCTGAGTTTGGTAAAGAAATCGGTTCTGTAATTGTTATGATCGACT---TAGTTTTAGGTTACACAGCAATCCAAACAACTGCAATTTGGGCACGTGAAAATGA-CATGATTTTAC--ACTTAC--ACCGT-GCAGGT-A…
Otu00798;87;0;1;0;0;1;2;0;0;0;0;2;1;0;2;3;0;0;0;0;3;0;2;1;1;2;0;0;1;0;0;0;0;0;1;0;0;0;0;0;0;0;0;0;2;0;0;1;0;0;0;0;0;12;0;0;2;5;0;0;0;3;0;0;3;8;0;3;0;0;0;1;0;2;3;0;1;1;1;9;0;0;5;1;0;0;0;1;0;0;0;0;AGGTGAAGTTAAAGGTTCATATTTAAACGTTACAGCAGCTACTCAAGAAGAAATTTACAAACGTGCTGAGTTTGGTAAAGAAATCGGTTCTGTAATTGTTATGATCGACT---TAGTTTTAGGTTACACAGCAATCCAAACAACTGCAATTTGGGCACGTGAAAATGA-CATGATTTTAC--ACTTAC--ACCGT-GCAGGT-A…
Otu00799;87;0;0;0;0;1;0;0;0;0;0;0;0;0;0;0;0;0;0;0;0;0;1;0;0;0;0;0;0;0;0;0;0;0;0;0;0;0;0;0;0;0;0;0;0;0;0;1;2;0;0;0;0;0;0;0;3;0;9;0;0;0;0;0;0;0;0;28;0;0;0;2;0;0;13;3;4;0;1;0;3;0;0;8;2;0;1;3;0;2;0;0;AGGTGAAGTAAAAGGTTCATACTTAAACATCACTGCTGGTACAATGGAAGAAGTATACAAACGTGCTGAGTATGCTAAAGCAGTTGGCTCTGTAATTGTTATGATCGACT---TAGTTATGGGTTACACAGCAATTCAAAGTTCTGCTGTATGGGCTCGTGAAAACGA-TATGCTTTTAC--ACTTAC--ACCGT-GCAGGT-…
Otu00800;87;0;0;0;0;0;0;0;0;0;0;0;0;0;0;0;0;0;0;0;0;0;0;0;0;0;0;0;0;0;0;0;0;0;0;0;0;0;0;0;0;0;2;0;2;0;0;0;2;0;0;0;0;0;0;0;0;0;0;0;0;0;0;0;0;0;0;0;0;0;67;0;9;0;5;0;0;0;0;0;0;0;0;0;0;0;0;0;0;0;0;0;AGGTGAAGTAAAAAGGTTCTTACTTAAACGTTACAGGTGCTACAATGGAAGACGTTTACGAACGTTCTGAGTACGCTAAAGAAGTTGGTTCTGTAATTATCATGATCGATT--TAGTAATGGGTTACACAGCAATTCAAAGTATTGCTTTATGGGCTCGTAAAAACGA-TATGATTTTAC--ACTTAC--ACCGT-GCGGGT-A…
Otu00801;87;0;0;0;0;0;0;0;0;0;0;0;0;0;0;0;0;0;0;42;0;0;0;3;0;9;8;4;0;0;0;0;0;6;0;9;0;0;0;0;0;0;0;0;0;0;0;0;0;0;0;0;0;0;0;0;0;0;0;0;0;0;0;0;0;0;0;0;0;0;0;0;0;0;0;0;0;0;1;0;0;0;1;0;0;1;0;0;0;0;0;3;AGGTGAAGTTAAAGGTTCTTATTTAAACGTTTACTGCAGCTACTATGGATGAACTTTACAAACGTGCTAACTACGCTAAAGCTGTAGGTTCTGTAATTATCATGATCGACT--TAGTATTAGGTTACACAGCTATTCAAAGTGCTGCTATCTGGTCTCGTGAAAACGA-TATGGTATTAC--ACTTAC--ACCGT-GCAGGT-A…
Otu00802;87;0;0;0;0;9;0;0;0;0;0;0;1;0;0;0;0;0;0;1;0;4;0;0;0;2;1;0;0;0;15;0;1;0;0;3;0;0;0;1;0;0;0;0;0;0;3;0;2;1;0;0;1;0;0;0;0;0;0;0;0;0;0;7;0;0;0;0;1;0;0;0;0;0;0;0;0;4;2;0;3;7;0;0;1;1;1;1;3;0;0;11;AGGTGAAGTAAAAGGTTCTTACTTAAACGTTACTGCAGCTACTATGGATGAGCTTTACAAACGTGCTGAGTACGCT--AGCTGTAGGTTCTGTAATTATCATGATCGACT---TAGTATTAGGTTACACAGCTATTCAAAGTGCTGCTATCTGGGCTCGTGAAAATGA-TATGGTGTTAC--ACTTAC--ACCGT-GCAGGT-…
Otu00803;87;0;1;0;0;0;0;1;2;0;0;0;0;8;0;8;0;0;0;3;0;7;0;0;0;0;0;1;0;1;8;0;4;0;0;0;0;4;0;0;0;0;0;1;0;0;7;3;4;2;0;0;1;0;0;0;0;0;0;0;0;0;0;1;0;0;0;0;0;0;0;0;0;0;0;0;0;8;1;0;0;1;0;0;0;1;0;0;2;0;7;0;AGGTGAAGTAAAAGGTTCATACTTAAACATCACAGCAGCTACTATGGAAGAAGTTTACAAACGTGCAGAGTACGCTAAAATGGTTGGTTCTGTAATCGTTATGATCGATT---TAGTAATGGGTTACACAGCAATCCAAAGTATTGCTTTATGGGCTCGTGAAAACGA-TATGGTATTAC--ATTTAC--ACCGT-GCTGGT-AA…
Otu00804;86;0;0;0;0;0;0;0;0;0;0;0;0;0;0;0;0;0;1;0;0;0;0;0;0;0;0;0;0;0;0;0;0;0;0;0;0;0;0;0;0;0;0;0;0;0;1;0;0;0;2;0;0;0;0;0;0;0;0;0;0;0;0;0;0;0;0;0;0;0;0;0;0;0;0;4;57;0;0;0;0;0;0;8;0;0;0;0;0;12;0;1;AGGTGAAGTAAAAGGTTCATATTTAAACATTACTGCAGGTACAATGGAAGAAGTGTACAAACGTGCTGAGTACGCTAAAGCAGTTGGTTCTGTAATTGTAATGATCGATT---TAGTTATGGGTTACACAGCAATTCAAAGTTCAGCAATCTGGGCTCGTGACAACGA-CATGATTTTAC--ACTTAC--ACCGT-GCAGGT-…
Otu00805;86;0;0;0;0;17;0;0;0;0;0;0;0;0;0;0;0;0;0;0;0;29;0;0;0;0;0;0;0;0;0;0;0;0;3;0;0;0;0;0;0;0;0;0;0;0;0;0;2;2;0;0;0;0;0;0;1;0;0;0;0;2;0;0;0;0;0;0;0;0;0;0;0;0;0;0;0;0;0;0;21;3;0;0;5;0;1;0;0;0;0;0;AGGTGAAACTAAAGGTTCTTACTTAAACGTTACTGCAGCTACTATGGACGAGCTTTACAAACGTGCTGAGTACGCTAAAGCTGTAGGTTCTGTAATTATCATGATCGACT---TAGTATTAGGTTACACAGCTATTCAAAGTGCTGCTATCTGGTCTCGTGAAAATGA-TATGGTATTAC--ACTTAC--ACCGT-GCAGGT…
Otu00806;86;0;0;0;0;0;0;0;0;0;2;0;0;1;1;1;0;0;0;1;0;0;0;0;0;0;0;0;0;0;2;0;0;0;0;0;0;0;0;0;0;0;0;2;0;1;0;0;0;0;0;0;0;5;0;1;0;8;3;0;0;0;1;0;0;2;2;6;0;0;0;0;0;8;0;0;0;2;3;14;0;7;3;2;0;0;1;0;0;2;3;2;AGGTGAAGTTAAAGGTTCATATTTAAACGTTACAGCAGCTACTCAAGAAGAAATTTACAAACGTGCTGAGTTTGGTAAAGAAATCGGTTCTGTAATTGTTATGATCGACT---TAGTTTTAGGTTACACAGCAATCCAAACAACTGCAATTTGGGCACGTGAAAATGA-CATGATTTTAC--ACTTAC--ACCGT-GCAGGT-A…
Otu00807;86;0;0;0;0;2;1;0;0;0;0;0;0;0;1;0;0;0;0;1;0;0;1;0;0;0;0;0;0;6;5;0;0;0;0;2;0;0;0;0;0;0;0;0;0;0;0;0;0;0;0;0;0;4;0;0;0;0;0;0;0;0;0;0;1;1;0;0;0;0;0;0;0;0;0;0;0;1;0;0;0;0;0;0;0;0;0;0;0;52;8;0;AGGTGAAGTAAAAGGTTCATACTTAAACATTACTGCTGGTACGATGGAAGAAGTTTACAAACGTGCTCAATATGCTAAAGCAGTAGGGTCTGTAATTGTTATGATCGATT---TAGTTATGGGTTACACAGCAATTCAATCAATTGCACTTTGGGCTCGTGACAACGA-TATGCTTTTAC--ATTTAC--ACCGT-GCAGGA-A…
Otu00808;86;0;0;0;0;0;0;0;0;0;0;0;0;0;0;0;0;1;0;0;0;0;0;0;0;0;0;0;0;0;7;0;0;0;0;2;0;0;0;0;0;0;0;0;0;0;1;1;0;4;0;0;0;0;0;0;0;1;1;0;4;0;0;7;3;0;0;0;0;0;0;0;0;0;0;0;0;1;9;1;23;3;5;0;5;5;0;0;0;1;0;1;AGGTGAAGTAAAAGGTTCATACTT--ACATCACAGCAGCTACTATGGAAGAAGTTTAC--ACGTGCAGAGTACGCTAAAATGGTTGGTTCTGTAATCGTTATGATCGATT---TAGTAATGGGTTACACAGCAATCCAAAGTATTGCTTTATGGGCTCGTGAAAACGA-TATGGTATTAC--ATTTAC--ACCGT-GCTGGT-A…
Otu00809;86;0;0;0;0;0;0;0;0;0;2;0;0;1;0;0;2;0;1;0;0;0;3;1;0;0;6;1;1;0;24;0;2;0;0;0;0;0;1;0;0;0;0;2;18;1;0;1;1;2;0;0;0;8;0;0;0;0;0;0;0;1;0;0;3;1;0;0;0;0;0;0;0;1;0;0;1;0;0;0;0;0;0;0;0;0;0;0;0;0;0;1;AGGTGAAGTTAAAGGTTCATATTTAAACGTTACAGCAGCTACTCAAGAAGAAATTTACAAACGTGCTGAGTTTGGTAAAGAAATCGGTTCTGTAATTGTTATGATCGACT---TAGTTTTAGGTTACACAGCAATCCAAACAACTGCAATTTTGGGCACGTGAAAATGACATGATTTTAC--ACTTAC--ACCGT-GCAGGT-…
Otu00810;86;0;0;0;0;0;0;0;0;0;0;0;0;0;0;0;0;0;0;0;0;0;0;0;0;0;0;0;0;0;0;0;0;2;0;7;0;0;0;0;0;0;0;0;0;0;0;0;0;0;0;0;0;0;0;0;0;0;0;0;0;0;0;0;0;0;0;0;0;0;0;0;0;0;0;0;0;0;0;0;0;0;0;0;0;0;0;0;0;77;0;0;AGGTGAAGTTAAAGGTTCATATTTAAACATTACTGCAGGTACAATGGAAGAAGTTTACAAACGTGCTGAGTACGGTAAAGCAGTTGGTTCAGTAATTGTAATGATCGACT---TAGTAATGGGTTATACAGCAATTCAAAGTGCTGCTATCTGGGCTCGTGAAAATGA-TATGATTTTAC--ATTTAC--ACCGT-GCAGGT-A…
Otu00811;86;0;0;0;2;1;0;2;0;0;0;0;4;0;0;0;1;0;0;0;0;0;0;4;3;0;2;0;1;1;0;0;0;0;0;0;0;0;0;0;0;0;0;0;0;0;0;1;0;6;0;0;0;0;4;5;2;0;5;4;0;0;0;0;0;1;0;0;0;0;0;0;0;4;0;4;1;0;0;0;0;0;1;4;17;3;3;0;0;0;0;0;AGGTGAAACTAAAGGTTCATACTTAAACATTACCGCAGCTACAATGGAAGAAGTGTACAAACGTGCTGAGTACGCTAAAGCAGTTGGTTCTGTAATCGTAATGATCGATT---TAGTTATGGGTTATACAGCAATTCAAAGTTCAGCTATTTGGGCTCGTGACAATGA-TATGCTTTTAC--ACTTAC--ACCGT-GCTGGT-A…
Otu00812;86;0;0;0;0;0;0;0;0;0;0;0;0;0;0;0;0;0;0;0;0;0;0;0;0;0;0;0;0;0;0;0;0;0;0;0;7;0;18;0;0;5;15;0;1;0;0;0;0;0;0;0;0;0;0;0;0;0;0;0;0;0;0;0;0;0;0;0;0;1;34;0;5;0;0;0;0;0;0;0;0;0;0;0;0;0;0;0;0;0;0;0;AGGTGAAGTAAAAGGTTCATACTTAAACATCACTGCTGGTACAATGGAACAAGTTTACGAACGTGCTGAATATGCTAAATCAGTAGGTTCTATCATTGTTATGATCGATT---TAGTTATGGGTTACACAGCAATCCAATCTTCAGCTATCTGGGCTCGTAACAACGA-TATGCTTTTAC--ACTTAC--ACCGT-GCAGGT…
Otu00813;86;0;0;0;0;0;0;0;0;0;0;0;0;0;0;0;0;27;0;0;3;0;0;0;34;0;0;17;0;0;0;0;0;0;0;0;0;0;0;0;0;0;0;0;0;0;0;0;0;0;0;0;0;0;0;0;0;0;0;0;0;0;0;0;0;0;0;0;0;0;0;0;0;0;0;0;0;0;0;4;1;0;0;0;0;0;0;0;0;0;0;0;AGGTGAAGTTAAAGGTTCATATTTAAACATCACTGCAGGTACTATGGAAGAGATTTACTCACGTGCAGAATACGCTAAAGCAGTTGGTTCTGTAATCGTTATGATCGACT---TAGTTATGGGTTACACAGCAATTCAAAGTGCTGCTGTTTGGTCTCGTAACAATGA-TATGGTATTAC--ACTTAC--ACCGT-GCAGGT…
Otu00814;85;10;0;0;0;0;0;0;0;0;0;0;13;0;0;0;0;0;1;0;0;0;0;0;0;0;0;0;0;1;0;0;0;0;0;0;0;0;0;0;0;0;0;0;0;0;0;0;0;0;0;0;1;3;0;0;5;0;0;0;0;17;0;2;0;0;1;0;0;0;0;0;0;0;0;0;0;0;9;0;0;0;0;6;0;0;0;0;0;0;0;16;AGGTGAAGTTAAAGGTTCATACTTAAACG-TACAGCTGCTACTATGGAAGAAATCTACAAACGTTGTGAGTATGCTAAAGAAGTAGGTTCTGTAATTGTGATGATCGATT---TAGTAATGGGTTACACCGCAATTCAAAGTACTGCTATTTGGGCTCGTGAAAATGA-TATGCTTTTAC--ATTTAC--ACCGT-GCAGG…
Otu00815;85;0;0;0;0;0;0;0;0;0;0;0;1;0;1;0;0;0;0;0;2;0;3;1;3;1;0;0;0;0;1;0;0;0;0;0;0;0;0;0;0;0;0;3;0;0;0;3;0;0;2;0;0;10;0;0;0;7;0;0;0;1;1;0;0;6;0;0;0;0;0;0;0;5;0;6;2;0;0;10;0;5;3;4;0;0;2;0;0;1;0;1;AGGTGAAGTTAAAGGTTCTTACTTAAACGTTACAGCAGCTACTCAAGAAGAAATTTACAAACGTGCTGAGTTTGGTAAAGAAATCGGTTCTGTAATTGTTATGATCGACT---TAGTTTTAGGTTACGCAGCAATCCAAACAACTGCAATTTGGGCACGTGAAAATGA-CATGATTTTAC--ACTTAC--ACCGT-GCAGGT-…
Otu00816;85;0;0;1;0;1;1;0;0;0;0;1;1;1;0;2;3;0;0;0;2;0;0;1;1;0;0;0;2;0;1;1;0;0;0;0;1;0;0;0;0;0;0;3;0;1;1;1;0;1;2;2;0;3;0;0;3;9;0;0;0;3;0;0;2;0;1;4;0;1;0;0;0;4;1;2;0;2;0;0;0;3;4;5;0;0;1;0;1;3;0;2;AGGTGAAGTAAAAGGTTCATACTTAAACGTTACAGCAGCTACTCAAGAAGAAATTTACAAACGTGCTGAGTTTGGTAAAGAAATCGGTTCTGTAATTGTTATGATCGACT---TAGTTTTAGGTTACACAGCAATCCAAACAACTGCAATTTGGGCACGTGAAAATGA-CATGATTTTAC--ACTTAC--ACCGT-GCAGGT-AA…
Otu00817;85;3;0;0;0;1;0;0;0;0;1;0;0;0;0;0;0;0;0;1;6;0;0;0;11;0;0;0;0;0;0;0;0;0;0;0;1;0;0;0;0;0;3;0;5;16;0;0;0;0;0;0;0;0;0;0;0;0;3;0;0;0;0;0;0;0;0;0;0;0;0;0;0;0;3;0;0;1;0;0;0;0;0;0;0;1;0;0;0;3;0;26;AGGTGAAGTTAAAGGTTCTTACTTAAACATCACTGCTGGTACAATGGAAGAAGTTTATGCACGCGCAGAATATGGTAAAGCCGTTGGTTCTGTAATTGTTATGATCGATT---TAGTTATGGGTTACACAGCAATTCAATCTGCTGCTATTTGGGCTCGTAACAACGA-CATGATTTTAC--ACTTAC--ACCGT-GCTGGT…
Otu00818;85;0;0;0;0;0;0;0;0;0;0;0;0;0;0;0;0;0;43;0;0;0;0;0;0;14;0;0;0;0;0;0;0;14;0;14;0;0;0;0;0;0;0;0;0;0;0;0;0;0;0;0;0;0;0;0;0;0;0;0;0;0;0;0;0;0;0;0;0;0;0;0;0;0;0;0;0;0;0;0;0;0;0;0;0;0;0;0;0;0;0;0;AGGTGAAGTTAAAGGTTCTTACTTAAATGTTACTGCTGGTACAATGGAAGAAGTTTACAAACGTGCTGAATATGCTAAAGCTGTAGGTTCTATCATTATTATGATCGACT---TAGTTATGGGTTATACAGCAATTCAATCAATTGCATACTGGGCTCGTGACAATGA-TATGCTTTTAC--ATTTAC--ACCGT-GCAGG…
Otu00819;85;2;0;0;0;6;0;0;0;0;0;5;2;0;0;1;0;0;1;3;0;6;0;1;0;1;3;0;0;0;18;0;0;0;0;9;0;0;1;2;0;0;0;0;0;0;0;0;1;1;0;0;0;0;0;0;0;0;0;0;0;0;0;2;0;0;0;1;2;0;0;0;0;0;0;0;0;3;2;0;1;0;0;0;0;0;2;0;1;0;0;8;AGGTGAAGTTAAAGGTTCTTATTTAAACGTTACTGCAGCTACTATGGATGAGCTTTACAAACGTGCTGAGTACGCTAAAGCTGTAGGTTCTGTAATTATCATGATCGACT---TAGTATTAGGTTACACAGCTATTCAAAGTGCTGCTATCTGGGCTCGTG-AAATGA-TATGGTGTTAC--ACTTAC--ACCGT-GCAGGT-A…
Otu00820;85;5;0;0;0;5;0;0;0;0;0;5;0;0;0;0;0;1;1;0;0;0;0;0;0;1;0;0;0;0;5;0;0;0;0;3;0;0;0;2;0;0;0;0;0;0;0;0;0;0;0;0;0;0;0;0;0;0;0;0;0;1;0;6;0;0;1;0;0;0;0;0;0;0;0;0;0;4;1;0;2;11;0;0;2;1;6;0;1;1;0;20;AGGTGAAGTTAAAGGTTCATATTTAAACGTTACTGCAGCTACTATGGATGAGCTTTACAAACGTGCTGAGTACGCTAAAGCTGTAGGTTCTGTAATTATCATGATCGACT---TAGTATTAGGTTACACAGCTATTCAAAGTGCTGCTATCTGGGCTCGTG-AAATGA-TATGGTGTTAC--ACTTAC--ACCGT-GCAGGT-…
Otu00821;84;0;0;0;0;0;0;0;0;0;0;0;0;0;0;0;0;0;0;0;0;0;0;0;0;0;0;0;0;0;0;0;0;0;0;0;0;0;0;0;0;0;0;0;0;0;0;0;0;0;0;0;0;0;0;0;84;0;0;0;0;0;0;0;0;0;0;0;0;0;0;0;0;0;0;0;0;0;0;0;0;0;0;0;0;0;0;0;0;0;0;0;AGGTGAAGTAAAAGGTTCTTACTTAAACATCACTGCTGGTACAATGGAAGAAGTTTACGCTCGTGCAGAATATGCTAAAAGCCTTGGTTCTGTAATTGTTATGATCGATT---TAGTTATGGGCTACACAGCAATTCAAAGTGCTGCAATCTGGTCTCGTGCAAATGA-CATGATTTTAC--ATTTAC--ACCGT-GCTGGT-A…
Otu00822;84;1;4;0;0;0;4;0;0;0;0;0;0;0;0;0;0;1;0;1;0;0;0;0;0;0;3;0;0;0;0;0;0;0;0;0;0;0;0;0;0;0;0;0;0;0;0;0;0;1;0;0;13;1;1;0;0;0;0;0;0;0;19;0;0;0;4;0;0;0;0;0;0;0;0;0;0;1;8;2;0;2;0;0;0;11;1;6;0;0;0;0;AGGTGAAGTTAAAGGTTCTTACTTAAACGTAACTGCTGGAACTATGGACGAGGTTTATACTCGTGCAGAATATGCTAAACAAACAGGTACAGTAATTATCATGGTTGATT---TAGTACTTGGTTATACAGCAATCCAAAGTGCAGCAATCTGGGCTCGTGAAAACGA-TTTAATTATAC--ATTTAC--ATCGT-GCGGGT…
Otu00823;84;0;1;0;0;2;3;0;2;0;0;2;4;3;0;2;0;0;0;1;1;0;0;0;0;0;0;4;1;2;1;1;3;0;2;0;0;0;1;0;0;1;0;8;1;0;0;1;2;0;1;9;0;6;0;0;0;3;0;0;0;2;0;0;0;1;0;1;0;0;0;0;0;0;0;0;0;1;0;2;0;0;2;2;0;0;2;0;1;2;0;0;AGGTGAAGTTAAAGGTTCTTACTTAAACGTTACAGCAGCTACTCAAGAAGAAATTTACAAACGTGCTGAGTTTGGTAAAGAAATCGGTTCTGTAATTGTTATGATCGACT---TAGTTTTAGGTTACACAGCAATCCAAACAACTGCAATTTGGGCACGTGAAAATGA-CATGATTTTAC--ACTTAC--ACCGT-GCAGGT-AA…
Otu00824;84;10;0;0;0;0;0;0;0;0;35;9;0;0;0;0;0;0;1;2;0;0;0;0;0;0;0;0;0;0;0;0;0;0;0;0;0;0;0;0;0;0;0;0;0;0;0;0;0;0;0;0;0;0;0;0;0;0;0;0;0;1;0;0;0;0;0;0;0;0;0;0;0;0;0;0;0;0;2;0;0;0;0;0;0;2;1;0;0;21;0;0;AGGTGAAGTAAAAGGTTCATACTTAAACATTACAGGTGCTACAATGGAAGACGTTTACGAACGTGCTGAGTACGCTAAAGAAGTAGGTTCTGTAATTGTTATGATCGATT---TAGTAATGGGTTACACAGCAATTCAAAGTATTGCTTTATGGGCTCGTAAAAACGA-TATGCTTTTAC--ACTTAC--ACCGT-GCAGGT…
Otu00825;84;0;0;0;0;0;0;0;0;0;0;0;0;0;0;0;0;0;0;0;0;1;0;0;0;0;0;0;0;0;0;0;0;0;0;0;0;0;0;0;0;0;0;0;0;10;0;6;0;13;0;6;0;0;0;0;0;0;0;0;0;0;0;0;0;0;0;0;0;0;0;2;0;0;0;0;0;3;0;0;37;1;0;0;1;0;3;0;1;0;0;0;AGGTGAAGTAAAAGGTTCATACTTAAACATCACTGCTGGTACAATGGAAGAAGTTTACAAACGTGCTGAGTACGCTAAAGCAGTTGGATCTGTAATTGTTATGATTGACT---TAGTAATGGGTTACACAGCAATTCAAAGTTCTGCTGTATGGGCTCGTGAAAACGA-TATGCTTTTAC--ACTTAC--ACCGT-GCAGGT…
Otu00826;84;0;2;0;0;1;7;0;0;0;4;5;2;0;5;4;0;0;0;0;2;0;3;0;0;1;0;2;1;0;2;1;2;0;0;0;0;2;0;0;0;1;0;4;0;0;2;4;1;2;0;4;0;2;0;0;0;1;0;0;0;0;1;0;0;0;1;1;0;0;0;0;0;2;0;1;2;0;0;1;0;0;2;0;0;0;0;0;1;0;5;0;AGGTGAAGTAAAAGGTTCATACTTAAACGTTACAGCAGCTACTCAAGAAGAAATTTACAAACGTGCTGAGTTTGGTAAAGAAATCGGTTCTGTAATTGTTATGATCGACT---TAGTTTTAGGTTACACGGCAATCCAAACAACTGCAATTTGGGCACGTGAAAATGA-CATGATTTTAC--ACTTAC--ACCGT-GCAGGT-AA…
Otu00827;83;0;0;2;0;1;0;0;0;0;2;4;3;3;0;3;2;0;0;1;4;0;4;2;1;0;0;2;2;0;0;0;7;0;1;0;0;2;2;0;0;3;0;2;1;1;0;6;0;0;1;1;0;3;0;0;2;1;0;0;0;3;0;0;0;0;0;3;0;0;0;0;0;3;0;0;2;0;0;0;0;0;0;2;1;0;0;0;0;0;0;0;AGGTGAAGTTAAAGGTTCATATTTAAACGTTACAGCAGCTACTCAAGAAGAAATTTACAAACGTGCTGAGTTTGGTAAAGAAATCGGTTCTGTAATTGTTATGATCGACT---TAGTTTTAGGTTACACAGCAATCCAAACAACTGCAATTTGGGCACGTGAAAATGA-CATGATTTTAC--ACTTAC--ACCGT-GCAGGT-AA…
Otu00828;83;0;1;0;0;0;1;0;0;0;1;3;0;1;1;0;0;0;1;0;5;0;1;2;3;0;2;2;2;0;0;0;0;0;1;0;0;0;0;0;0;0;0;4;2;0;0;0;1;2;2;5;0;0;0;0;1;5;0;0;0;3;0;0;4;3;1;0;0;0;0;0;0;5;0;0;0;0;0;7;0;7;0;2;0;0;0;0;1;0;0;1;AGGTGAAGTTAAAGGTTCTTACTTAAACGTTACAGCAGCTACTCAAGAAGAAATTTACAAACGTGCTGAGTTTGGTAAAGAAATCGGTTCTGTAGTTGTTATGATCGACT---TAGTTTTAGGTTACACAGCAATCCAAACAACTGCAATTTGGGCACGTGAAAATGA-CATGATTTTAC--ACTTAC--ACCGT-GCAGGT-AA…
Otu00829;83;0;0;0;0;0;1;0;0;0;0;0;2;1;1;1;4;0;1;0;3;0;2;3;1;0;0;1;1;1;0;0;2;0;0;1;0;1;0;0;0;0;0;5;3;0;0;5;0;2;2;1;0;9;0;0;1;1;0;0;0;1;1;0;1;0;1;1;0;0;0;1;0;5;0;0;1;0;0;5;0;1;1;7;0;0;0;0;0;0;1;0;AGGTGAAGTAAAAGGTTCATACTTAAACGTTACAGCAGCTACTCAAGAAGAAATTTACAAACGTGCTGAGTTTGGTAAAGAAATCGGTTCTGTAATTGTTATGATCGACT---TAGTTTTAGGTTACACAGCAATCCAAACAACTGCAATTTGGGCACGTGAAAATGA-CATGATTTTAC--ACTTAC--ACCGT-GCAGGT-AA…
Otu00830;83;0;0;1;0;2;0;0;0;0;0;1;0;0;0;0;6;0;0;0;0;0;0;2;0;1;0;0;0;0;10;0;0;0;0;0;0;0;1;0;0;2;0;13;0;2;0;6;0;0;0;0;0;16;0;0;0;3;1;0;0;0;0;0;0;0;0;1;0;0;0;0;0;0;1;2;3;0;0;3;0;5;0;0;0;0;0;0;0;1;0;0;AGGTGAAGTTAAAGGTTCTTACTTAAACG-TACAGCAGCTACTCAAGAAGAAATTTACAAACGTGCTGAGTTTGGTAAAGAAATCGGTTCTGTAATTGTTATGATCGACT---TAGTTTTAGGTTACACAGCAATCCAAACAACTGCAATTTGGGCACGTGAAAATGA-CATGATTTTAC--ACTTAC--ACCGT-GCAGGT…
Otu00831;83;0;0;0;0;0;0;0;0;0;0;0;0;0;0;0;0;0;0;0;0;0;0;0;0;0;0;0;0;0;0;0;0;0;0;0;0;0;0;0;76;0;0;2;0;0;0;0;0;0;0;0;0;0;0;5;0;0;0;0;0;0;0;0;0;0;0;0;0;0;0;0;0;0;0;0;0;0;0;0;0;0;0;0;0;0;0;0;0;0;0;0;AGGTGAAGTAAAAGGTTCTTACTTAAACATTACAGCAGCTACTATGGAAGAAGTGTACAAACGTGCTGAGTACGCTAAAATGATTGGTTCTGTAATCGTTATGATCGATT---TAGTAATGGGTTACACAGCAATTCAAAGTATTGCTATTTGGGCTCGTGAAAACGA-TATGTTATTAC--ACTTAC--ACCGT-GCTGGT-A…
Otu00832;83;0;0;1;0;0;0;0;0;0;0;2;0;0;0;0;2;0;0;0;2;0;1;0;3;0;0;1;0;0;1;0;4;0;0;0;0;0;0;0;0;0;0;4;1;2;1;0;1;0;0;0;0;9;0;0;0;2;0;0;0;0;1;0;0;4;0;1;0;0;0;0;0;5;0;0;0;0;1;14;0;6;2;3;1;1;2;0;0;3;0;2;AGGTGAAGTTAAAGGTTCTTACTTAAACGTTACAGCAGCTACTCAAGAAGAAATTTACAAACGTGCTGAGTTTGGTAAAGAAATCGGTTCTGTAATTGTTATGATCGACT---TAGTTTTAGGTTACACAGCAATCCAAACAACTGCAATTTGGGCACGTGAAAATGA-CATGATTTTAC--ACTTAC--ACCGT-GCAGGT-A…
Otu00833;83;0;2;0;0;0;2;0;2;0;4;5;1;0;2;0;0;0;0;0;0;0;5;0;4;1;2;0;4;0;0;0;3;0;0;0;0;1;1;0;0;0;0;7;0;0;0;2;0;0;2;9;0;2;0;0;0;2;0;0;0;1;2;0;0;0;0;2;0;0;0;0;0;1;0;7;0;0;0;6;0;1;0;0;0;0;0;0;0;0;0;0;AGGTGAAGTTAAAGGTTCATACTTAAACGTTTACAGCAGCTACTCAAGAAGAAATTTACAAACGTGCTGAGTTTGGTAAAGAAATCGGTTCTGTAATTGTTATGATCGACT--TAGTTTTAGGTTACACAGCAATCCAAACAACTGCAATTTGGGCACGTGAAAATGA-CATGATTTTAC--ACTTAC--ACCGT-GCAGGT-AA…
Otu00834;82;0;0;0;0;0;0;0;0;0;0;0;0;0;0;0;0;0;6;0;0;0;0;0;0;0;0;0;0;0;0;0;0;0;0;1;0;0;0;0;0;0;0;0;0;0;0;0;0;0;4;0;0;0;0;0;0;0;0;0;0;0;0;0;0;0;0;0;0;0;0;0;0;0;0;0;0;58;0;0;0;0;0;0;0;0;1;0;0;0;0;12;AGGTGAAGTAAAAGGTTCATACTTAAACG-TACAGCAGCTACAATGGAAGATGTATACAAACGTGCTGAGTATGCTAAAATGATCGGTTCTGTAATTATCATGATCGATT---TAGTAATGGGTTACACTGCAATTCAATCAATTGCTTACTGGGCTCGTGAAAATGA-TATGATTTTAC--ATTTAC--ACCGT-GCTGGT-…
Otu00835;82;0;0;0;0;0;0;0;0;0;0;0;0;17;4;0;1;0;0;0;0;0;0;0;1;0;0;0;0;20;0;0;0;0;0;0;0;0;0;0;0;0;0;0;0;0;0;0;0;0;0;0;0;18;0;0;0;0;0;0;19;0;0;1;0;0;0;0;0;0;0;0;0;0;0;0;0;0;0;1;0;0;0;0;0;0;0;0;0;0;0;0;AGGTGAAGTAAAAGGTTCTTACTTAAACATTACAGCTGGTACGATGGAAGAAGTTTATGTACGTGCAGAATATGCGAAAGCAGTTGGTTCTGTAATCGTTATGATCGATT---TAGTTATGGGTTACACAGCAATTCAAAGTGCTGCTGTTTGGTCTCGTAACAACGA-TATGATCTTAC--ACTTAC--ATCGT-GCAGG…
Otu00836;82;0;0;0;0;1;0;0;1;0;1;2;3;0;0;0;0;2;0;2;0;0;7;0;1;0;0;1;0;0;0;0;0;0;1;0;5;0;0;0;9;0;0;0;0;0;3;1;2;0;0;0;0;0;0;0;0;0;1;0;0;3;0;5;0;10;0;0;0;0;0;0;0;0;0;0;0;0;0;0;0;0;1;0;20;0;0;0;0;0;0;0;AGGTGAAGTTAAAGGTTCATATTTAAACATCACTGCAGGTACAATGGAAGAAGTTTACAAACGTGCTGAGTATGCAAAAGCAGTAGGTTCTGTAATTGTAATGATCGATT---TAGTTATGGGCTACACAGCAATTCAAAGTGCTGCTCTTTGGGCTCGTGAAAACGA-TATGTTATTAC--ACTTAC--ACCGT-GCAGGT-…
Otu00837;82;0;0;0;0;0;0;0;0;0;0;0;1;0;0;0;0;0;0;0;0;0;0;0;0;0;0;9;0;0;0;65;0;0;0;0;0;0;0;0;0;0;0;0;0;0;0;0;0;0;0;0;0;0;0;0;0;0;0;0;0;0;0;0;0;0;0;0;0;0;0;0;0;0;0;0;0;0;0;0;0;0;0;0;0;0;1;2;4;0;0;0;AGGTGAAGTAAAAGGTTCTTACTTAAACATCACTGCTGGTACTATGGAAGAAGTTTACACACGTGCTAACTACGCAAAATCAGTAGGTTCTGTAATTGTTATGATCGATT---TAGTTATGGGTTATACAGCAATTCAAAGTTCTGCTATTTGGGCTCGTAATAACGA-TATGATCTTAC--ATTTAC--ACCGT-GCAGGT-A…
Otu00838;82;0;1;0;0;1;0;0;0;0;1;0;2;2;0;2;2;0;0;0;2;0;3;1;1;0;1;0;0;0;0;0;5;0;0;0;0;2;0;0;0;1;0;0;0;0;2;1;0;0;0;1;0;5;0;0;3;5;1;0;0;4;0;0;3;3;2;6;0;0;0;0;0;1;0;2;1;0;1;1;0;6;4;1;0;0;1;0;0;0;0;1;AGGTGAAGTAAAAGGTTCATACTTAAACGTTACAGCAGCTACTCAAGAAGAAATTTACAAACGTGCTGAGTTTGGTAAAGAAATCGGTTCTGTAATTGTTATGATCGACT---TAGTTTTAGGTTACACAGCAATCCAAACAACTGCAATTTGGGCACGTGAAAATGA-CATGATTTTAC--ACTTAC--ACCGT-GCAGGT-AA…
Otu00839;82;10;0;2;4;2;0;0;0;1;8;0;6;0;1;13;0;10;0;0;0;0;0;0;0;1;0;1;2;0;0;0;1;10;0;2;0;0;0;0;0;0;0;0;0;0;0;0;2;0;0;0;0;0;0;0;0;1;0;1;0;0;0;0;0;0;1;0;0;0;0;0;0;0;0;0;0;0;0;0;0;0;2;0;0;0;0;0;0;1;0;0;AGGTGAAGTTAAAGGTTCTTACTTAAACATCACTGCAGGTACAATGGAAGAAGTTTACAAACGAGCTGAGTATGCAAAAGCTGTTGGCTCAATCATTGTTATGATCGATT---TAGTAATGGGTTATACGGCCATTCAAAGTGCAGCAATTTGGTCTCGTGATAACGA-TATGTTATTAC--ATTTAC--ATAGA-GCAGG…
Otu00840;82;0;0;0;0;0;0;0;0;0;0;0;0;0;0;0;0;0;0;0;0;0;0;0;0;0;0;0;0;0;0;0;0;0;0;0;6;0;0;0;0;0;0;0;2;1;0;0;3;0;0;0;0;0;0;0;0;0;0;0;0;0;0;0;0;0;0;0;0;2;54;0;14;0;0;0;0;0;0;0;0;0;0;0;0;0;0;0;0;0;0;0;AGGTGAAGTTAAAGGTTCATATTTAAACGTTACAGGTGCTACAATGGAAGACGTTTACGAACGTTCTGAGTACGCTAAAGAAGTTGGTTCTGTAATTATCATGATCGATT---TAGTAATGGGTTACACAGCAATTCAAAGTATTGCGTTATGGGCTCGTAAAAACGA-TATGATTTTAC--ACTTAC--ACCGT-GCGGGT-…
Otu00841;81;0;0;1;0;2;0;0;0;0;0;1;0;0;0;2;0;0;0;0;3;0;0;1;1;0;0;2;0;0;0;0;3;0;0;1;0;0;0;0;0;0;0;0;0;0;1;0;0;0;0;1;0;9;0;0;0;4;4;0;0;2;1;0;0;3;0;2;1;0;0;0;0;5;0;4;1;0;1;0;0;6;6;3;0;0;0;0;0;1;0;9;AGGTGAAGTAAAAGGTTCATACTTAAACGTTACAGCAGCTACTCAAGAAGAAATTTACAAACGTGCTGAGTTTGGTAAAGAAATCGGTTCTGTAATTGTTATGATCGACT---TAGTTTTAGGTTACACAGCAATCCAAACGACTGCAATTTGGGCACGTGAAAATGA-CATGATTTTAC--ACTTAC--ACCGT-GCAGGT-AA…
Otu00842;81;0;0;1;0;0;2;0;0;1;6;3;2;1;2;0;0;0;0;0;0;0;2;3;1;1;2;4;3;0;1;2;2;0;0;0;1;1;0;0;0;0;0;7;0;0;0;1;0;2;2;0;0;3;0;0;0;6;0;0;0;1;0;0;1;2;2;1;0;0;0;0;0;0;0;2;1;0;0;4;0;0;1;0;2;0;0;0;0;1;0;1;AGGTGAAGTTAAAGGTTCATATTTAAACGTTACAGCAGCTACTCAAGAAGAAATTTACAAACGTGCTGAGTTTGGTAAAGAAATCGGTTCTGTAATTGTTATGATCGACT---TAGTTTTAGGTTACACAGCAATCCAAACAACTGCAATTTGGGCACGTGAAAATGA-CATGATTTTAC--ACTTAC--ACCGT-GCAGGT-AA…
Otu00843;81;0;0;1;0;0;0;0;0;0;0;0;0;0;0;0;0;0;0;34;0;0;0;5;0;3;8;5;0;2;0;0;0;6;0;3;0;0;0;0;0;0;0;0;0;0;0;0;0;0;0;0;0;0;0;0;0;0;0;0;0;0;0;0;0;0;0;0;0;0;0;0;0;0;0;0;0;0;0;0;0;1;0;0;0;2;0;6;0;2;0;3;AGGTGAAGTAAAAGGTTCATACTTAAACGTTACTGCAGCTACTATGGATGAACTTTACAAAACGTGCTAACTACGCTAAAGCTGTAGGTTCTGTAATTATCATGATCGACT--TAGTATTAGGTTACACAGCTATTCAAAGTGCTGCTATCTGGTCTCGTGAAAACGA-TATGGTATTAC--ACTTAC--ACCGT-GCAGGT-A…
Otu00844;81;0;0;0;0;0;2;0;1;0;0;2;0;1;1;0;1;0;0;0;1;0;0;1;0;0;0;0;3;0;0;0;0;0;0;0;0;0;0;0;0;0;0;0;0;0;1;1;0;1;0;0;0;11;0;0;0;8;2;0;0;1;0;0;2;5;2;2;0;0;0;0;0;6;0;4;0;0;0;8;0;5;5;0;0;1;0;0;0;0;3;0;AGGTGAAGTTAAAGGTTCATATTTAAACGTTACAGCAGCTACTCAAGAAGAAATTTACAAACGTGCTGAGTTTGGTAAAGAAATCGGTTCTGTAATTGTTATGATCGACT---TAGTTTTAGGTTACACAGCAATCCAAACAACTGCAATTTGGGCACGTGAAAATGA-CATGATTTTAC--ACTTAC--ACCGT-GCAGGT-A…
Otu00845;81;0;2;0;0;0;0;0;0;0;0;0;0;0;5;0;0;0;0;0;2;0;0;2;1;0;1;2;0;0;0;0;0;0;0;0;0;0;0;0;0;0;0;0;0;1;0;3;0;0;0;2;0;7;0;1;0;2;0;0;0;4;2;0;2;0;0;3;0;0;0;1;0;5;0;1;3;1;3;10;0;3;3;6;0;0;0;0;1;1;0;1;AGGTGAAGTTAAAGGTTCTTACTTAAACGTTACAGCAGCTACTCAAGAAGAAATTTACAAACGTGCTGAGTTTGGTAAAGAAATCGGTTCTGTAATTGTTATGATCGACT---TAGTTTTAGGTTACACAGCAATCCAAACAACTGCAATTTGGGCACGTGAAAATGA-CATGATTTTAC--ACTTAC--ACCGT-GCAGGT-A…
Otu00846;81;0;0;0;0;0;0;4;0;0;0;0;4;0;0;0;0;0;0;0;0;0;8;0;1;0;0;0;0;0;0;0;0;0;0;0;2;0;0;0;0;0;0;0;0;0;0;0;0;0;0;0;0;0;0;0;0;0;3;0;0;0;0;4;0;0;0;0;0;0;0;0;0;0;0;0;6;0;0;0;0;0;0;0;0;0;0;0;0;0;49;0;AGGTGAAGTTAAAGGTTCATACTTAAACGTTACAGCTGCGACTATGGAAGAAATCTACAAACGTTGTGAGTATGCTAAAGAAGTAGGTTCTGTAATTGTAATGATCGATT---TAGTTATGGGTTATACAGCAATTCAAAGTACTGCTATTTGGGCTCGTGAAAACGA-TATGCTTTTAC--ATTTAC--ACCGT-GCAGGT-A…
Otu00847;81;0;2;0;0;0;3;0;0;0;6;1;1;0;0;0;0;0;0;0;0;0;0;1;0;0;0;0;0;0;0;0;0;0;0;0;0;0;0;0;0;0;0;1;0;0;0;1;0;0;0;0;0;0;0;0;2;0;0;0;0;2;0;38;4;0;0;0;0;0;0;0;0;0;0;0;0;0;0;3;0;1;3;0;0;2;2;6;0;2;0;0;AGGTGAAGTTAAAGGTTCATATTTAAACG-TACAGCTGCTACTATGGAAGAAATCTACAAACGTTGTGAGTATGCTAAAGAAGTAGGTTCTGTAATTGTGATGATCGATT---TAGTAATGGGTTACACCGCAATTCAAAGTACTGCTATTTGGGCTCGTGAAAATGA-TATGCTTTTAC--ATTTAC--ACCGT-GCAGGC-A…
Otu00848;81;0;0;0;0;0;0;0;0;0;0;0;0;0;0;0;0;0;0;0;0;4;0;0;0;0;0;0;0;0;0;0;0;0;0;0;12;0;0;0;0;0;2;0;0;0;3;0;9;0;0;0;0;0;0;0;0;0;0;0;0;0;0;0;0;0;0;0;0;0;3;0;18;0;30;0;0;0;0;0;0;0;0;0;0;0;0;0;0;0;0;0;AGGTGAAGTTAAAGGTTCTTATTTAAACGTTACAGGTGCTACAATGGAAGACGTTTTACGAACGTTCTGAGTACGCTAAAGAAGTTGGTTCTGTAATTATCATGATCGATT--TAGTTATGGGTTACACAGCAATTCAAAGTATTGCTTTATGGGCTCGTAAAAACGA-TATGATTTTAC--ACTTAC--ACCGT-GCGGGT…
Otu00849;81;0;0;0;0;0;0;0;0;0;0;0;0;0;0;0;0;0;0;2;0;0;0;0;37;0;0;0;0;0;3;0;0;0;0;0;3;0;0;0;0;0;0;0;0;0;15;0;1;0;0;0;0;0;0;0;0;0;0;0;0;0;0;0;0;0;0;0;0;0;0;0;0;0;0;0;0;5;3;0;0;1;0;0;1;0;0;0;0;0;9;1;AGGTGAAGTTAAAGGTTCATATTTAAACATCACAGCAGCTACTATGGAAGAAGTTTACAAACGTGCAGAGTACGCTAAAATGGTTGGTTCTGTAATCGTTATGATCGATT---TAGTAATGGGCTACACAGCAATCCAAAGTATTGCTTTATGGGCTCGTGAAAACGA-TATGGTATTAC--ATTTAC--ACCGT-GCTGGT-…
Otu00850;81;0;0;20;2;0;0;0;15;5;0;0;0;0;5;0;0;0;0;0;0;0;0;0;0;0;1;0;0;1;0;0;0;0;0;0;0;0;0;0;0;0;0;0;0;0;0;0;0;0;0;0;0;1;11;0;0;2;0;15;0;0;0;0;0;1;0;0;0;0;0;0;0;0;0;0;0;0;0;0;0;0;2;0;0;0;0;0;0;0;0;0;AGGTGAAGTTAAAGGTTCTTATTTAAACGTTTACTGCAGCTACTCAAGAAGAAATTTACAAACGTGCTGAGTTTGCTAAAGAAATCGGTTCTGTTATTATTATGGTTGATT--TAGTATTAGGTTACACAGCAATTCAAACAACAGCAATTTGGGCACGTGAAAACGA-CATGATTTTAC--ATTTAC--ACCGT-GCAGG…
Otu00851;81;0;0;0;0;0;0;0;0;0;0;0;0;0;0;0;0;0;0;0;0;0;0;2;0;1;0;0;0;0;0;0;0;0;0;0;0;0;0;0;0;0;0;0;0;0;0;0;2;0;0;0;0;0;3;0;0;0;0;0;0;0;0;0;0;0;0;0;0;0;0;0;0;0;0;0;0;0;0;0;0;6;61;0;6;0;0;0;0;0;0;0;AGGTGAAGTTAAAGGTTCATACTTAAACATCACTGCTGGTACAATGGAAGAAGTATACAAACGTGCTGAATATGCTAAAGCAGTTGGTTCTGTAATTGTTATGATCGACT---TAGTTATGGGTTACACAGCAATTCAAAGTTCTGCTATATGGGCTCGTGATAACGA-TATGCTTTTAC--ACTTAC--ACCGT-GCAGGT-A…
Otu00852;81;0;0;0;0;0;0;0;0;0;0;4;0;0;0;0;2;0;0;0;7;0;2;1;2;0;0;0;0;0;0;0;0;0;1;0;0;0;0;0;0;0;0;1;0;0;0;2;0;0;0;4;0;0;1;0;3;1;0;0;0;4;0;0;0;1;0;0;0;0;0;0;0;9;0;1;0;2;5;9;0;5;0;5;0;0;1;0;1;1;0;6;AGGTGAAGTAAAAGGTTCATACTTAAACGTTACAGCAGCTACTCAAGAAGAAATTTACAAACGTGCTGAGTTTGGTAAAGAAATCGGTTCTGTAATTGTTATGATCGACT---TAGTTTTAGGTTACACAGCAATCCAAACAACTGCAATTTGGGCACGTGAAAATGA-CATGATTTTAC--ACTTAC--ACCGT-GCAGGT-AA…
Otu00853;81;0;1;0;0;5;1;0;1;0;4;2;3;0;0;1;0;0;0;0;1;0;3;2;0;0;0;4;2;0;1;1;4;0;0;1;1;1;0;0;0;0;0;3;1;0;4;0;0;1;4;1;0;0;0;0;0;3;1;0;0;0;0;0;1;3;0;2;0;0;0;0;0;3;0;3;1;0;3;2;0;2;0;0;1;0;1;0;0;2;0;0;AGGTGAAGTAAAAGGTTCATACTTAAACGTTACAGCAGCTACTCAAGAAGAAATTTACAAACGTGCTGAGTTTGGTAAAGAAATCGGTTCTGTAATTGTTATGATCGACT---TAGTTTTAGGTTACACAGCAATCCAAACAACTGCAATTTGGGCACGTGAAAATGA-CATGATTTTAC--ACTTAC--ACCGT-GCAGGT-AA…
Otu00854;81;0;0;0;0;0;0;11;0;0;0;0;13;0;0;0;0;0;0;0;0;0;20;1;0;0;0;0;0;0;0;0;0;0;8;0;1;0;0;0;3;0;0;1;0;3;1;0;0;0;2;0;0;0;0;0;0;0;1;0;0;0;0;2;0;0;0;0;0;0;0;0;0;0;0;0;0;0;0;0;0;0;0;4;0;0;0;0;0;0;10;0;AGGTGAAACTAAAGGTTCATACTTAAACGTTACAGCTGCGACTATGGAAGAAATCTACAAACGTTGTGAGTATGCTAAAGAAGTAGGTTCTGTAATTGTAATGATCGATT---TAGTTATGGGTTATACAGCAATTCAAAGTACTGCTATTTGGGCTCGTGAAAACGA-TATGCTTTTAC--ATTTAC--ACCGT-GCAGG…
Otu00855;81;0;0;0;0;0;0;0;0;0;0;4;1;0;1;0;0;0;0;1;1;0;2;0;0;0;0;0;0;0;0;0;0;0;0;0;1;0;2;0;0;0;0;2;0;0;0;2;0;2;0;0;0;12;0;0;3;5;0;0;0;3;1;0;3;5;1;6;0;0;0;0;0;6;0;0;2;1;2;5;0;1;1;2;0;0;2;0;0;0;0;1;AGGTGAAGTAAAAGGTTCATACTTAAACGTTACAGCAGCTACTCAAGAAGAAATTTACAAACGTGCTGAGTTTGGTAAAGAAATCGGTTCTGTAATTGTTATGATCGACT---TAGTTTTAGGTTACACAGCGATCCAAACAACTGCAATTTGGGCACGTGAAAATGA-CATGATTTTAC--ACTTAC--ACCGT-GCAGGT-A…
Otu00856;80;0;0;0;0;0;0;0;0;0;0;0;0;0;0;0;0;0;9;0;0;0;0;0;0;3;0;62;0;0;0;0;0;0;0;0;1;0;0;0;0;0;0;0;0;0;0;0;3;0;0;0;0;0;0;0;0;0;0;0;0;0;0;0;0;0;0;0;0;0;0;0;0;0;0;0;0;1;0;0;0;0;0;1;0;0;0;0;0;0;0;0;AGGTGAAGTTAAAGGTTCTTACTTAAACATCACTGCAGGTACAATGGAAGAAGTTTACAAACGTGCTGAATACGCTAAAGCAGTAGGTTCTGTAATCGTAATGATCGACT---TAGTAATGGGTTACACAGCAATTCAAAGTGCAGCAATCTGGGCTCGTGAAAACGA-CATGCTTTTAC--ACTTAC--ACCGT-GCAGGT-A…
Otu00857;80;0;0;0;0;5;3;0;0;0;1;4;3;0;0;2;2;0;0;2;3;1;3;7;0;1;0;0;0;0;0;0;7;0;0;0;0;3;4;0;0;0;0;4;0;0;1;0;0;0;0;6;0;1;0;0;2;1;0;0;0;2;0;0;1;0;0;0;0;0;0;0;0;0;0;2;2;0;2;0;0;2;1;0;0;0;0;1;0;0;1;0;AGGTGAAGTAAAAGGTTCATACTTAAACGTTACAGCAGCTACTCAAGAAGAAATTTACAAACGTGCTGAGTTTGGTAAAGAAATCGGTTCCGTAATTGTTATGATCGACT---TAGTTTTAGGTTACACAGCAATCCAAACAACTGCAATTTGGGCACGTGAAAATGA-CATGATTTTAC--ACTTAC--ACCGT-GCAGGT-AA…
Otu00858;80;0;0;0;0;1;0;0;0;0;0;0;0;0;0;1;2;0;0;0;2;0;0;0;0;0;1;0;0;0;0;1;0;0;0;0;0;0;0;0;0;0;0;0;0;0;0;3;0;0;0;2;0;8;0;0;4;7;2;0;0;5;0;0;0;8;0;4;0;0;0;0;0;0;0;0;1;2;0;7;0;7;0;0;0;0;0;0;0;5;4;3;AGGTGAAGTTAAAGGTTCTTACTTAAACGTTACAGCAGCTACTCAAGAAGAAATTTACAAACGTGCTGAGTTTGGTAAAGAAATCGGTTCTGTAATTGTTATGATCGACT---TAGTTTTAGGTTACACAGCAATCCAAACAACTGCAATTTGGGCACGTGAAAATGA-CATGATTTTAC--ACTTAC--ACCGT-GCAGGT-AA…
Otu00859;80;0;0;0;0;11;0;0;0;0;0;1;0;0;0;0;0;1;1;1;0;0;0;0;0;0;1;0;0;0;6;0;0;0;0;4;0;0;0;2;0;0;0;0;0;0;1;0;2;0;0;0;1;0;0;0;0;0;0;0;0;1;0;0;0;0;0;0;0;0;0;0;0;0;0;0;0;5;0;0;1;13;0;0;0;0;0;3;3;0;0;22;AGGTGAAG-TAAAGGTTCTTACTTAAACGTTACTGCAGCTACTATGGATGAGCTTTACAAACGTGCTGAGTACGCTAAAGCTGTAGGTTCTGTAATTATCATGATCGACT---TAGTATTAGGTTACACAGCTATTCAAAGTGCTGCTATCTGGGCTCGTGAAAATGA-TATGGTGTTAC--ACTTAC--ACCGT-GCAGGT…
Otu00860;80;0;1;0;0;0;2;0;0;0;1;1;0;1;2;4;0;0;0;0;6;0;1;0;1;0;1;1;0;0;1;0;9;0;3;0;0;0;0;0;0;0;0;3;2;0;0;2;0;0;1;1;0;0;0;0;0;2;3;0;0;2;0;0;0;2;0;1;0;0;0;4;0;4;0;0;1;0;1;4;0;3;4;3;0;0;0;0;1;1;0;0;AGGTGAAGTTAAAGGTTCATATTTAAACGTTACAGCAGCTACTCAAGAAGAAATTTACAAACGTGCTGAGTTTGGTAAAGAAATCGGTTCTGTAATTGTTATGATCGACT---TAGTTTTAGGTTACACAGCAATCCAAACAACTGCAATTTGGGCACGTGAAAATGA-CATGATTTTAC--ACTTAC--ACCGT-GCAGGT-AA…
Otu00861;80;0;0;3;0;0;0;2;0;0;0;1;1;0;0;0;2;0;0;0;0;0;8;0;0;0;1;6;0;0;0;0;0;0;0;0;3;0;0;0;2;1;0;0;3;0;2;2;0;0;2;4;0;0;0;8;5;0;0;2;2;0;0;0;0;9;0;0;0;0;0;0;0;0;0;0;0;0;0;0;0;0;0;0;0;0;10;0;0;0;1;0;AGGTGAAACTAAAGGTTCTTACTTAAACATCACAGCAGCTACTATGGAAGAAGTGTACAAACGTGCAGAATACGCTAAAATGGTTGGTTCTGTAATCGTTATGATCGATT---TAGTAATGGGTTACACAGCAATTCAAAGTATTGCTTTATGGGCTCGTGAAAACGA-TATGGTATTAC--ACTTAC--ACCGT-GCTGGT-A…
Otu00862;80;0;0;0;0;1;0;0;0;0;0;3;1;0;2;0;0;0;0;0;3;0;2;0;2;0;0;0;5;0;3;1;2;0;0;0;0;2;0;0;0;0;0;1;0;0;0;0;1;1;3;1;0;10;1;1;0;1;0;0;0;0;0;0;0;3;1;8;0;0;0;1;0;3;0;3;0;0;1;3;0;1;0;5;0;0;1;0;0;1;0;2;AGGTGAAGTTAAAGGTTCATATTTAAACGTTACAGCAGCTACTCAAGAAGAAATTTACAAACGTGCTGAGTTTGGTAAAGAAATCGGTTCTGTAATTGTTATGATCGACT---TAGTTTTAGGTTACACAGCAATCCAAACAACTGCAATTTGGGCACGTGAAAATGA-CATGATTTTAC--ACTTAC--ACCGT-GCAGGT-A…
Otu00863;80;0;0;0;0;0;0;0;0;0;0;0;0;0;0;0;0;0;1;0;0;0;0;3;5;1;1;2;0;0;0;0;0;7;0;0;10;0;0;0;0;6;0;0;0;1;0;0;0;0;1;0;0;0;0;0;0;0;0;0;0;0;0;0;0;0;1;0;0;0;0;0;1;0;0;2;0;0;0;0;1;6;4;14;3;0;1;3;0;1;0;5;AGGTGAAGTAAAAGGTTCTTACTTAAACATCACTGCTGGTACAATGGAAGAAGTATACAAACGTGCTGAGTATGCTAAAGCAGTTGGTTCTGTAATTGTTATGATCGACT---TAGTTATGGGTTACACAGCAATTCAAAGTTCTGCTGTATGGGCTCGTGATAACGA-TATGCTTTTAC--ACTTAC--ACCGT-GCAGGT-…
Otu00864;80;0;1;1;0;1;2;0;0;3;1;2;2;1;1;2;0;0;1;1;7;0;2;0;0;0;1;0;2;0;0;0;4;0;0;0;0;1;0;0;0;0;0;9;0;0;0;3;1;1;2;9;0;4;0;0;0;0;0;0;0;3;0;0;1;0;0;1;0;0;0;1;0;1;0;1;0;0;0;2;0;2;1;2;0;0;0;0;0;0;0;0;AGGTGAAGTTAAAGGTTCTTACTTAAACGTTACAGCAGCTACTCAAGAAGAAATTTACAAACGTGCTGAGTTTGGTAAAGAAATCGGTTCTGTAATTGTTATGATCGACT---TAGTTTTAGGTTACACAGCAATCCAAACAACTGCAATTTGGGCACGTGAAAATGA-CATGATTTTAC--ACTTAC--ACCGT-GCAGGT-AA…
Otu00865;80;0;0;0;0;0;0;0;0;0;0;0;0;0;0;0;0;0;0;0;0;0;0;9;0;25;0;0;0;0;0;0;0;0;0;0;0;0;0;0;0;0;0;0;0;0;0;0;0;0;0;0;0;0;1;0;0;0;0;0;0;0;0;0;0;0;0;0;0;0;0;0;0;0;0;0;0;0;0;0;0;3;34;2;2;1;1;0;0;1;0;1;AGGTGAAGTTAAAGGTTCATACTTAAACATCACTGCTGGTACAATGGAAGAAGTATACAAACGTGCTGAATATGCTAAAGCAGTTGGTTCTGTAATTGTTATGATCGACT---TAGTTATGGGTTACACAGCAATTCAAAGTTCTGCTATATGGGCTCGTGATAACGA-TATGCTTTTAC--ACTTAC--ACCGT-GCAGGT-…
Otu00866;80;0;0;0;0;0;1;0;0;0;0;1;0;0;0;2;1;0;0;0;0;0;0;2;0;0;0;1;1;0;2;0;1;0;0;0;0;0;0;0;0;0;0;0;0;2;1;0;0;1;0;0;0;3;0;1;3;8;0;0;0;1;1;0;3;3;0;6;0;0;0;0;0;5;0;0;3;1;2;10;0;6;1;4;1;0;0;0;0;2;0;0;AGGTGAAGTTAAAGGTTCATATTTAAACGTTACAGCAGCTACTCAAGAAGAAATTTACAAACGTGCTGAGTTTGGTAAAGAAATCGGTTCTGTAATTGTTATGATCGACT---TAGTTTTAGGTTACACAGCAATCCAAACAACTGCAATTTGGGCACGTGAAAATGA-CATGATTTTAC--ACCTAC--ACCGT-GCAGGT-A…
Otu00867;80;0;0;0;0;0;0;0;0;0;2;1;2;0;0;2;0;0;0;0;3;0;2;0;0;0;0;0;0;0;1;1;0;0;0;0;0;0;0;0;0;0;0;2;0;0;0;0;0;0;0;0;0;7;0;0;1;7;0;0;0;6;1;0;1;3;2;7;0;0;0;0;0;1;1;1;5;0;3;3;0;2;7;2;1;0;2;0;1;0;0;0;AGGTGAAGTTAAAGGTTCATATTTAAACGTTACAGCAGCTACTCAAGAAGAAATTTACAAACGTGCTGAGTTTGGTAAAGAAATCGGTTCTGTAATTGTTATGATCGACT---TAGTTTTAGGTTACACAGCAATCCAAACAACTGCAATTTGGGCACGTGAAAGTGA-CATGATTTTAC--ACTTAC--ACCGT-GCAGGT-AA…
Otu00868;79;0;0;0;0;0;0;0;0;0;0;0;0;0;0;0;0;0;0;0;0;0;0;0;0;0;0;0;0;0;0;0;0;0;0;0;0;0;0;0;79;0;0;0;0;0;0;0;0;0;0;0;0;0;0;0;0;0;0;0;0;0;0;0;0;0;0;0;0;0;0;0;0;0;0;0;0;0;0;0;0;0;0;0;0;0;0;0;0;0;0;0;AGGTGAAGTTAAAGGTTCTTATTTAAACATTACAGGCGCTACAATGGAAGACGTTTTACGAACGTGCTGAATATGCTAAAGAAGTAGGTTCTGTAATTGTTATGATCGATT--TAGTAATGGGTTATACTGCAATTCAAAGTATTGCTTACTGGGCTCGTAATAATGA-CATGCTTTTAC--ACTTAC--ACCGT-GCGGGT-A…
Otu00869;79;0;1;3;0;2;0;0;0;0;3;3;3;0;6;2;2;0;0;0;1;0;2;1;4;1;2;0;1;0;1;0;1;0;0;0;0;0;9;0;0;0;0;4;1;0;4;1;0;0;3;5;0;0;0;0;0;0;0;0;0;1;0;0;1;0;0;0;0;0;0;0;0;2;0;1;0;1;0;0;0;0;1;0;0;0;1;1;0;2;1;1;AGGTGAAGTAAAAGGTTCATACTTAAACGTTACAGCAGCTACTCAAGAAGAAATTTACAAACGTGCTGAGTTTGGTAAAGAAATCGGTTCTGTAATTGTTATGATCGACT---TAGTTTTAGGTTACACAGCAATCCAAACAACTGCAATTTGGGCACGTGAAAATGA-CGTGATTTTAC--ACTTAC--ACCGT-GCAGGT-AA…
Otu00870;79;0;0;0;0;0;0;0;0;0;0;0;0;0;0;0;0;0;0;0;0;0;0;0;0;0;0;0;0;0;0;0;0;0;0;0;0;0;0;0;0;0;79;0;0;0;0;0;0;0;0;0;0;0;0;0;0;0;0;0;0;0;0;0;0;0;0;0;0;0;0;0;0;0;0;0;0;0;0;0;0;0;0;0;0;0;0;0;0;0;0;0;AGGTGAAGTAAAAGGTTCTTACTT--ACATCACTGCAGGTACAATGGAAGAAGTGTACAAACGTGCTGAGTACGCTAAATCTGTAGGTTCTGTAATTGTAATGATTGACT---TAGTAATGGGTTACACAGCAATTCAAAGTGCTGCATACTGGGCTCGTGAAAATGA-CATGATTTTAC--ACTTAC--ACCGT-GCAGGT-A…
Otu00871;79;0;0;0;0;0;0;0;0;0;0;3;0;1;1;0;0;0;0;0;0;0;0;1;0;0;0;1;0;0;1;0;1;0;0;1;0;2;0;0;0;0;0;2;0;0;0;1;0;0;0;0;0;10;1;0;1;5;4;0;0;4;1;0;0;3;1;8;0;0;0;0;0;8;0;0;1;0;4;0;0;4;3;1;0;0;0;0;0;2;0;3;AGGTGAAGTAAAAGGTTCATACTTAAACGTTACAGCAGCTACTCAAGAAGAAATTTACAAACGTGCTGAGTTTGGTAAAGAAATCGGTTCTGTAATTGCTATGATCGACT---TAGTTTTAGGTTACACAGCAATCCAAACAACTGCAATTTGGGCACGTGAAAATGA-CATGATTTTAC--ACTTAC--ACCGT-GCAGGT-A…
Otu00872;79;0;0;0;0;0;0;0;1;0;0;0;0;2;4;0;0;0;0;0;1;0;0;2;2;0;0;2;0;0;0;0;2;0;0;0;0;0;2;0;0;0;0;3;1;0;2;1;1;0;0;0;0;7;0;0;0;1;1;0;0;4;0;0;0;5;1;5;0;0;0;1;0;0;0;0;4;0;2;8;0;2;5;4;1;0;0;0;0;1;0;1;AGGTGAAGTTAAAGGTTCTTACTTAAACGTTACAGCAGCTACTCAAGAAGAGATTTACAAACGTGCTGAGTTTGGTAAAGAAATCGGTTCTGTAATTGTTATGATCGACT---TAGTTTTAGGTTACACAGCAATCCAAACAACTGCAATTTGGGCACGTGAAAATGA-CATGATTTTAC--ACTTAC--ACCGT-GCAGGT-AA…
Otu00873;79;0;1;0;0;0;0;0;0;0;2;1;0;2;3;1;0;0;0;0;2;0;2;0;2;2;2;1;1;1;2;1;1;0;2;0;0;1;0;0;0;1;0;2;0;0;1;0;0;0;1;3;0;2;0;1;0;4;1;1;0;1;0;0;1;0;0;0;1;0;0;0;0;9;0;1;0;3;1;0;0;5;3;0;0;0;0;1;0;1;2;3;AGGTGAAGTTAAAGGTTCATATTTAAACGTTACAGCAGCTACTCAAGAAGAAATTTACAAACGTGCTGAGTTTGGTAAAGAAATCGGTTCTGTAATTGTTATGATCGACT---TAGTTTTAGGTTACACAGCAATCCAAACAACTGCAATCTGGGCACGTGAAAATGA-CATGATTTTAC--ACTTAC--ACCGT-GCAGGT-AA…
Otu00874;79;0;0;0;0;0;0;0;0;0;0;0;0;0;0;0;0;1;0;0;0;0;1;2;1;0;0;0;0;0;0;0;0;0;32;0;0;0;0;0;1;0;0;0;0;0;2;0;0;38;0;0;0;0;0;0;0;0;0;0;0;0;0;0;0;0;1;0;0;0;0;0;0;0;0;0;0;0;0;0;0;0;0;0;0;0;0;0;0;0;0;0;AGGTGAAGTAAAAGGTTCTTACTTAAACATTACTGCTGCTACTATGGAAGAAGTGTACAAACGTGCTGAATACGCTAAAAACGTTGGTTCTATCATCGTTATGATCGATT---TAGTAATGGGTTACACAGCAATTCAAAGTATTGCTCTTTGGGCTCGTGAAAACGA-CATGCTTTTAC--ACTTAC--ACCGT-GCTGGT-…
Otu00875;79;0;0;2;0;0;0;0;0;2;1;0;0;0;0;0;0;0;0;0;2;0;1;0;1;0;0;0;0;0;0;0;0;0;0;0;0;0;3;0;0;0;0;0;2;0;0;1;0;1;0;0;0;3;0;0;0;6;0;0;0;2;0;0;2;2;0;6;0;0;0;0;1;8;0;2;2;1;5;5;0;6;4;3;0;0;1;1;0;3;0;0;AGGTGAAGTAAAAGGTTCATACTTAAACGTTACAGCAGCTACTCAAGAAGAAATTTACAAACGTGCTGAGTTTGGTAAAGAAATCGGTTCTGTAATTGTTATGATCGACT---TAGTTTTAGGTTACACAGCAATCCAAACAACTGCAATTTGGGCACGTGAAAATGA-CATGATTTTAC--ACTTAC--ACCGT-GCAGGT-AA…
Otu00876;78;1;0;0;1;0;0;3;0;2;0;0;0;1;14;0;0;0;0;0;0;0;0;1;0;0;2;0;0;0;0;2;1;0;0;0;0;0;3;0;0;1;0;0;0;0;0;0;30;0;0;4;0;0;0;0;1;0;0;0;0;0;0;0;3;0;0;0;0;0;0;0;0;0;0;2;4;1;0;0;0;0;0;1;0;0;0;0;0;0;0;0;AGGTGAAGTTAAAGGTTCTTACTTAAACATTACTGCAGCTACAATGGAAGAAGTGTACAAACGTGCTGAGTACGCTAAAGCAGTTGGTTCTGTAATCGTAATGATCGATT---TAGTTATGGGTTATACAGCAATTCAAAGTTCAGCTATTTGGGCTCGTGACAATGA-TATGCTTTTAC--ACTTAC--ACCGT-GCTGGT-…
Otu00877;78;0;0;0;0;0;0;0;0;0;3;12;0;0;0;0;0;0;0;0;0;0;0;0;0;0;3;0;0;2;0;0;2;4;0;0;0;0;0;0;0;0;0;0;0;0;0;0;2;0;0;0;2;0;0;0;0;0;0;0;0;4;0;0;0;0;0;0;0;0;0;0;0;0;0;0;0;0;5;0;0;0;0;0;0;12;7;19;0;0;1;0;AGGTGAAACTAAAGGTTCTTACTTAAACGTTACTGCTGCTACTATGGAAGAAGTGTACAAACGTTCTCAGTACGCTAAAACAGTAGGTTCTGTAATTATTATGATCGATT---TAGTTATGGGTTATACTGCAATTCAAAGTATTGCACTATGGGCTCGTGAAAATGA-CAT-GATTTAC--ATTTAC--ACCGT-GCAGGT…
Otu00878;78;0;0;0;0;0;0;0;0;0;0;0;1;0;0;0;1;0;0;0;0;1;0;0;0;0;0;0;0;0;0;0;0;0;0;0;3;0;2;0;0;12;1;0;25;1;0;1;0;1;0;0;0;0;0;1;0;0;0;0;1;0;0;0;0;0;0;0;0;0;2;5;10;0;4;1;0;0;0;0;0;0;0;4;0;0;0;0;0;0;1;0;AGGTGAAGTAAAAAGGTTCATACTTAAACATTACTGCTGGTACAATGGAAGAAGTATACAAACGTGCTGAGTATGCTAAAGCAGTTGGTTCTGTAATTGTTATGATTGACT--TAGTAATGGGTTACACAGCAATTCAAAGTTCTGCTATTTGGGCTCGTGAAAACGA-TATGCTTTTAC--ACTTAC--ACCGT-GCAGGT…
Otu00879;78;0;0;0;0;0;0;0;0;0;0;0;0;0;0;0;2;0;0;0;0;2;0;0;0;0;0;10;28;0;0;0;1;0;0;0;0;1;4;0;0;0;0;0;0;0;0;0;2;0;0;0;0;0;0;0;10;0;0;0;2;0;0;0;0;0;0;11;0;0;0;0;0;0;0;0;0;0;0;0;0;0;3;0;0;0;0;0;2;0;0;0;AGGTGAAGTTAAAGGTTCATACTTAAACGTTACTGCAGCTACTCAAGAAGAAATCTACAAACGCGCTGAGTTTGCTAAAGAAATCGGTTCTGTAATTGTTATGATTGACT---TAGTATTAGGTTACACAGCAATTCAAACAACTGCAATTTGGGCACGTGAAAACGA-CATGATTTTAC--ACTTAC--ACCGT-GCAGG…
Otu00880;78;0;12;1;0;0;0;0;4;1;0;1;0;0;6;0;0;0;0;0;1;0;0;0;1;0;4;0;0;5;0;0;0;0;22;0;0;0;0;0;0;0;0;0;0;0;0;0;0;1;0;0;0;0;4;1;0;0;0;0;0;0;2;0;0;4;0;0;0;0;0;0;0;0;0;0;0;0;0;0;0;0;3;0;0;2;0;3;0;0;0;0;AGGTGAAGTTAAAGGTTCTTATTTAAATGTTACTGCAGCTACTCAAGAAGAAATCTACAAACGCTCTGAGTTTGCTAAAGAAATTGGTTCTGTAATTATTATGATCGACT---TAGTTTTAGGTTACACAGCAATCCAAACAACTGCAATTTGGGCACGTGACAATGA-CATGATTTTAC--ACTTAC--ACCGT-GCTGGT-…
Otu00881;78;0;0;0;0;0;0;1;0;49;1;0;1;0;0;0;2;0;0;0;0;0;0;0;0;0;0;0;0;1;0;0;0;0;0;0;0;0;0;0;0;0;0;0;0;0;0;0;0;0;0;0;0;0;0;0;0;0;0;9;10;0;0;0;0;0;0;0;0;0;0;0;0;0;0;0;0;0;0;0;0;0;0;0;0;2;0;0;0;2;0;0;AGGTGAAGTTAAAGGTTCTTATTTAAATGTGACTGCTGCAACTATGGAAGAAGTCTATAAACGTGCTGCATATGCTAAAGAAGTAGGTTCAGTTATTATTATGATCGACT---TAGTTATGGGTTATACAGCAATCCAAAGTATAGCTATTTGGGCTCGCGAAAACGA-CATGCTTTTAC--ATTTAC--ACCGT-GCAGGT-…
Otu00882;78;0;0;1;0;0;0;0;1;0;4;0;1;2;3;0;3;0;0;1;6;0;2;0;2;0;0;2;0;0;3;0;2;0;1;0;0;0;0;0;0;1;0;3;3;0;0;5;0;0;2;3;0;6;0;0;0;0;0;0;0;0;0;0;0;0;2;5;0;0;0;0;0;0;0;1;2;3;0;3;0;0;1;2;0;0;0;0;0;0;1;1;AGGTGAAGTTAAAGGTTCATATTTAAACGTTACAGCAGCTACTCAAGAAGAAATTTACAAACGTGCTGAGTTTGGTAAAGAAATCGGTTCTGTAATTGTTATGATCGACT---TAGTTTTAGGTTACACAGCAATCCAAACAACTGCAATTTGGGCACGTGAAAATGA-CATGATTTTAC--ACTTAC--ACCGT-GCAGGT-AA…
Otu00883;78;0;0;0;0;4;2;0;0;0;0;1;0;1;2;2;0;0;2;2;12;0;6;0;7;1;1;0;1;1;2;0;7;0;0;2;0;1;0;0;0;0;0;8;0;1;0;0;0;1;3;7;0;0;0;0;0;0;0;0;0;0;0;0;0;0;0;0;0;0;0;0;0;1;0;0;0;0;0;0;0;0;0;0;0;0;0;0;0;0;0;0;AGGTGAAGTTAAAGGTTCTTATTTAAACGTTTACAGCAGCTACTCAAGAAGAAATTTTACAAACGTGCTGAGTTTGGTAAAGAAATCGGTTCTGTAATTGTTATGATCGACT-TAGTTTTAGGTTACACAGCAATCCAAACAACTGCAATTTGGGCACGTGAAAATGA-CATGATTTTAC--ACTTAC--ACCGT-GCAGGT-A…
Otu00884;78;4;3;0;0;0;3;0;0;0;0;0;0;0;0;0;0;2;0;0;0;0;0;0;0;1;7;0;0;5;0;0;1;1;0;0;0;0;0;0;0;0;0;0;0;0;0;0;0;0;0;0;8;0;0;0;0;0;0;0;0;0;11;1;0;0;7;0;0;0;0;0;0;0;0;0;0;0;10;0;0;0;1;0;0;10;0;2;0;1;0;0;AGGTGAAGTTAAAGGTTCATATTTAAACGTAACTGCTGGAACTATGGACGAGGTTTATACTCGTGCAGAATATGCTAAACAAACAGGTACAGTAATTATCATGGTTGATT---TAGTACTTGGTTATACAGCAATCCAAAGTGCAGCAATCTGGGCTCGTGAAAACGA-TTTAATTATAC--ATTTAC--ATCGT-GCGGGT…
Otu00885;78;0;0;0;0;0;7;0;0;14;1;0;0;0;0;0;0;0;0;0;0;0;0;0;0;0;0;0;0;0;0;0;0;0;2;0;0;1;0;0;0;0;0;0;0;0;0;0;0;0;0;0;0;0;1;0;0;0;14;14;10;0;0;0;12;2;0;0;0;0;0;0;0;0;0;0;0;0;0;0;0;0;0;0;0;0;0;0;0;0;0;0;AGGTGAAGTTAAAGGTTCTTATTTAAACGTTACCGCTGCAACTATGGAAGAAATCTACAAACGTTGTGAGTATGCAAAAGAAGTAGGTTCGGTAATTGTAATGATCGATT---TAGTTATGGGTTATACAGCAATTCAAAGTACTGCAATTTGGGCTCGTGAAAATGA-TATGCTTTTAC--ATTTAC--ACCGT-GCAG…
Otu00886;78;0;0;7;0;0;0;0;0;0;0;0;0;0;0;0;0;0;0;0;0;0;0;0;0;0;0;0;0;2;0;13;0;0;0;0;0;0;0;0;0;6;0;0;0;0;0;15;28;7;0;0;0;0;0;0;0;0;0;0;0;0;0;0;0;0;0;0;0;0;0;0;0;0;0;0;0;0;0;0;0;0;0;0;0;0;0;0;0;0;0;0;AGGTGAAACTAAAGGTTCTTACTTAAACATTACTGCTGGTACAATGGAAGAAGTGTATAAACGTGCTGAGTACGCTAAAGCTGTTGGTTCAGTTATTGTTATGATCGATT---TAGTAATGGGTTACACAGCAATTCAAAGTGCTGCTATCTGGTCTCGTGAAAACGA-TTGTGTATTAC--ATTTAC--ACCGT-GCAGGT…
Otu00887;77;1;0;0;0;0;0;0;0;0;0;0;3;0;0;3;0;2;0;0;0;9;0;0;0;0;1;2;0;2;0;2;11;0;0;0;0;0;0;0;0;0;0;0;0;0;8;0;0;0;3;0;0;0;0;0;0;0;0;0;0;0;0;0;0;12;0;0;1;0;0;0;0;0;0;0;0;13;0;0;4;0;0;0;0;0;0;0;0;0;0;0;AGGTGAAGTAAAAGGTTCATACTTAAACATCACTGCAGCTACTATGGAAGAAGTTTACAAACGTGCAGAATATGCTAAAATGGTGGGTTCTGTAATTATAATGATCGATT---TAGTTATGGGTTACACAGCAATCCAAAGTATTGCTTTATGGGCTCGTGAAAACGA-TATGGTATTAC--ACTTAC--ACCGT-GCAGGT…
Otu00888;77;0;6;2;0;1;4;0;0;0;0;2;5;0;2;2;5;1;0;0;1;0;4;1;4;0;0;2;0;0;0;0;7;0;0;0;0;1;1;0;0;1;0;2;1;0;1;2;0;1;0;5;0;1;0;1;0;0;0;0;0;1;1;0;1;1;0;2;0;0;0;0;0;0;0;0;2;0;1;1;0;1;0;0;0;0;0;0;0;0;0;0;AGGTGAAGTTAAAGGTTCATATTTAAACGTTACAGCAGCTACTCAAGGAGAAATTTACAAACGTGCTGAGTTTGGTAAAGAAATCGGTTCTGTAATTGTTATGATCGACT---TAGTTTTAGGTTACACAGCAATCCAAACAACTGCAATTTGGGCACGTGAAAATGA-CATGATTTTAC--ACTTAC--ACCGT-GCAGGT-AA…
Otu00889;77;0;0;2;3;0;0;0;29;1;1;0;0;0;1;0;0;0;0;0;0;0;0;0;0;0;0;0;0;0;0;0;1;0;0;0;0;0;0;0;0;0;0;0;0;0;0;0;0;0;0;0;0;0;8;0;0;1;0;27;0;0;0;0;0;2;0;0;0;0;0;0;0;0;0;0;0;0;0;0;0;0;1;0;0;0;0;0;0;0;0;0;AGGTGAAGTAAAAGGTTCTTACTTAAACGTTACTGCAGCTACTCAAGAAGAAATTTACAAACGTGCTGAGTTTGCTAAAGAAATCGGTTCTGTTATTATTATGGTTGATT---TAGTATTAGGTTACACAGCAATTCAAACAACAGCAATTTGGGCACGTGAAAACGA-CATGATTTTAC-ATTTTAC--ACCGT-GCAGGC-…
Otu00890;77;0;3;0;0;2;1;0;0;1;0;4;3;0;1;2;1;0;1;0;2;0;7;2;1;1;0;3;5;0;3;0;4;0;1;0;0;0;0;0;0;1;0;3;1;0;1;1;0;0;0;3;0;4;0;0;0;2;0;0;0;1;1;0;0;0;0;1;0;0;0;0;0;2;0;0;0;0;0;3;0;1;0;2;1;0;0;0;0;0;0;1;AGGTGAAGTAAAAGGTTCATACTTAAACGTTACAGCAGCTACTCAAGAAGAAATTTACAAACGTGCTGAGTTTGGTAAAGAAATCGGTTCTGTAATTGTTATGATCGACT---TAGTTTTAGGTTACACAGCAATCCAAACAACTGCAATTTGGGCACGTGAAAATGA-CATGATTTTAC--ACTTAC--ACCGT-GCAGGT-AA…
Otu00891;77;0;10;0;0;0;0;0;3;0;0;4;0;0;0;0;0;0;0;0;3;2;0;0;0;1;9;0;0;5;1;0;0;0;31;0;0;0;0;0;0;0;0;0;0;0;0;0;0;1;0;0;0;0;0;0;0;0;0;1;0;0;1;0;0;0;0;0;0;0;0;0;0;0;0;0;0;0;0;0;0;0;3;0;0;0;0;2;0;0;0;0;AGGTGAAGTTAAAGGTTCATACTTAAATGTTACTGCAGCTACTCAAGAAGAAATCTACAAACGTTCTGAGTTTGCTAAAGAAATTGGTTCTGTAATTATTATGATCGACT---TAGTTTTAGGTTACACAGCAATCCAAACAACTGCAATTT-GGCACGTGACAATGA-CATGATTTTAC--ACTTAC--ACCGT-GCTGGT-…
Otu00892;77;3;0;0;0;1;0;0;0;0;0;3;0;0;0;0;0;0;2;0;0;6;0;2;0;0;1;0;0;0;2;0;0;0;0;6;0;0;1;0;0;0;0;0;0;0;0;0;0;1;0;0;0;0;0;0;2;0;0;0;0;0;0;1;0;0;1;0;1;0;0;0;0;0;0;0;0;0;0;1;25;3;0;0;3;0;0;0;0;2;0;10;AGGTGAAGTAAAAGGTTCATACTTAAACGTTACTGCAGCTACTATGGATGAGCTTTACAAACGTGCTGAGTACGCTAAAGCTGTAGGTTCTGTAATTATCATGATCGACT---TAGTATTAGGTTACACAGCTATTCAAAGTGCTGCTATCTGGGCTCGTGAAAATGA-TATGGTGTTAC--ACTTAC--ACCGT-GCAGGT-…
Otu00893;77;0;0;0;0;1;1;0;0;1;0;0;1;0;1;0;0;0;0;0;2;0;0;0;3;0;0;2;0;0;0;0;2;0;0;1;0;1;0;0;0;1;0;4;0;0;0;1;0;0;1;0;0;18;1;0;1;3;1;0;0;2;0;0;4;1;0;5;0;0;0;1;0;3;1;0;0;1;1;3;0;2;1;2;0;0;1;0;0;1;0;1;AGGTGAAACTAAAGGTTCATACTTAAACGTTACAGCAGCTACTCAAGAAGAAATTTACAAACGTGCTGAGTTTGGTAAAGAAATCGGTTCTGTAATTGTTATGATCGACT---TAGTTTTAGGTTACACAGCAATCCAAACAACTGCAATTTGGGCACGTG-AAATGA-CATGATTTTAC--ACTTAC--ACCGT-GCAGGT-A…
Otu00894;77;0;0;0;0;0;0;0;0;0;0;6;0;0;2;0;0;0;0;0;0;0;0;0;0;1;0;0;2;0;0;0;0;0;0;0;0;0;0;0;0;0;0;0;0;0;0;0;0;0;0;0;4;1;0;0;7;0;0;0;2;0;0;4;0;0;0;0;0;0;0;0;0;0;0;0;0;0;0;8;0;0;0;0;0;1;38;0;1;0;0;0;AGGTGAAGTAAAAGGTTCATACTTAAACGTTACAGCTGCTACTATGGAAGAAGTTTACAAACGTTCTGAGTATGCTAAAGAAATCGGCTCTGTAATTATTATGATCGATT---TAGTTATGGGTTACACAGCAATTCAAAGTATTGCTTTATGGGCTCGTGACAATGA-TATGGTATTAC--ACTTAC--ACCGT-GCTGGT-A…
Otu00895;77;0;0;0;0;0;0;0;0;0;0;0;0;0;0;0;0;0;0;0;0;0;0;0;0;0;0;0;0;0;0;0;0;0;0;0;3;0;0;0;0;0;0;0;5;0;0;0;5;0;0;0;0;0;0;1;0;0;0;0;0;0;0;0;0;0;0;0;0;0;54;2;5;0;2;0;0;0;0;0;0;0;0;0;0;0;0;0;0;0;0;0;AGGTGAAGTTAAAGGTTCATACTTAAACGTTACAGGTGCTACAATGGAAGACGTTTACGAACGTTCTGAGTACGCTAAAGAAGTTGGTTCTGTAATTATCATGATCGATT---TAGTAATGGGTTACACAGCAATTCAAAGTATTGCTTTATGGGCTCGTAAAAACGA-TATGATTTTAC--ACTTAC--ACCGT-GCGGGT-A…
Otu00896;76;0;0;0;0;0;0;0;0;0;0;0;0;0;0;0;0;0;0;12;0;0;0;0;0;3;0;2;0;3;0;0;0;0;0;0;0;0;0;0;0;0;0;0;0;0;0;0;0;0;0;0;0;0;0;0;0;0;0;0;0;0;0;0;0;0;0;0;0;0;0;0;0;0;0;0;0;0;3;0;0;8;5;0;1;8;6;14;0;2;0;9;AGGTGAAGTAAAAAGGTTCTTACTTAAACGTTACTGCAGCTACTATGGATGAACTTTACAAACGTGCTAACTACGCT-AGCTGTAGGTTCTGTAATTATCATGATCGACT---TAGTATTAGGTTACACAGCTATTCAAAGTGCTGCTATCTGGTCTCGTGAAAACGA-TATGGTATTAC--ACTTAC--ACCGT-GCAGGT-…
Otu00897;76;0;0;0;0;0;0;0;0;0;0;0;0;0;0;0;0;0;1;0;0;0;0;0;0;0;0;0;0;0;0;0;0;3;0;0;0;0;0;0;33;0;0;0;0;0;7;0;0;2;0;0;0;0;0;0;0;0;0;0;0;0;0;0;0;0;0;0;1;0;0;0;0;0;0;1;0;2;0;0;0;0;0;0;0;0;0;0;0;0;26;0;AGGTGAAGTAAAAGGTTCTTACTTAAACGTTACAGCTGCGACAATGGAAGAAGTATATAAACGTTGTGAATATGCTAAAGAAGTAGGTTCTGTAATTGTTATGATCGATT---TAGTTATGGGTTATACAGCAATTCAAAGTACTGCAATTTGGGCTCGTGAAAACGA-TATGCTTTTAC--ATTTAC--ACCGT-GCAGGT-…
Otu00898;76;0;0;0;0;0;0;0;0;0;0;0;0;0;0;0;0;0;0;0;0;0;0;0;0;0;0;0;0;0;0;0;0;0;0;0;0;1;0;0;0;0;0;0;0;0;0;0;0;0;0;0;0;0;0;1;0;0;0;0;0;0;0;1;0;0;0;0;0;43;0;1;5;0;10;2;0;4;0;0;0;0;0;5;3;0;0;0;0;0;0;0;AGGTGAAGTAAAAGGTTCATACTTAAACGTTACAGCTGCTACTATGGAAGAAATCTATAAACGTTGTGAGTACGCGAAAGAAGTAGGGTCTGTAATTGTGATGATCGATT---TAGTTATGGGTTACACAGCAATTCAAAGTGCTGCAATCTGGGCTCGTGAAAATGA-TATGATTTTAC--ATTTAC--ACCGT-GCAGGT-…
Otu00899;76;0;0;0;0;2;0;0;0;0;0;1;0;0;0;0;0;0;0;3;0;0;0;0;0;0;0;0;0;0;2;0;0;0;0;1;0;0;0;1;0;0;0;0;0;0;0;0;0;0;0;0;2;0;0;0;0;0;0;0;0;0;0;4;0;0;0;0;1;0;0;0;0;0;0;0;0;3;0;0;0;8;0;0;0;1;4;3;0;0;0;40;AGGTGAAGTAAAAGGTTCTTACTTAAACGTTACTGCAGCTACTATGGATGAGCTTTACAAACGTGCTGAGTACGCTAAAGCTGTAGGTTCTGTAATTATCATGATCGACT---TAGTATTAGGTTACACAGCTATTCAAAGTGCTGCTATCTGGGCTCGTGAAAATGA-TATGGTGTTAC--ACTTAC--ACCGT-GCAGGT-A…
Otu00900;76;0;0;0;0;0;0;7;0;0;0;0;0;0;0;0;0;0;0;0;0;0;0;0;0;0;0;0;0;13;0;0;0;0;0;0;0;0;0;0;0;18;0;0;0;10;0;3;2;23;0;0;0;0;0;0;0;0;0;0;0;0;0;0;0;0;0;0;0;0;0;0;0;0;0;0;0;0;0;0;0;0;0;0;0;0;0;0;0;0;0;0;AGGTGAAGTAAAAGGTTCTTACTTAAACGTTACCGCTGCAACTATGGAAGAAGTTTACAAACGTGCAGAATATGCTAAACTGGTAGGCTCTGTGATCATTATGATCGATT---TAGTTATGGGTTACACAGCAATTCAAAGTATTGCAATATGGGCTCGTGAAAACGA-CATGATTTTAC--ATTTAC--ATCGT-GCGGG…
Otu00901;76;0;0;0;0;1;0;1;0;0;1;1;1;0;0;0;0;0;0;2;0;0;0;1;1;0;0;0;0;0;0;0;1;0;0;0;0;0;0;0;0;0;0;0;0;0;0;0;0;2;3;0;0;0;1;0;1;0;7;11;0;5;0;2;0;0;0;0;0;0;0;0;0;8;0;7;2;0;0;0;0;0;0;4;10;0;0;0;0;2;1;0;AGGTGAAGTAAAAGGTTCATATTTAAACATTACTGCAGCTACAATGGAAGAAGTGTACAAACGTGCTGAGTACGCTAAAGCAGTTGGTTCTGTAATCGTAATGATCGATT---TAGTTATGGGTTATACAGCAATTCAAAGTTCAGCTATTTGGGCTCGTGACAATGA-TATGCTTTTAC--ACTTAC--ACCGT-GCTGGT-…
Otu00902;76;0;1;0;0;0;0;0;0;0;2;0;0;1;2;0;0;0;0;0;0;0;2;2;2;0;0;4;0;0;2;0;1;0;1;1;0;0;0;0;0;0;0;0;0;1;0;0;0;0;0;8;0;6;0;0;0;1;1;0;0;7;1;0;2;2;0;2;0;1;0;0;0;0;0;1;0;0;4;8;0;5;4;0;0;0;0;1;0;0;0;0;AGGTGAAGTAAAAGGTTCTTACTTAAACGTTACAGCAGCTACTCAAGAAGAAATTTACAAACGTGCTGAGTTTGGTAAAGAAATC-GGTCTGTAATTGTTATGATCGACT---TAGTTTTAGGTTACACAGCAATCCAAACAACTGCAATTTGGGCACGTGAAAATGA-CATGATTTTAC--ACTTAC--ACCGT-GCAGGT-AA…
Otu00903;76;0;0;0;0;0;0;0;0;0;0;0;0;0;0;0;0;0;33;0;0;0;0;0;0;8;0;0;0;0;3;0;0;17;0;2;0;0;0;0;0;0;0;1;0;1;0;0;0;0;0;0;0;0;0;0;0;0;0;0;0;0;0;0;0;0;0;0;0;0;0;0;0;0;0;0;0;8;3;0;0;0;0;0;0;0;0;0;0;0;0;0;AGGTGAAGTTAAAGGTTCATATTTAAATGTTACTGCTGGTACAATGGAAGAAGTTTACAAACGTGCTGAATATGCTAAAGCTGTAGGTTCTATCATTATTATGATCGACT---TAGTTATGGGTTATACAGCAATTCAATCAATTGCATACTGGGCTCGTGACAATGA-TATGCTTTTAC--ATTTAC--ACCGT-GCAGGT-…
Otu00904;76;0;0;2;0;0;0;0;0;0;0;0;0;0;0;0;1;0;0;0;0;0;0;0;1;0;1;2;1;0;1;0;0;0;0;0;0;0;0;0;0;0;0;1;0;0;0;4;0;0;0;1;0;11;2;1;1;8;0;0;0;1;1;0;4;6;0;7;0;0;0;1;0;0;0;1;0;0;1;4;0;8;2;0;0;0;2;0;0;0;0;0;AGGTGAAGTTAAAGGTTCATATTTAACCGTTACAGCAGCTACTCAAGAAGAAATTTACAAACGTGCTGAGTTTGGTAAAGAAATCGGTTCTGTAATTGTTATGATCGACT---TAGTTTTAGGTTACACAGCAATCCAAACAACTGCAATTTGGGCACGTGAAAATGA-CATGATTTTAC--ACTTAC--ACCGT-GCAGGT-A…
Otu00905;76;0;0;0;0;2;1;0;0;0;0;2;1;0;0;0;0;0;0;0;5;0;1;1;0;1;0;3;0;0;0;1;1;0;0;0;0;1;0;0;0;0;0;1;0;0;1;0;0;0;0;1;0;4;0;0;1;4;0;0;0;3;0;0;2;1;0;4;0;0;0;0;0;11;0;4;1;1;0;5;0;4;4;2;0;0;0;0;0;1;0;1;AGGTGAAGTAAAAGGTTCATACTTAAACGTTACAGCAGCTACTCAAGAAGAAATTTACAAACGTGCTGAGTTTGGTAAAGAAATCGGTTCTGTAGTTGTTATGATCGACT---TAGTTTTAGGTTACACAGCAATCCAAACAACTGCAATTTGGGCACGTGAAAATGA-CATGATTTTAC--ACTTAC--ACCGT-GCAGGT-A…
Otu00906;75;0;0;0;0;0;0;0;0;0;0;0;0;0;0;0;0;0;0;0;0;0;0;0;0;0;0;0;0;0;0;0;0;0;0;0;0;0;0;0;61;0;0;0;0;0;0;0;0;0;0;0;0;0;0;14;0;0;0;0;0;0;0;0;0;0;0;0;0;0;0;0;0;0;0;0;0;0;0;0;0;0;0;0;0;0;0;0;0;0;0;0;AGGTGAAGTTAAAGGTTCATACTTAAACGTTACTGCAGCTACTATGGAAGAAGTGTACAAACGTGCAGAGTACGCTAAAATGGTAGGTTCTATCATTATCATGATCGATT---TAGTAATGGGTTACACAGCAATTCAAAGTATTGCTTTATGGGCTCGTGAAAACGA-CATGCTTTTAC--ACTTAC--ACCGT-GCTGGT-…
Otu00907;75;0;0;0;0;0;0;0;0;0;0;0;0;0;0;0;0;0;0;33;0;0;0;0;0;3;8;11;0;2;0;0;0;4;0;4;0;0;0;0;0;0;0;0;0;0;0;0;0;0;0;0;0;0;0;0;0;0;0;0;0;0;0;0;0;0;0;0;0;0;0;0;0;0;0;0;0;0;3;0;0;0;2;0;0;0;1;2;0;0;0;2;AGGTGAAGTAAAAGGTTCTTACTTAAACGTTACTGCAGCTACTATGGATGAACTTTTACAAACGTGCTAACTACGCTAAAGCTGTAGGTTCTGTAATTATCATGATCGACT--TAGTATTAGGTTACACAGCTATTCAAAGTGCTGCTATCTGGTCTCGTGAAAACGA-TATGGTATTAC--ACTTAC--ACCGT-GCAGGT-…
Otu00908;75;0;0;0;0;1;0;0;0;0;0;1;0;0;0;0;0;0;5;0;1;0;0;0;0;0;0;0;0;6;0;0;0;0;0;0;0;1;1;0;0;0;0;1;0;0;0;0;2;0;0;0;2;0;1;0;0;0;0;0;1;0;0;1;0;0;0;0;0;9;15;0;0;3;7;0;0;1;2;0;5;0;1;5;0;0;0;0;1;2;0;0;AGGTGAAACTAAAGGTTCATACTTAAACATCACTGCTGGTACTATGGAAGAAGTTTACGCACGTGCAGAATACGGTAAAGCCGTTGGTTCTGTAATTGTGATGATCGATT---TAGTTATGGGTTACACAGCAATTCAATCTGCTGCTGTTTGGGCTCGTAACAACGA-CATGATCTTAC--ACTTAC--ACCGT-GCAGGT-A…
Otu00909;75;0;0;0;0;0;0;0;0;0;0;0;0;0;0;0;0;0;0;0;0;0;0;0;0;0;0;0;0;0;0;0;0;0;0;0;0;0;0;0;0;0;0;0;0;0;0;0;0;0;0;0;0;0;0;0;0;0;0;0;0;0;0;0;0;0;0;0;0;0;0;0;0;0;0;0;0;0;75;0;0;0;0;0;0;0;0;0;0;0;0;0;AGGTGAAACTAAAGGTTCATACTTAAACATCACTGCTGCTACAATGGAAGAAGTGTACAAACGTGCTGATTACGCAAAACAAGTTGGCTCTGTAATTGTTATGATCGATT---TAGTTATGGGTTATACAGCAATTCAAAGTGCTGCTATTTGGGCGCGTGAAAATGA-CATGC-TTTAC--ACTTAC--ACCGT-GCTGGT-A…
Otu00910;75;1;0;0;0;0;0;0;0;0;0;0;0;0;0;0;0;0;41;0;0;0;0;0;0;4;0;0;0;0;0;0;0;23;0;6;0;0;0;0;0;0;0;0;0;0;0;0;0;0;0;0;0;0;0;0;0;0;0;0;0;0;0;0;0;0;0;0;0;0;0;0;0;0;0;0;0;0;0;0;0;0;0;0;0;0;0;0;0;0;0;0;AGGTGAAGTTAAAGGTTCTTATTTAAATGTTACTGCTGGTACAATGGAAGAAGTTTACAAACGTGCTGAATATGCTAAAGCTGTAGGTTCTATCATTATTATGATCGACT---TAGTTATGGGTTATACAGCAATTCAATCAATTGCATACTGGGCTCGTGACAATGA-TATGCTTTTAC-ATTTTAC--ACCGT-GCAGGT-…
Otu00911;75;0;0;0;0;0;7;0;0;0;0;29;0;0;0;1;0;0;3;0;0;0;0;0;0;0;0;20;0;0;0;0;8;0;0;0;0;0;0;0;0;0;0;0;0;0;0;0;0;0;0;0;0;0;0;0;0;0;0;0;0;0;0;0;0;0;0;0;2;0;0;0;0;0;0;0;0;4;0;0;0;0;0;0;0;0;1;0;0;0;0;0;AGGTGAAACTAAAGGTTCTTACTTAAACATAACTGCTGGTACTATGGACGAATCTATCAAACGTGGGGAATATGCTAAAGCAGTAGGTTCTGTTATCGTTATGGTTGATT---TAGTTATGGGTTACACAGCACTTCAAAGTGCTGCTATTTGGGCTCGTGAAAACGA-TATGATTTTAC--ATTTAC--ACCGT-GCAGGT-…
Otu00912;75;0;0;0;0;0;0;0;0;0;0;0;0;0;0;0;0;0;0;0;0;0;0;0;0;0;0;0;0;0;0;0;0;0;0;0;0;0;0;0;75;0;0;0;0;0;0;0;0;0;0;0;0;0;0;0;0;0;0;0;0;0;0;0;0;0;0;0;0;0;0;0;0;0;0;0;0;0;0;0;0;0;0;0;0;0;0;0;0;0;0;0;AGGTGAAGTAAAAGGTTCTTACTTAAACATTACAGCAGCTACTTACGAAGAAGTAGAAAAACGTGCTGAATACGCTAAAGAAGTTGGTTCTGTAATTGTAATGATCGATT---TAGTAATGGGTTATACTGCAATTCAATCAATTGCTCTTTGGGCTCGTGAAAATGA-TATGCTTTTAC--ATTTAC--ACCGT-GCTGGT-A…
Otu00913;75;0;7;0;0;0;0;0;0;0;0;4;0;0;3;1;0;0;0;0;4;2;0;0;0;1;5;1;0;2;0;0;0;0;24;0;0;0;0;0;0;0;0;0;0;0;0;0;1;0;0;0;0;0;2;0;0;0;0;2;0;0;2;0;0;5;0;0;0;0;0;0;0;0;0;0;0;0;0;2;0;0;5;0;0;1;0;1;0;0;0;0;AGGTGAAGTTAAAGGTTCTTATTTAAATGTTACTGCAGCTACTCAAGAAGAAATCTACAAACGTTCTGAGTTTGCTAAAGAAATTGGTTCTGTAATTATTATGATCGACT---TAGTTTTAGGTTACACAGCAATCCAAACAACTGCAATTTGGGCACGTGACAATGA-CATGA-TTTAC--ACTTAC--ACCGT-GCTGGT-A…
Otu00914;75;0;0;0;0;0;1;0;0;0;0;0;0;0;0;0;0;1;0;0;0;0;0;1;0;0;3;0;0;3;0;0;0;0;0;0;0;0;0;0;0;0;0;0;0;0;0;0;0;0;0;0;17;0;0;0;0;0;0;0;0;0;15;2;0;0;10;0;0;0;0;0;0;0;0;0;0;0;10;2;0;0;0;0;0;9;0;0;0;1;0;0;AGGTGAAGTAAAAGGTTCTTACTTAAACGTAACTGCTGGAACTATGGACGAGGTTTATACTCGTGCAGAATATGCTAAACAAACAGGTACAGTAATTATCATGGTTGATT---TAGTACTTGGTTATACAGCAATCCAAAGTGCAGCAATCTGGGCTCGTGAAAACGA-TTTAATTATAC--ATTTAC--ATCGT-GCGGG…
Otu00915;74;0;0;0;0;0;2;0;0;0;0;0;0;0;6;1;1;0;1;0;0;0;0;3;2;1;0;2;1;0;2;1;1;0;0;0;0;0;1;0;0;0;0;5;0;0;0;2;0;0;0;0;0;2;1;0;1;8;0;0;0;2;0;0;2;2;0;6;0;0;0;0;0;3;1;0;0;0;0;2;0;4;0;1;0;0;1;0;1;0;2;3;AGGTGAAGTTAAAGGTTCATATTTAAACGTTACAGCAGCTACTCAAGAAGAAATTTACAAACGTGCTGAGTTTGGTAAAGAAATCGGTTCTGTAATCGTTATGATCGACT---TAGTTTTAGGTTACACAGCAATCCAAACAACTGCAATTTGGGCACGTGAAAATGA-CATGATTTTAC--ACTTAC--ACCGT-GCAGGT-AA…
Otu00916;74;0;0;0;0;0;0;1;1;2;0;0;0;1;0;0;0;0;0;1;0;2;0;1;4;1;0;0;3;0;0;0;0;0;0;0;0;0;0;0;0;0;0;0;0;0;1;0;0;2;1;0;0;0;0;1;0;0;3;6;0;7;0;0;0;1;2;0;0;0;0;0;0;4;0;1;1;0;1;0;0;0;2;2;13;0;3;0;0;0;6;0;AGGTGAAGTTAAAGGTTCTTATTTAAACATTACTGCAGCTACAATGGAAGAAGTGTACAAACGTGCTGAGTACGCTAAAGCAGTTGGTTCTGTAATCGTAATGATCGATT---TAGTTATGGGTTATACAGCAATTCAAAGTTCAGCTATTTGGGCTCGTGACAATGA-TATGCTTTTAC--ACTTAC--ACCGT-GCTGGT-A…
Otu00917;74;0;0;2;0;1;7;0;0;0;6;5;0;0;5;5;0;1;0;0;6;0;0;1;2;1;0;6;0;0;0;0;1;0;1;0;0;0;0;0;0;2;0;5;2;0;0;0;0;0;7;6;0;0;0;0;0;0;0;0;0;0;0;0;0;0;0;2;0;0;0;0;0;0;0;0;0;0;0;0;0;0;0;0;0;0;0;0;0;0;0;0;AGGTGAAGTAAAAGGTTCTTACTTAAACGTTTACAGCAGCTACTCAAGAAGAAATTTTACAAACGTGCTGAGTTTGGTAAAGAAATCGGTTCTGTAATTGTTATGATCGACT-TAGTTTTAGGTTACACAGCAATCCAAACAACTGCAATTTGGGCACGTGAAAATGA-CATGATTTTAC--ACTTAC--ACCGT-GCAGGT-AA…
Otu00918;74;0;0;0;0;0;0;0;0;0;0;0;0;0;0;0;0;0;0;0;0;0;0;0;0;0;0;0;0;0;0;38;0;0;0;0;0;0;4;0;0;0;0;0;0;0;0;0;0;0;0;0;0;0;0;0;0;0;0;0;0;0;0;0;0;0;0;0;0;0;0;30;0;0;0;0;0;0;0;0;0;0;0;0;0;0;2;0;0;0;0;0;AGGTGAAGTTAAAGGTTCTTATTTAAACATCACTGCAGGTACTATGGAAGAAGTTTACAAACGTGCTGAGTATGCTAAAAATATCGGCTCTGTAATTGTTATGATCGATT---TAGTTATGGGTTATACATCAATTCAAAGTACAGCAATCTGGGCTCGTGAAAACGA-CATGATTTTAC--ACTTAC--ACCGT-GCAGGT-…
Otu00919;74;0;0;0;0;1;0;0;0;0;0;0;0;0;1;0;1;0;0;0;3;0;1;1;0;0;0;1;0;0;0;0;1;0;0;0;0;1;0;0;0;0;0;1;0;0;0;0;0;0;1;2;0;10;0;0;1;4;0;0;0;1;0;0;1;4;1;4;0;0;0;0;0;2;0;2;2;0;0;12;0;4;1;3;0;1;2;0;0;3;1;0;AGGTGAAGTTAAAGGTTCTTACTTAAACGTTACAGCAGCTACTCAAGAAGAAATTTACAAACGTGCTGAGTTTGGTAAAGAAATCGGTTCTGTAATTGTTATGATCGACTT--TAGTTTTAGGTTACACAGCAATCCAAACAACTGCAATTTGGGCACGTGAAAATGA-CATGATTTTAC--ACTTAC--ACCGT-GCAGGT-…
Otu00920;74;0;0;0;0;0;0;0;0;0;0;0;0;0;0;0;0;0;0;7;0;0;0;0;0;0;0;0;0;0;0;0;0;0;0;0;0;0;0;0;0;0;0;0;0;0;0;0;0;0;0;0;0;0;0;0;0;0;0;0;0;0;0;0;0;0;0;0;0;0;0;0;0;0;0;0;0;0;3;0;0;2;0;0;0;2;1;1;0;0;0;58;AGGTGAAGTTAAAGGTTCTTATTTAAACGTTACTGCAGCTACTATGGATGAACTTTACAAACGTGCTAACTACGCTAAAGCTGTAGGTTCTGTAATTATCATGATCGACT---TAGTATTAGGTTACACAGCTATTCAAAGTGCTGCTATCTGGGCTCGTGAAAATGA-TATGGTGTTAC--ACTTAC--ACCGT-GCAGGT-A…
Otu00921;73;0;0;0;7;4;0;7;0;2;4;1;0;2;0;0;0;0;0;1;0;0;0;0;5;0;1;4;10;0;0;0;1;0;0;0;0;0;0;0;0;0;0;0;0;0;1;3;0;12;6;0;0;0;0;0;0;0;0;1;0;0;0;0;0;0;0;0;0;0;0;0;0;0;0;0;0;0;0;0;1;0;0;0;0;0;0;0;0;0;0;0;AGGTGAAGTTAAAGGTTCTTACTTAAACATTACTGCAGCTACAATGGAAGAAGTGTACAAACGTGCTGAGTACGCTAAAGCAGTTGGTTCTGTAATCGTAATGATCGATT---TAGTTATGGGTTATACAGCAATTCAAAGTTCAGCTATTTGGGCTCGTGACAATGA-TATGCTTTTAC--ACTTAC--ACCGT-GCTGGT-…
Otu00922;73;0;3;0;0;0;0;0;0;0;0;3;0;0;1;0;0;0;1;0;3;0;4;3;1;1;0;3;0;1;1;0;6;0;0;0;0;0;0;0;0;1;0;4;0;0;1;0;0;0;0;1;0;2;0;0;0;1;0;0;0;0;0;0;3;4;0;4;0;0;0;0;0;8;0;0;0;2;2;4;0;0;3;0;0;0;0;0;0;0;0;2;AGGTGAAGTTAAAGGTTCTTATTTAAACGTTACAGCAGCTACTCAAGAAGAAATTTACAAACGTGCTGAGTTTGGTAAAGAAATCGGTTCTGTAATTGTTATGATCGACT---TAGTTTTAGGTTACACAGCAATCCAAACAACTGCAATTTGGGCACGTG-AAATGA-CATGA-TTTAC--ACTTAC--ACCGT-GCAGGT-AA…
Otu00923;73;0;0;0;1;0;0;0;2;0;4;0;3;0;0;2;0;3;0;0;0;0;0;0;0;0;0;1;1;0;2;0;9;4;0;0;0;3;0;0;0;0;0;0;0;2;0;1;10;4;0;0;0;0;0;0;1;8;0;0;0;1;0;0;0;2;0;0;0;0;0;0;0;0;0;0;0;0;0;0;0;1;4;0;2;0;1;0;0;0;1;0;AGGTGAAACTAAAGGTTCATACTTAAACATCACTGCAGGTACAATGGAAGAAGTTTACAAACGAGCTGAGTATGCAAAAGCTGTTGGCTCAATCATTGTTATGATCGATT---TAGTAATGGGTTATACGGCCATTCAAAGTGCAGCAATTTTGGTCTCGTGATAACGATATGTTATTAC--ATTTAC--ATAGA-GCAGGT-A…
Otu00924;73;0;0;1;0;2;2;0;0;0;1;3;3;0;0;0;2;0;0;0;5;0;8;1;5;0;0;2;0;0;2;0;3;0;0;0;3;1;0;0;0;2;0;6;0;0;0;0;0;0;0;0;0;4;0;0;1;0;0;0;0;0;0;0;1;1;0;3;0;0;0;0;0;0;0;0;0;1;0;4;0;2;0;2;0;0;0;0;0;0;2;0;AGGTGAAGTTAAAGGTTCATATTTAAACGTTACGGCAGCTACTCAAGAAGAAATTTACAAACGTGCTGAGTTTGGTAAAGAAATCGGTTCTGTAATTGTTATGATCGACT---TAGTTTTAGGTTACACAGCAATCCAAACAACTGCAATTTGGGCACGTGAAAATGA-CATGATTTTAC--ACTTAC--ACCGT-GCAGGT-AA…
Otu00925;73;0;2;0;0;0;0;0;0;22;0;0;0;0;31;0;0;0;0;0;0;0;0;0;0;0;1;0;0;6;0;0;0;0;0;0;0;2;0;0;0;0;0;0;0;0;0;0;0;0;0;0;0;9;0;0;0;0;0;0;0;0;0;0;0;0;0;0;0;0;0;0;0;0;0;0;0;0;0;0;0;0;0;0;0;0;0;0;0;0;0;0;AGGTGAAGTAAAAGGTTCTTACTTAAACATCACTGCAGGTACAATGGAAGAAGTTTACAAACGTGCAGAATACGCTAAATCAGTTGGCTCTGTGATCGTAATGATCGACT---TAGTTATGGGTTATACAGCAATCCAATCTGCAGCGATCTGGTCACGTGACAACGA-TATGCTTTTAC--ACTTAC--ATCGT-GCAGGT-…
Otu00926;73;0;0;1;0;2;2;0;0;0;7;0;0;0;0;0;4;0;1;0;7;0;0;0;3;0;0;0;1;0;0;0;1;0;0;0;0;1;0;0;0;0;0;9;8;0;4;7;2;0;0;2;0;0;1;0;0;2;0;0;0;0;0;0;0;1;0;1;0;0;0;0;0;0;0;0;0;1;0;5;0;0;0;0;0;0;0;0;0;0;0;0;AGGTGAAGTTAAAGGTTCTTATTTAAACGTTACAGCAGCTACTCAAGAAGAAATTTACAAACGTGCTGAGTTTGGTAAAGAAATCGGTTCTGTAATTGTTATGATCGACT---TAGTTTTAGGTTACACAGCAATCCAAACAACTGCAATTTGGGCACGTGAAAATGA-CATGATTTTAC--ACTTAC--ACCGT-GCAGGT-AA…
Otu00927;73;0;3;0;0;0;0;0;0;0;11;0;9;0;0;4;0;0;0;0;2;0;0;1;0;10;1;0;0;0;1;0;0;25;0;0;0;0;0;0;0;0;0;0;0;1;0;0;0;0;0;0;0;1;0;0;0;0;0;0;0;0;0;1;0;0;3;0;0;0;0;0;0;0;0;0;0;0;0;0;0;0;0;0;0;0;0;0;0;0;0;0;AGGTGAAACTAAAGGTTCTTACTTAAACG-TACTGCTGCTACTATGGAAGAAGTGTACAAACGTTCTCAGTACGCTAAAACAGTAGGTTCTGTAATTATTATGATCGATT---TAGTTATGGGTTATACTGCAATTCAAAGTATTGCACTATGGGCTCGTGAAAATGA-CATGATTTTAC-ATTTTAC--ACCGT-GCAGGT…
Otu00928;73;0;0;0;0;0;0;0;0;0;0;0;0;0;0;0;0;0;0;0;0;0;0;0;0;0;0;0;0;0;0;0;0;0;0;0;1;0;0;0;0;0;47;0;0;0;3;0;10;0;0;0;0;0;0;0;0;0;0;0;0;0;0;0;0;0;0;0;0;0;12;0;0;0;0;0;0;0;0;0;0;0;0;0;0;0;0;0;0;0;0;0;AGGTGAAGTAAAAGGTTCTTACTTAAACATCACTGGTGCTACTATGGAAGACGTTTACGAACGTGCAGAATATGCTAAATCAGTAGGTTCTGTAATCGTTATGATCGACT---TAGTTATGGGTTACACAGCGATCCAATCAGCTGCTATTTGGGCTCGTAAAAACGA-TATGCTTTTAC--ATTTAC--ACCGT-GCAGGT…
Otu00929;73;0;0;0;0;3;3;0;0;1;1;0;0;0;5;0;3;0;1;0;0;0;1;1;3;1;0;0;1;0;0;0;3;0;0;0;0;0;0;0;0;2;0;0;0;0;1;1;0;0;1;1;0;7;0;0;2;1;1;0;0;1;0;0;0;1;0;2;0;0;0;0;0;2;0;0;2;0;4;4;0;1;2;7;0;0;1;0;1;0;0;1;AGGTGAAGTAAAAGGTTCATACTTAAACGTTACAGCAGCTACTCAAGAAGAAATTTACAAACGTGCTGAGTTTGGTAAAGAAATCGGTTCTGTAATTGTTATGATCGACT---TAGTTTTAGGTTACACAGCAATCCAAACAACTGCAATTTGGGCACGTGAAAATGA-CATGATTTTAC--ACTTAC--ACCGT-GCAGGT-AA…
Otu00930;73;0;0;3;0;1;0;0;0;2;0;0;0;1;0;0;0;0;0;0;0;0;1;0;2;0;0;0;0;0;0;0;4;0;0;0;0;0;0;0;0;1;0;0;0;0;0;0;0;0;0;3;0;4;2;0;0;11;3;0;0;3;0;0;0;1;0;4;0;0;0;0;0;8;0;0;1;0;0;3;0;6;2;2;0;0;0;0;0;3;0;2;AGGTGAAGTAAAAGGTTCATACTTAAACGTTACAGCAGCTACTCAAGAAGAAATTTACAAACGTGCTGAGTTTGGTAAAGAAATCGGTTCTGTAATTGTTATGATCGACT---TAGCTTTAGGTTACACAGCAATCCAAACAACTGCAATTTGGGCACGTGAAAATGA-CATGATTTTAC--ACTTAC--ACCGT-GCAGGT-A…
Otu00931;73;0;1;0;0;0;1;0;0;0;0;1;0;0;1;2;0;0;0;0;0;0;0;0;0;0;0;0;0;0;0;0;3;0;1;0;0;0;0;0;0;0;0;2;0;0;0;2;0;0;1;2;0;10;1;0;1;0;0;0;0;0;0;0;0;2;0;6;0;0;0;0;0;7;0;6;1;0;2;6;0;8;0;2;1;0;0;0;0;1;0;2;AGGTGAAGTTAAAGGTTCTTACTTAAACGTTACAGCAGCTACTCAAGAAGAAATTTACAAACGTGCTGAGTTTGGTAAAGAAATCGGTTCTGTAATTGTTATGATCGACC---TAGTTTTAGGTTACACAGCAATCCAAACAACTGCAATTTGGGCACGTGAAAATGA-CATGATTTTAC--ACTTAC--ACCGT-GCAGGT-A…
Otu00932;73;0;3;1;0;5;1;0;0;0;1;2;7;0;3;2;0;0;2;0;3;0;1;0;1;0;0;3;0;0;1;0;4;0;0;0;0;1;0;0;0;1;0;1;0;2;0;1;0;0;2;0;0;4;0;0;0;2;0;0;0;3;0;0;0;2;0;0;0;0;0;0;0;2;0;1;0;0;1;2;0;3;1;3;0;0;0;0;0;1;0;0;AGGTGAAGTAAAAGGTTCATACTTAAACGTTACAGCAGCTACTCAAGAAGAAATTTACAAACGTGCTGAGTTTGGTAAAGAAATCGGTTCTGTAATTGTTATGATCGACT---TAGTTTTAGGTTACACAGCAATCCAAACAACTGCAATTTGGGCACGTGAAAATGA-CATGATTTTAC--ACTTAC--ACCGT-GCAGGT-AA…
Otu00933;73;0;3;0;0;3;0;0;0;0;2;1;1;2;1;1;1;0;0;0;8;0;5;0;3;0;0;2;0;0;1;0;3;0;0;0;1;0;0;0;0;0;0;7;0;1;1;4;0;4;2;3;0;1;0;0;1;2;0;0;0;1;0;0;0;0;0;0;0;0;0;0;0;0;0;2;0;0;0;2;0;3;0;0;0;0;0;0;0;0;0;1;AGGTGAAGTAAAAGGTTCATACTTAAACGTTACAGCAGCTACTCAAGAAGAAATTTACAAACGTGCTGAGTTTGGTAAAGAAATCGGTTCTGTAATTGTTATGATCGACT---TAGTTTTAGGTTACACAGCAATCCAAACAACTGCAATTTGGGCACGTGAAGATGA-CATGATTTTAC--ACTTAC--ACCGT-GCAGGT-AA…
Otu00934;73;0;3;0;0;0;0;0;0;0;2;0;3;0;1;0;0;0;1;0;0;0;3;5;0;0;2;1;0;1;2;0;4;0;0;0;0;0;8;0;0;0;0;1;0;1;0;1;0;1;0;1;0;8;1;0;1;2;0;0;0;0;0;0;0;0;0;2;0;0;0;0;0;1;1;2;0;1;0;2;0;4;1;0;3;0;2;1;0;0;0;0;AGGTGAAGTAAAAGGTTCATACTTAAACGTTACAGCAGCTACTCAAGAAGAAATTTACAAACGTGCTGAGTTTGGTAAAGAAATCGGTTCTGTAATTGTTATGATCGACT---TAGTTTTAGGTTACACAGCAATCCAAACAACTGCAATTTAGGCACGTGAAAATGA-CATGATTTTAC--ACTTAC--ACCGT-GCAGGT-AA…
Otu00935;72;25;0;0;0;0;0;0;0;0;9;2;0;0;0;0;0;5;3;2;0;0;0;0;0;0;18;0;0;0;0;0;0;1;0;0;0;0;0;0;0;0;0;0;0;0;0;0;0;0;0;0;0;0;0;0;0;0;0;0;0;1;0;0;0;0;0;0;1;0;0;0;0;0;0;0;0;0;1;0;0;0;0;0;0;1;0;0;0;3;0;0;AGGTGAAGTTAAAGGTTCTTATTTAAACATTACAGGTGCTACAATGGAAGACGTTTTACGAACGTGCTGAGTACGCTAAAGAAGTAGGTTCTGTAATTGTTATGATCGATT--TAGTAATGGGTTACACAGCAATTCAAAGTATTGCTTTATGGGCTCGTAAAAACGA-TATGCTTTTAC--ACTTAC--ACCGT-GCAGGT-…
Otu00936;72;0;1;0;0;2;1;0;0;0;1;1;0;0;0;0;0;0;0;0;2;0;2;0;1;0;0;0;0;0;0;0;0;0;0;0;1;2;0;0;0;0;0;6;0;0;0;3;0;2;0;0;0;7;1;0;2;5;0;0;0;5;0;0;0;8;0;8;0;0;0;0;0;0;0;1;2;0;0;0;0;2;0;4;0;0;0;0;1;0;0;1;AGGTGAAGTTAAAGGTTCATATTTAAACGTTACAGCAGCTACTCAAGAAGAAATTTACAAACGTGCTGAGTTTGGTAAAGAAATCGGTTCTGTAATTGTTATGATCGACT---TAGTTTTAGGTTACACAGCAATCCAAACAACTGCAATTTGGGCACGTGAAAATGA-CATGATTTTAC--ACTTAC--ACCGT-GCAGGT-AA…
Otu00937;72;0;0;0;72;0;0;0;0;0;0;0;0;0;0;0;0;0;0;0;0;0;0;0;0;0;0;0;0;0;0;0;0;0;0;0;0;0;0;0;0;0;0;0;0;0;0;0;0;0;0;0;0;0;0;0;0;0;0;0;0;0;0;0;0;0;0;0;0;0;0;0;0;0;0;0;0;0;0;0;0;0;0;0;0;0;0;0;0;0;0;0;AGGTGAAACTAAAGGTTCTTACTTAAACATCACTGCTGGTACTATGGAAGAAGTTTACGCACGTGCAGAATACGGTAAAGCAGTTGGTTCTGTAATTGTGATGATCGATT---TAGTTATGGGTTACACAGCAATTCAATCTGCTGCTATTTGGGCTCGTAACAATGA-CATGATCTTAC--ACTTAC--ACCGT-GCAGGT-A…
Otu00938;72;0;3;0;0;0;0;0;0;0;0;0;0;0;0;0;0;0;2;0;0;0;0;0;0;0;0;0;0;0;0;0;0;0;0;0;0;0;0;0;0;0;0;0;0;0;0;0;0;0;56;0;0;0;0;0;0;0;0;0;0;0;0;0;0;0;0;0;0;0;0;0;0;0;0;0;0;4;0;0;0;0;0;0;0;0;1;0;0;0;0;6;AGGTGAAGTAAAAGGTTCATACTTAAACGTTACAGCAGCTACAATGGAAGATGTATACAAACGTGCTGAGTATGCTAAAATGATCGGTTCTGTAATTATCATGATCGATT---TAGTAATGGGTTACACTGCAATTCAATCAATTGCTTACTGGGCTCGTGAAAATGA-TATGATTTTAC--ATTTAC--ACCGT-GCTGGT-A…
Otu00939;72;0;1;0;0;0;0;0;0;0;3;1;3;0;0;0;0;1;0;0;0;0;0;0;0;2;4;0;0;7;0;0;1;6;0;0;0;0;0;0;0;0;0;0;0;0;0;1;2;0;0;0;0;3;1;0;0;0;0;0;0;3;0;0;0;0;1;0;0;0;0;0;0;0;0;0;0;0;0;0;0;0;4;0;0;5;18;3;0;1;1;0;AGGTGAAGTAAAAGGTTCATACTTAAACG-TACTGCTGCTACTATGGAAGAAGTGTACAAACGTTCTCAGTACGCTAAAACAGTAGGTTCTGTAATTATTATGATCGATT---TAGTTATGGGTTATACTGCAATTCAAAGTATTGCACTATGGGCTCGTGAAAATGA-CATGATTTTAC--ATTTAC--ACCGT-GCAGGT-A…
Otu00940;72;0;1;0;0;0;3;0;0;0;2;7;2;0;5;1;3;0;0;0;6;0;0;1;2;0;0;1;2;0;2;0;1;0;0;0;0;0;0;0;0;1;0;2;0;5;0;1;0;0;2;3;0;2;0;1;0;2;0;0;0;2;0;0;0;1;0;2;0;0;0;0;0;1;0;0;0;0;1;6;0;0;1;0;0;0;0;0;0;0;0;0;AGGTGAAGTTAAAGGTTCATATTTAAACGTTACAGCAGCTACTCAAGAAGAAATTTACAAACGTGCTGAGTTTGGTAAAGAAATCGGTTCTGTAATTGTTATGATCGACT---TAGTTTTAGGTTACACAGCAATCCAAACAACTGCAATTTGGGCACGTGAAAATGA-CATGATTTTAC--ACTTAC--ACCGT-GCAGGT-AA…
Otu00941;72;0;0;0;0;0;1;0;0;0;0;0;0;0;2;0;0;0;1;0;0;0;4;0;0;0;1;3;2;0;0;0;2;0;1;0;1;0;0;0;0;0;0;0;0;0;2;2;0;0;1;0;0;5;0;0;0;2;0;0;0;4;1;0;0;4;0;3;0;0;0;0;0;7;3;5;0;1;0;2;0;5;3;1;0;0;0;0;0;1;2;0;AGGTGAAGTAAAAGGTTCATACTTAAACGTTACAGCAGCTACTCAAGAAGAAATTTACAAACGTGCTGAGTTTGGTAAAGAAATCGGTTCTGTAATTGTTATGATCGACT---TAGTTTTAGGTTGCACAGCAATCCAAACAACTGCAATTTGGGCACGTGAAAATGA-CATGATTTTAC--ACTTAC--ACCGT-GCAGGT-AA…
Otu00942;72;0;1;0;0;3;1;0;0;0;0;1;1;0;2;0;3;0;0;0;0;0;4;0;4;0;0;1;0;1;0;0;2;0;0;0;1;0;0;0;0;0;0;3;0;0;1;0;0;1;0;0;0;5;0;0;2;0;2;0;0;1;0;0;0;2;0;1;0;0;0;1;0;2;0;2;3;2;0;5;0;4;1;4;0;0;0;1;0;2;0;2;AGGTGAAGTAAAAGGTTCATACTTAAACGTTACAGCAGCTACTCAAGAAGAAATTTACAAACGTGCTGAGTTTGGTAAAGAAATCGGTTCTGTAATTGTTATGACCGACT---TAGTTTTAGGTTACACAGCAATCCAAACAACTGCAATTTGGGCACGTGAAAATGA-CATGATTTTAC--ACTTAC--ACCGT-GCAGGT-AA…
Otu00943;72;0;0;0;0;2;0;0;0;0;0;0;0;0;0;0;0;0;0;0;0;0;0;1;0;2;0;0;0;0;1;0;0;0;0;0;0;0;0;0;0;0;0;0;0;0;0;0;0;0;0;0;0;0;0;1;0;0;0;0;0;0;0;3;0;0;0;0;0;0;0;0;0;0;0;0;0;5;1;0;2;18;0;0;0;2;3;0;4;0;0;27;AGGTGAAGTTAAAGGTTCTTATTTAAACGTTACTGCAGCTACTATGGATGAGCTTTACAAACGTGCTGAGTACGCTAAAGCTGTAGGTTCTGTAATTATCATGATCGACT---TAGTATTAGGTTACACAGCTATTCAAAGTGCTGCTATCTGGGCTCGTGAAAATGA-TATGGTGTTAC--ACTTAC--ACCGT-GCAGGT-…
Otu00944;72;0;0;0;0;18;0;0;0;0;0;9;2;0;0;0;0;1;0;2;0;6;0;0;0;1;4;1;0;0;4;0;0;0;0;0;0;0;0;11;0;0;0;0;0;0;0;0;2;0;0;0;0;0;0;0;0;0;0;0;0;0;0;0;0;0;0;0;0;0;0;0;0;0;0;0;0;0;0;0;0;2;0;0;0;0;0;0;0;0;0;9;AGGTGAAGTTAAAGGTTCTTATTTAAACGTTTACTGCAGCTACTATGGATGAGCTTTACAAACGTGCTGAGTACGCTAAAGCTGTAGGTTCTGTAATTATCATGATCGACT--TAGTATTAGGTTACACAGCTATTCAAAGTGCTGCTATCTGGGCTCGTGAAAATGA-TATGGTGTTAC--ACTTAC--ACCGT-GCAGGT-…
Otu00945;72;0;0;0;0;0;0;0;0;2;0;0;0;4;0;0;0;0;0;0;0;2;1;0;0;0;0;0;6;0;0;2;0;0;0;0;0;0;3;11;0;0;0;0;0;0;0;0;4;2;0;0;0;0;0;0;0;0;0;0;1;0;0;0;0;0;0;0;0;0;0;30;1;0;0;0;0;0;0;0;3;0;0;0;0;0;0;0;0;0;0;0;AGGTGAAGTAAAAGGTTCATACTTAAACATCACTGCTGGTACAATGGAGGAAGTATACAAACGTGCTGAGTATGCTAAAGCAGTTGGTTCTGTAATTGTTATGATTGACT---TAGTAATGGGTTACACAGCAATTCAAAGTTCTGCTATTTGGGCTCGTGATAACGA-TATGCTTTTAC--ACTTAC--ACCGT-GCAGGT-…
Otu00946;72;0;0;0;0;0;0;3;0;0;0;0;3;0;0;0;0;1;1;3;0;0;0;0;2;4;0;1;0;0;0;0;0;3;0;0;1;8;0;0;0;0;0;0;0;0;0;2;2;0;0;0;0;0;0;4;0;0;0;0;0;0;0;0;0;0;0;0;0;0;0;0;0;0;0;0;0;4;0;0;5;0;0;12;11;1;0;1;0;0;0;0;AGGTGAAGTAAAAGGTTCTTACTTAAACATCACTGCTGGTACAATGGAAGAAGTATACAAACGTGCTGAGTATGCT--AGCAGTTGGATCTGTAATTGTTATGATTGACT---TAGTAATGGGTTACACAGCAATTCAAAGTTCTGCTGTATGGGCTCGTGACAACGA-TATGCTTTTAC--ACTTAC--ACCGT-GCAGGT-…
Otu00947;72;0;0;0;0;0;1;0;0;0;0;3;0;0;0;0;0;0;1;0;0;0;0;1;1;0;0;1;0;0;0;0;5;0;0;0;0;0;0;0;0;0;0;0;3;0;0;0;0;0;2;0;0;4;0;0;0;8;2;0;0;1;0;0;1;0;0;2;0;0;0;0;0;3;1;4;0;0;1;9;0;3;3;1;0;0;1;0;0;2;1;7;AGGTGAAGTAAAAGGTTCATACTTAAACGTTACAGCAGCTACTCAAGAAGAAATTTACAAACGTGCTGAGTTTGGTAAAGAAGTCGGTTCTGTAATTGTTATGATCGACT---TAGTTTTAGGTTACACAGCAATCCAAACAACTGCAATTTGGGCACGTGAAAATGA-CATGATTTTAC--ACTTAC--ACCGT-GCAGGT-AA…
Otu00948;72;0;0;0;0;0;0;1;0;0;2;0;0;0;0;0;0;0;0;0;0;0;5;0;0;0;0;0;0;0;2;0;0;0;31;0;0;0;0;0;0;0;0;0;0;0;0;0;0;0;0;0;0;0;0;0;0;2;18;0;0;11;0;0;0;0;0;0;0;0;0;0;0;0;0;0;0;0;0;0;0;0;0;0;0;0;0;0;0;0;0;0;AGGTGAAGTTAAAGGTTCTTACTTAAACGTTACTGCAGCTACTCAAGAAGAAATCTACAAACGTGCTGAGTTTGCTAAAGAAATCGGTTCTGTAATTGTTATGATCGACT---TAGTTTTAGGTTACACAGCAATCCAAACAACTGCAATTTGGGCACGTGAGAATGA-CATGATTTTAC--ATTTAC--ACCGT-GCAGGT…
Otu00949;72;0;0;2;0;2;0;0;0;0;0;0;0;1;1;0;0;0;0;0;0;0;0;1;0;0;0;1;0;0;1;0;3;0;0;1;2;0;0;0;0;1;0;2;0;0;2;0;0;0;3;1;0;5;1;0;1;2;0;0;0;3;0;0;0;3;0;5;0;0;0;1;0;0;3;2;0;0;0;10;0;6;0;3;0;0;0;0;0;0;0;3;AGGTGAAGTTAAAGGTTCATATTTAAACGTTACAGCAGCTACTCAAGAAGAAATTTACAAACGTGCTGAGTTTGGTAAAGAAATCGGTTCTGTAATTGTTATGATCGACT---TAGTTTTAGGTTACACAGCAATCCAAACAACTGCAATTTGGGCACGTGAAAATGA-CATGATTTTAC--ACTTAC--ACCGT-GCAGGT-A…
Otu00950;72;0;0;0;0;0;0;0;0;0;0;0;0;0;0;0;0;22;0;0;0;0;0;0;27;0;0;17;0;1;0;0;0;0;0;0;0;0;0;0;0;0;0;0;0;0;0;0;0;0;0;0;0;0;0;0;0;0;0;0;0;0;0;0;0;0;0;0;0;0;0;0;0;0;0;0;0;0;2;0;3;0;0;0;0;0;0;0;0;0;0;0;AGGTGAAGTAAAAGGTTCTTACTTAAACATCACTGCAGGTACTATGGAAGAGATTTACTCACGTGCAGAATACGCTAAAGCAGTTGGTTCTGTAATCGTTATGATCGACT---TAGTTATGGGTTACACAGCAATTCAAAGTGCTGCTGTTTGGTCTCGTAACAATGA-TATGGTATTAC--ACTTAC--ACCGT-GCAGGT…
Otu00951;72;0;0;0;0;0;0;0;2;3;1;0;6;0;0;0;0;2;1;3;0;0;5;0;0;0;0;2;0;0;0;1;0;0;3;0;1;0;0;0;12;0;0;0;0;0;2;1;0;0;0;0;0;0;0;2;1;0;1;0;0;1;0;3;0;0;0;0;0;0;0;0;0;0;0;0;0;0;0;0;0;0;2;0;15;2;0;0;0;0;0;0;AGGTGAAGTTAAAGGTTCTTACTTAAACATCACTGCAGGTACAATGGAAGAAGTTTACAAACGTGCTGAGTATGCAAAAGCAGTAGGTTCTGTAATTGTAATGATCGATT---TAGTTATGGGCTACACAGCAATTCAAAGTGCTGCTCTTTGGGCTCGTGAAAACGA-TATGTTATTAC--ACTTAC--ACCGT-GCAGGT-…
Otu00952;71;0;0;0;0;0;0;0;0;0;0;0;0;0;0;0;0;0;2;0;0;0;0;0;0;0;0;0;0;0;0;0;0;0;0;0;2;0;0;0;0;0;0;0;0;0;0;0;0;2;20;0;0;0;0;0;0;0;0;0;0;0;0;0;0;0;0;0;0;0;0;0;0;0;0;0;0;42;0;0;0;0;0;3;0;0;0;0;0;0;0;0;AGGTGAAGTAAAAGGTTCTTACTTAAACGTTACAGGTGCTACAATGGAAGACGTTTACGAACGTTCTGAGTATGCTAAAGAAGTTGGTTCTGTAATTATCATGATCGATT---TAGTTATGGGTTACACAGCAATTCAAAGTATTGCTTTATGGGCTCGTAAAAATGA-TATGATTTTAC--ACTTAC--ACCGT-GCGGGT-…
Otu00953;71;0;0;0;0;0;0;1;0;0;0;0;0;0;0;0;0;0;0;0;0;0;0;0;0;2;0;0;0;0;0;0;0;0;0;0;0;0;0;0;3;0;0;0;0;0;0;0;0;0;21;0;0;0;0;1;0;0;3;0;0;0;0;3;0;0;0;0;0;0;0;0;25;0;0;1;0;0;0;0;0;0;0;1;0;0;0;0;0;0;10;0;AGGTGAAGTTAAAGGTTCTTACTTAAACGTTACAGCTGCGACTATGGAAGAAATCTACAAACGTTGTGAGTATGCTAAAGAAGTAGGTTCTGTAATTGTAATGATCGATT---TAGTTATGGGTTATACAGCAATTCAAAGTACTGCTATTTGGGCTCGTGAAAACGA-TATGCTTTTAC--ATTTAC--ACCGT-GCAGGT…
Otu00954;71;0;0;0;0;0;0;0;0;0;0;0;0;0;0;0;0;0;1;0;0;0;0;0;0;0;0;0;0;0;0;0;0;0;0;0;1;0;0;0;0;0;0;0;7;0;0;0;0;0;0;0;0;0;0;0;0;0;0;0;0;1;0;0;0;2;0;0;0;0;0;0;0;0;49;1;0;0;0;0;0;0;0;4;2;0;0;0;0;0;0;3;AGGTGAAGTAAAAGGTTCATACTTAAACGTTACAGCTGCTACTATGGAAGAAATCTACAAACGTTGTGAGTATGCTAAAGAAGTAGGTTCTGTAATTGTGATGATCGATT---TAGTAATGGGTTACACAGCAATTCAAAGTACTGCTATTTGGGCTCGTGAAAACGA-TATGCTTTTAC--ATTTAC--ACCGT-GCAGGT-A…
Otu00955;71;0;0;0;0;0;51;0;0;0;0;0;0;0;0;0;0;9;0;0;0;0;0;0;0;0;0;0;0;0;1;3;0;0;1;2;0;0;0;0;0;0;0;0;0;0;0;0;0;0;0;0;0;0;0;0;0;1;3;0;0;0;0;0;0;0;0;0;0;0;0;0;0;0;0;0;0;0;0;0;0;0;0;0;0;0;0;0;0;0;0;0;AGGTGAAGTAAAAGGTTCTTACTTAAACATGACTGCAGGTACAATGGATGAGTGTATTACTCGTGGTGAGTATGCGAAAGCAGTTGGTTCAGTTATTGTTATGGTTGACT---TAGTTTTAGGTTACACAGCAATTCAAACTGCAGCTATCTGGGCTCGTGAAAACGA-TCTGATTATAC--ACTTAC--ACCGT-GCAGGT-A…
Otu00956;71;0;0;0;0;0;0;0;0;0;0;0;1;1;1;0;0;0;0;0;0;0;0;0;1;0;0;1;0;0;0;0;4;0;0;0;0;0;0;0;0;0;0;0;1;0;0;0;0;0;0;1;0;6;0;2;2;14;1;0;0;0;1;0;3;6;0;6;0;0;0;0;0;4;0;0;1;1;2;3;0;4;0;0;0;0;0;0;0;2;0;2;AGGTGAAGTTAAAGGTTCATATTTAAACGTTACAGCAGCTACTCAAGAAGAAATTTACAAACGTGCTGAGTTTGGTAAAGAAATCGGTTCTGTAATTGTTATGATCGACT---TAGTTTTAGGTTACACAGCAATCCAAACAACTGCAATTTGGGCACGTGAAAATGA-CATGATTTTAC--ACTTAC--ACCGT-GCAGGT-A…
Otu00957;71;0;0;24;0;0;0;0;10;1;0;0;0;0;3;0;0;0;0;0;0;0;0;0;0;0;0;0;0;0;0;0;1;0;0;0;0;0;0;0;0;0;0;0;0;0;0;0;0;0;0;0;0;0;9;0;0;1;0;22;0;0;0;0;0;0;0;0;0;0;0;0;0;0;0;0;0;0;0;0;0;0;0;0;0;0;0;0;0;0;0;0;AGGTGAAGTTAAAGGTTCTTACTTAAACGTTACTGCAGCTACTCAAGAAGAAATTTACAAACGTGCTGAGTTTGCTAAAGAAATCGGTTCTGTTATTATTATGGTTGATT---TAGTATTAGGTTACACAGCAATTCAAACAACAGCAATTTGGGCACGTGAAAACGA-CATGATTTTAC--ATTTAC--ACCGT-GCAGGC…
Otu00958;71;0;0;2;0;3;1;0;2;0;1;6;2;2;2;0;1;0;0;0;5;0;4;0;3;2;0;1;0;0;0;1;2;0;1;1;0;0;0;0;0;1;0;5;4;0;0;3;0;0;2;0;0;1;0;0;1;2;0;0;0;1;0;0;0;0;1;0;0;0;0;0;0;2;0;0;0;0;1;0;0;2;1;0;0;0;0;0;0;1;0;1;AGGTGAAGTAAAAGGTTCATACTTAAACGTTACAGCAGCTACTCAAGAAGAAATTTACAAACGTGCTGAGTTTGGTAAAGAAATCGGTTCTGTAATTGTTATGATCGACT---TAGTTTTAGGTTACACAGCAATCCAAACAACTGCAATTTGGGCACGTGAAAATGG-CATGATTTTAC--ACTTAC--ACCGT-GCAGGT-AA…
Otu00959;71;0;1;0;0;1;0;0;0;0;0;4;0;1;0;2;2;0;0;0;0;0;2;1;0;0;0;1;2;0;0;1;4;0;0;0;0;2;0;0;0;0;0;3;1;0;0;2;0;0;4;3;0;4;1;0;0;4;0;0;0;0;1;0;0;2;0;4;0;0;0;1;0;4;0;0;0;0;3;4;0;2;1;2;1;0;0;0;0;0;0;0;AGGTGAAGTTAAAGGTTCTTACTTAAACGTTACAGCAGCTACTCAAGAAGAAATTTACAAACGTGCTGAGTTTGGTAAAGAAATCGGTTCTGTAATTGTTATGATCGACT---TAGTTTTAGGTTACACAGCAATCCAAACAACTGCAATTTGGGCACGTGAAAATGA-CATGATTTTAC--ACTTAC--ACCGT-GCAGGT-AA…
Otu00960;71;0;0;0;0;1;0;0;0;0;0;6;4;0;0;0;0;0;0;3;0;0;0;1;0;0;0;0;0;1;1;0;0;0;0;0;0;0;0;0;0;0;0;0;0;0;0;0;0;0;0;0;0;0;0;0;0;0;0;0;0;0;0;15;0;0;1;1;11;0;0;0;0;0;0;0;0;1;0;0;0;4;0;0;0;0;0;0;0;3;0;18;AGGTGAAGTTAAAGGTTCTTATTTAAACGTTACTGCAGCTACTATGGATGAGCTTTACAAACGTGCTGAGTACGCTAAAGCTGTAGGTTCTGTAATTATCATGATCGACT---TAGTATTAGGTTACACAGCTATTCAAAGTGCTGCTATCTGGGCTCGTGAAAATGA-TATGGTGTTAC--ACTTAC--ACCGT-GCAGGT…
Otu00961;71;0;0;0;0;0;0;1;0;0;1;0;0;0;0;0;0;0;0;0;0;0;0;0;0;0;0;0;0;0;0;0;0;0;0;0;0;0;0;0;0;0;0;3;0;0;0;0;4;0;0;0;0;0;0;62;0;0;0;0;0;0;0;0;0;0;0;0;0;0;0;0;0;0;0;0;0;0;0;0;0;0;0;0;0;0;0;0;0;0;0;0;AGGTGAAGTTAAAGGTTCTTATTTAAACGTTACAGCTGCAACTATGGAAGAAGTTTACAAACGTGCAGAATATGCTAAACTAGTAGGCTCTGTGATCATTATAATCGATT---TAGTTATGGGCTACACAGCGATTCAAAGTATTGCAATCTGGGCTCGTGAAAACGA-CATGATTTTAC--ATTTAC--ATCGT-GCAGGT-A…
Otu00962;71;0;0;0;0;0;0;0;0;0;0;0;0;0;0;0;0;29;1;2;0;0;0;0;0;4;0;1;0;0;1;0;0;9;0;0;0;0;0;0;0;0;0;0;0;0;0;0;0;0;0;0;3;0;0;2;0;0;0;0;0;0;0;0;0;0;2;0;9;0;0;0;0;0;0;0;0;0;3;0;0;0;0;0;0;1;3;0;0;0;0;1;AGGTGAAGTAAAAGGTTCATACTTAAACATCACTGCAGGAACTGTGGAAGAAATGCACAAAAGATGTGAATATGCTAGACAAGTAGGTAGTGTAATTGTTATGATTGATT---TAGTAATTGGTTATACTGCTATTCAAACTGCAGCAATTTGGGCTCGTGAAAACGA-TCAAATTTTAC--ATTTAC--ATCGA-GCAGGA-A…
Otu00963;70;0;0;5;0;0;0;0;0;0;0;0;0;0;2;0;0;0;0;0;0;0;0;0;0;0;0;0;0;0;0;0;0;0;0;0;0;0;0;0;0;0;0;0;0;0;0;0;0;0;0;0;0;0;28;0;0;3;0;25;1;0;0;0;0;3;0;0;0;0;0;0;0;0;0;0;0;0;0;0;0;0;2;0;0;1;0;0;0;0;0;0;AGGTGAAGTTAAAGGTTCATATTTAAACGTTACTGCAGCTACTCAAGAAGAAATTTACAAACGTGCTGAGTTTGCTAAAGAAATCGGTTCTGTTATTATTATGGTTGATT---TAGTATTAGGTTACACAGCAATTCAAACAACAGCAATTTGGGCACGTGAAAACGA-CATGATTTTAC--ATTTAC--ACCGT-GCAGGC-…
Otu00964;70;0;0;0;0;0;0;0;1;0;0;0;1;0;0;0;0;0;0;0;0;0;1;0;0;0;0;1;8;2;0;27;1;0;0;0;0;6;0;0;0;0;0;0;0;0;0;0;0;0;0;0;0;0;0;0;1;0;0;0;0;0;0;0;0;0;0;3;0;0;2;0;0;0;1;0;0;0;0;0;0;0;1;0;0;0;0;0;13;1;0;0;AGGTGAAGTTAAAGGTTCATATTTAAACGTTACTGCAGCTACTCAAGAAGAAATCTACAAACGCGCTGAGTTTGCTAAAGAAATCGGTTCTGTAATTGTTATGATTGACT---TAGTATTAGGTTACACAGCAATTCAAACAACTGCAATTTGGGCACGTGAAAACGA-CATGATTTTAC--ACTTAC--ACCGT-GCAGGT-…
Otu00965;70;0;0;0;1;3;0;1;0;0;0;0;1;0;0;0;0;43;0;0;0;0;0;0;15;0;0;0;0;0;0;0;0;0;0;0;4;0;0;0;0;0;0;0;0;0;0;0;0;0;2;0;0;0;0;0;0;0;0;0;0;0;0;0;0;0;0;0;0;0;0;0;0;0;0;0;0;0;0;0;0;0;0;0;0;0;0;0;0;0;0;0;AGGTGAAGTTAAAGGTTCATACTTAAATATCACTGCTGGTACAATGGAAGAAGTTTACGCTCGTGCAGAATACGCTAAAAATCTTGGTTCTGTAATTGTGATGATCGATT---TAGTTATGGGTTACACAGCAATTCAAAGTGCTGCAATTTGGTCTCGTGCTAATGA-TATGATTTTAC--ATTTAC--ACCGT-GCTGGT-…
Otu00966;70;0;0;0;0;0;0;0;0;1;0;0;0;2;0;0;0;0;0;0;0;0;0;0;0;1;0;0;0;0;0;0;0;0;3;0;1;0;0;0;7;0;0;0;0;1;1;0;0;0;9;0;0;0;0;0;0;0;3;0;0;0;0;3;0;0;0;0;0;0;0;0;10;0;0;0;0;0;0;0;0;1;0;3;6;0;0;0;0;0;17;1;AGGTGAAGTTAAAGGTTCATATTTAAACGTTACAGCTGCGACTATGGAAGAAATCTACAAACGTTGTGAGTATGCTAAAGAAGTAGGTTCTGTAATTGTAATGATCGATT---TAGTTATGGGTTATACAGCAATTCAAAGTACTGCTATTTGGGCTCGTGAAAACGA-TATGCTTTTAC--ATTTAC--ACCGT-GCAGGT-…
Otu00967;70;0;0;0;0;0;0;0;0;0;3;1;1;0;0;0;0;0;0;0;3;0;0;0;0;0;0;2;0;0;0;0;2;0;0;0;0;0;0;0;0;0;0;2;0;0;1;1;0;0;3;0;0;10;0;1;1;0;2;0;0;2;0;0;2;3;0;5;0;0;0;0;0;4;0;1;0;0;2;7;0;6;0;3;0;0;1;0;0;1;0;0;AGGTGAAGTAAAAGGTTCATACTTAAACGTTACAGCAGCTACTCAAGAAGAAATTTACAAACGTGCTGAGTTTGGTAAAGAAATCGGTTCTGTAATTGTTATGATCGACT---TAGTTTTAGGTTACACAGCAATCCAAACAACTGCAATTTGGGCACGTGAAAATGA-CATGATTTTAC--ACTTAC--ACCGT-GCAGGT-A…
Otu00968;70;0;0;0;0;0;0;0;0;0;0;1;1;0;2;2;0;0;0;0;0;0;0;1;1;0;0;1;0;0;1;0;1;0;0;1;0;0;1;0;0;0;0;1;0;0;0;3;0;0;0;0;0;5;0;0;0;5;1;0;0;0;0;0;4;2;0;5;0;0;0;0;0;5;0;3;2;0;0;6;0;6;1;1;1;0;2;2;0;0;1;1;AGGTGAAGTAAAAGGTTCATACTTAAACGTTACAGCAGCTACTCAAGAAGAAATTTACAAACGTGCTGAGTTTGGTAAAGAAATCGGTTCTGTAATTGTTATGATCGACT---TAGTTTTAGGTTACACAGCAATCCAAACAACTGCAATTTGGGCACGTGAAAATGA-CACGATTTTAC--ACTTAC--ACCGT-GCAGGT-AA…
Otu00969;70;0;0;0;0;0;0;0;0;0;0;0;0;0;0;0;0;0;0;0;0;0;0;0;0;0;0;0;0;0;0;0;0;0;0;0;0;0;0;0;69;0;0;1;0;0;0;0;0;0;0;0;0;0;0;0;0;0;0;0;0;0;0;0;0;0;0;0;0;0;0;0;0;0;0;0;0;0;0;0;0;0;0;0;0;0;0;0;0;0;0;0;AGGTGAAGTTAAAGGTTCATACTTAAACGTTACAGGTGCTACAATGGAAGACGTGTACGAACGTGCTGAGTACGCTAAAGCTGTTGGTTCTGTAATTATCATGATCGATT---TAGTTATGGGTTACACAGCAATTCAATCAATTGCTTACTGGGCTCGTAAAAACGA-TATGTTATTAC--ACTTAC--ACCGT-GCAGGT-A…
Otu00970;70;0;0;0;0;0;0;0;0;0;0;0;0;0;0;0;0;0;0;0;0;0;0;0;0;0;0;0;0;0;0;0;0;0;0;0;0;0;0;0;0;0;0;0;0;0;0;0;0;0;1;0;0;0;0;0;0;0;0;0;0;0;0;1;0;0;0;0;0;0;0;0;0;0;1;6;27;0;0;0;0;0;0;3;0;0;0;0;0;23;0;8;AGGTGAAGTAAAAGGTTCATACTTAAACATTACTGCAGGTACAATGGAAGAAGTGTACAAACGTGCTGAGTACGCTAAAGCAGTTGGTTCTGTAATTGTAATGATCGATT---TAGTTATGGGTTACACAGCAATTCAAAGTTCAGCAATCTGGGCTCGTGACAACGA-CATGATTTTAC--ACTTAC--ACCGT-GCAGGT-…
Otu00971;70;0;0;0;0;0;0;0;0;0;0;0;0;0;0;0;0;0;0;0;0;0;0;0;0;0;1;0;0;0;0;0;0;0;0;51;0;0;0;0;0;0;0;0;0;0;0;0;0;0;0;0;0;0;0;0;0;0;0;0;0;0;0;0;0;0;0;0;0;0;0;0;0;0;0;0;0;0;0;0;0;11;0;7;0;0;0;0;0;0;0;0;AGGTGAAGTTAAAGGTTCTTACTTAAACATCACTGCAGGCACAATGGAAGAAGTTTACAAACGAGCTGAGTATGCAAAAGCGGTTGGCTCAGTAATTGTTATGATCGATT---TAGTAATGGGTTATACAGCGATTCAAAGTGCAGCAATTTGGTCTCGTGATAACGA-TATGTTATTAC--ATTTAC--ATAGA-GCAGGG-…
Otu00972;70;0;0;11;1;0;0;0;2;1;0;0;0;0;1;0;0;0;0;0;0;0;0;0;0;0;0;0;0;0;0;0;0;0;0;0;0;0;0;0;0;0;0;0;0;0;0;0;0;0;0;0;0;0;26;0;0;2;0;18;0;0;0;0;0;4;0;0;0;0;0;0;0;0;0;0;0;0;0;0;0;0;4;0;0;0;0;0;0;0;0;0;AGGTGAAGTAAAAGGTTCTTACTTAAACGTTACTGCAGCTACTCAAGAAGAAATTTACAAACGTGCTGAGTTTGCTAAAGAAATCGGTTCTGTTATTATTATGGTTGATT---TAGTATTAGGTTACACAGCAATTCAAACAACAGCAATTTGGGCACGTGAAAACGA-CATGATTTTAC--ATTTAC--ACCGT-GCAGGC…
Otu00973;70;0;0;0;0;3;0;0;0;0;0;2;1;0;0;0;0;1;0;0;0;2;0;0;0;4;0;1;0;0;6;0;0;2;0;3;0;0;0;0;0;0;0;0;0;0;0;0;2;0;0;0;0;0;0;0;0;0;0;0;0;1;0;10;0;0;0;0;0;0;0;0;0;0;0;0;0;0;1;0;2;13;0;0;0;0;3;0;2;0;0;11;AGGTGAAGTAAAAGGTTCATACTTAAACGTTACTGCAGCTACTATGGATGAGCCTTACAAACGTGCTGAGTACGCTAAAGCTGTAGGTTCTGTAATTATCATGATCGACT---TAGTATTAGGTTACACAGCTATTCAAAGTGCTGCTATCTGGGCTCGTGAAAATGA-TATGGTGTTAC--ACTTAC--ACCGT-GCAGGT…
Otu00974;70;0;0;0;0;0;0;0;1;1;0;0;0;0;0;0;1;0;0;0;0;2;2;0;0;0;0;0;4;0;0;0;0;0;2;0;0;4;16;5;0;0;0;0;0;0;0;2;1;0;0;0;0;0;0;0;0;0;0;0;0;0;0;0;0;0;0;0;0;0;0;24;0;0;0;0;0;0;0;0;0;0;0;0;0;0;0;0;5;0;0;0;AGGTGAAGTTAAAGGTTCATATTTAAACATCACTGCTGGTACAATGGAAGAAGTATACAAACGTGCTGAGTATGCTAAAGCAGTTGGTTCTGTAATTGTTATGATTGACT---TAGTAATGGGTTACACAGCAATTCAAAGTTCTGCTATTTGGGCTCGTGATAACGA-TATGCTTTTAC--ACTTAC--ACCGT-GCAGGT-…
Otu00975;70;0;0;1;8;0;0;1;0;1;0;0;3;1;0;1;0;0;0;0;0;2;0;0;3;0;1;2;9;1;0;1;3;0;0;0;0;1;0;0;0;0;0;0;0;0;2;3;0;5;2;0;0;0;0;1;0;0;0;3;0;3;0;0;0;0;0;0;0;0;0;0;0;0;0;2;0;1;0;1;0;0;0;4;3;0;0;0;0;0;1;0;AGGTGAAGTTAAAGGTTCTTATTTAAACATTACTGCAGCTACAATGGAAGAAGTGTACAAACGTGCTGAGTACGCTAAAGCAGTTGGTTCTGTAATCGTAATGATCGATT---TAGTTATGGGTTATACAGCAATTCAAAGTTCAGCTATTTGGGCTCGTGACAATGA-TATGC-TTTAC--ACTTAC--ACCGT-GCTGGT-AA…
Otu00976;70;0;1;0;0;0;1;0;0;0;0;1;1;0;0;0;0;0;0;0;0;0;1;0;0;0;0;0;0;0;0;0;1;0;0;0;0;0;0;0;0;0;0;1;0;1;2;0;0;1;2;3;0;7;0;0;0;3;0;0;0;4;0;0;0;2;2;8;0;0;0;0;0;7;2;0;0;0;3;0;0;3;2;7;1;0;0;0;1;2;0;0;AGGTGAAGTTAAAGGTTCATATTTAAACGTTACAGCAGCTACTCAAGAAGAAATCTACAAACGTGCTGAGTTTGGTAAAGAAATCGGTTCTGTAATTGTTATGATCGACT---TAGTTTTAGGTTACACAGCAATCCAAACAACTGCAATTTGGGCACGTGAAAATGA-CATGATTTTAC--ACTTAC--ACCGT-GCAGGT-AA…
Otu00977;70;0;0;0;1;2;0;0;1;0;0;0;0;0;0;0;0;0;0;0;0;0;0;0;0;0;0;1;0;0;2;0;0;0;0;3;1;0;0;0;0;0;0;0;0;28;0;0;4;0;0;7;0;0;0;1;3;0;0;0;7;0;0;0;0;0;0;0;0;0;0;0;0;0;2;0;1;1;0;0;0;0;1;2;0;0;0;0;0;2;0;0;AGGTGAAGTTAAAGGTTCATACTTAAACGTTACCGCTGCAACTATGGAAGAAATCTACAAACGTTGTGAATATGCAAAAGAAGTAGGTTCGGTAATTGTAATGATCGATT---TAGTTATGGGTTATACAGCAATTCAAAGTACTGCAATTTGGGCTCGTGAAAATGA-TATGCTTTTAC--ATTTAC--ACCGT-GCAGGT-A…
Otu00978;69;0;0;0;0;2;1;0;0;0;0;0;0;0;1;2;0;0;0;0;1;0;2;0;2;0;2;0;0;1;0;0;0;0;0;0;0;0;0;0;0;0;0;0;0;0;1;0;0;0;0;2;0;6;1;0;0;4;0;0;0;1;0;0;4;4;0;3;0;0;0;0;0;6;2;2;0;0;3;4;0;8;3;0;1;0;0;0;0;0;0;0;AGGTGAAGTTAAAGGTTCTTACTTAAACGTTACAGCAGCTACTCAAGAAGAAATTTACAAACGTGCTGAGTTTGGTAAAGAAATCGGTTCTGTAATTGTTATGATCGACT---TAGTTTTAGGTTACACAGCAATCCAAACAACTGCAATTTGGGCACGTGAAAATGA-CATGATTTTAC--ACTTAC--ACCGT-GCAGGT-AA…
Otu00979;69;0;0;0;0;1;2;0;0;0;0;0;1;0;0;0;1;0;0;0;3;0;1;1;0;0;0;0;1;0;0;1;0;0;0;1;0;0;0;0;0;1;0;2;0;0;4;2;0;0;0;2;0;3;0;0;0;6;0;0;0;1;1;0;1;2;0;2;0;0;0;0;0;2;2;0;1;1;3;6;0;4;1;1;1;0;0;0;0;6;1;0;AGGTGAAGTTAAAGGTTCTTACTTAAACGTTACAGCAGCTACTCAAGAAGAAATTTACAAACGTGCTGAGTTTGGTAAAGAAATCGGTTCTGTAATTGTTATGATCGACT---TAGTTTTAGGTTACACAGCAATCCAAACAACTGCAATTTGGGCACGTGAAAATGA-CATGATTTTAC--ACTTAC--ACCGT-GCAGGT-AA…
Otu00980;69;1;0;0;0;0;0;0;1;0;0;0;0;0;0;0;0;0;0;1;0;0;1;0;0;0;0;1;0;0;0;0;0;0;0;0;1;0;0;0;0;0;0;0;0;3;0;15;2;2;0;0;0;0;0;2;0;0;0;0;0;0;3;0;0;0;0;0;0;0;0;3;0;0;3;0;0;3;0;0;23;0;0;1;0;0;0;0;0;3;0;0;AGGTGAAGTTAAAGGTTCATATTTAAACATCACTGCTGGTACAATGGAAGAAGTATACAAACGTGCTGAATATGCTAAAGCAGTTGGCTCTGTAATTGTTATGATCGACT---TAGTAATGGGTTACACAGCAATTCAAAGTTCTGCTATCTGGGCTCGTGACAACGA-TATGCTTTTAC--ACTTAC--ACCGT-GCAGGT-…
Otu00981;69;0;1;0;0;1;4;0;0;0;2;2;1;0;2;2;2;0;1;0;2;0;4;4;0;0;1;1;4;0;1;0;4;0;0;0;1;0;0;0;0;0;0;9;2;0;1;1;0;1;0;4;0;0;0;0;0;0;0;0;0;0;0;0;0;1;0;2;0;1;0;0;0;2;0;0;0;0;0;1;0;1;0;0;2;0;0;0;0;1;0;0;AGGTGAAGTAAAAGGTTCATACTTAAACGTTACAGCAGCTACTCAAGAAGAAATTTACAAACGTGCTGAGTTTGGTAAAGAAATCGGTTCTGTAATTGTTATGATCGACT---TAGTTTTAGGTTACACAGCAATCCAAACAACTGCAATTTGGGCACGTGAAAATGA-CATGATTTTAC--ACTTAC--GCCGT-GCAGGT-AA…
Otu00982;69;0;0;0;0;0;0;0;0;0;0;0;0;1;0;1;1;0;0;0;1;0;0;0;0;0;0;1;0;1;1;0;0;0;0;0;0;0;0;0;0;0;0;2;0;2;0;1;0;0;0;0;0;7;0;0;0;6;0;0;0;1;0;0;0;0;1;5;0;0;0;0;0;3;0;4;2;0;1;14;0;0;3;1;1;0;1;0;0;2;1;4;AGGTGAAGTTAAAGGTTCTTACTTAAACGTTACAGCAGCTACTCAAGAAGAAATTTACAAACGTGCTGAGTTTGGTAAAGAAATCGGTTCTGTAATTGTTATGATCGACT---TAGTTTTAGGTTACACAGCAATCCAAACAACTGCAATTTGGGCACGTGAAAATGA-CATGATTTTAC--ACCTAC--ACCGT-GCAGGT-A…
Otu00983;69;0;2;1;0;0;5;0;0;0;0;0;1;2;1;1;5;0;2;1;1;0;2;1;1;1;0;3;1;0;0;0;4;0;0;2;2;0;0;0;0;0;0;2;0;1;0;0;0;0;0;5;0;2;0;0;1;3;0;0;0;2;1;0;0;2;0;3;0;0;0;0;0;2;0;0;0;0;2;0;0;1;1;0;1;0;0;0;0;0;1;0;AGGTGAAGTTAAAGGTTCATATTTAAACGTTACAGCAGCTACTCAAGAAGAAATTTACAAACGTGCTGAGTTTGGTAAAGAAATCGGTTCTGTAATTGTTATGATCGACT---TAGTTTTAGGTTACACAGCAATCCAAACAACTGCAATTTGGGCACGTGAAAATGA-CATGATTTTAC--ACCTAC--ACCGT-GCAGGT-AA…
Otu00984;69;0;0;0;0;3;0;0;0;0;0;0;2;0;0;0;0;0;0;0;0;0;0;3;2;10;1;0;0;0;0;0;0;0;0;2;0;0;0;0;0;0;0;0;1;0;0;0;0;0;0;0;0;0;0;0;1;0;0;0;0;0;0;4;0;0;2;0;0;0;0;0;0;0;0;0;0;0;0;0;0;0;0;2;35;0;0;0;0;0;1;0;AGGTGAAACTAAAGGTTCATACTTAAACATCACTGCTGGTACAATGGAAGAAGTATACAAACGCGCTGAGTACGCT--AGCAGTTGGATCTGTAATTGTTATGATTGACT---TAGTAATGGGTTACACAGCAATTCAAAGTTCTGCTATCTGGGCTCGTGAGAACGA-TATGCTTTTAC--ACTTAC--ACCGT-GCGGGT-…
Otu00985;69;0;0;0;0;0;0;0;0;0;0;0;0;0;0;0;0;0;0;0;0;0;0;3;0;9;0;0;0;0;1;0;0;0;0;0;0;0;0;0;0;0;0;0;0;0;0;0;1;0;0;0;0;6;2;0;0;0;0;0;0;0;0;0;0;0;0;0;0;0;0;0;0;0;0;0;0;0;0;0;0;0;18;21;6;0;2;0;0;0;0;0;AGGTGAAGTAAAAGGTTCATACTTAAACATCACTGCTGGTACAATGGAAGAAGTATACAAACGTGCTGAATATGCTAAAGCAGTTGGTTCTGTAATTGTTATGATCGACT---TAGTTATGGGTTACACAGCAATTCAAAGTTCTGCTATATGGGCTCGTGATAACGA-TATGCTTTTAC--ACTTAC--ACCGT-GCAGGT-…
Otu00986;69;0;0;0;0;0;0;0;0;0;0;0;0;0;0;0;0;0;1;0;0;0;0;19;1;7;0;4;0;0;0;0;0;5;0;2;15;0;0;0;0;9;0;0;0;2;0;0;0;0;0;0;0;0;0;0;0;0;0;0;0;0;0;0;0;0;0;0;0;0;0;0;0;0;0;0;0;0;0;0;0;2;0;2;0;0;0;0;0;0;0;0;AGGTGAAGTAAAAGGTTCTTACTTAAACATCACTGCTGGTACAATGGAAGAAGTATACAAACGTGCTGAGTATGCTAAAGCAGTTGGTTCTGTAATTGTTATGATCGACT---TAGTTATGGGTTACACAGCAATTCAAAGTTTCTGCTGTATGGGCTCGTGATAACGATATGCTTTTAC--ACTTAC--ACCGT-GCAGGT-…
[truncated: 14,434 more rows]

## Sheet: 98% SST
OTU_Label;total;R01_2014;R02_2014;R03_M08_2014;R04_2014;R05_2014;R06_2014;R07_2014;R08_2014;R09_2014;R10_2014;R11_2014;R12_2014;R13_2014;R14_2014;R15_2014;R16_2014;R18_2014;M01_2014;M02_2014;R17_M03_2014;M04_2014;M06_2014;M07_2014;M09_2014;M10_2014;M11_2014;M13_2014;M15_2014;M16_2014;M17_2014;M18_2014;M19_2014;M20_2014;M21_2014;M24_2014;P02_2014;P03_2014;P04_2014;P05_2014;P07_2014;P08_2014;P10_20…
[truncated: 4,208 more rows]

[truncated: 18 more sheets: 97% SST, 96% SST, 95% SST, 94% SST, 93% SST, 92% SST, 91% SST, 90% SST, 89% SST, 88% SST, 87% SST, 86% SST, 85% SST, 84% SST, 83% SST, 82% SST, 81% SST, 80% SST]
