# Supplementary material for: The impact of OTU sequence similarity threshold on diatom‐based bioassessment: A case study of the rivers of Mayotte (France, Indian Ocean)
Source: Ecol Evol. 2018 Dec 18;9(1):166–79. doi: 10.1002/ece3.4701 (PMC6342121; doi:10.1002/ece3.4701)
Supplement: Supplementary file 7 [file ECE3-9-166-s007.xlsx]

## Sheet: Feuil1
Supplement 7. Sampling site description with sample codes, names of rivers, year, number of raw DNA reads and GPS coordinates.
Fastq_file_nb	Sample	Sample_id	River	Year	Raw_reads	GPS_lat	GPS_long
1	Ref1	R01_2014	Majimbini	2014	44881	-12.7803	45.2
2	Ref2	R02_2014	Kwale	2014	51358	-12.813	45.1611
3	Ref3	R03_M08_2014	Dembeni	2014	47291	-12.8615	45.159
4	Ref4	R04_2014	Hajangoua	2014	40518	-12.8669	45.1741
5	Ref5	R05_2014	SalimBe	2014	52706	-12.8756	45.1948
6	Ref6	R06_2014	Banano	2014	47687	-12.9003	45.1861
7	Ref7	R07_2014	Dapani	2014	49106	-12.9618	45.1563
8	Ref8	R08_2014	Antanana	2014	45932	-12.9655	45.1351
9	Ref9	R09_2014	Djalimou	2014	44801	-12.9496	45.1232
10	Ref10	R10_2014	Poroani	2014	49629	-12.8885	45.1463
11	Ref11	R11_2014	Gomeni	2014	76948	-12.8129	45.1306
12	Ref12	R12_2014	Chirini	2014	57093	-12.775	45.1163
13	Ref13	R13_2014	Batirini	2014	41623	-12.7644	45.108
14	Ref14	R14_2014	Boungoumouhe	2014	52693	-12.7493	45.0936
15	Ref15	R15_2014	Mapouhera	2014	52427	-12.7179	45.0991
16	Ref16	R16_2014	Mouhogoni	2014	55971	-12.7301	45.1079
17	Ref18	R18_2014	Longoni	2014	76374	-12.7447	45.1677
18	May1	M01_2014	Bouyoni	2014	62279	-12.7404	45.1426
19	May2	M02_2014	Bouyoni	2014	60622	-12.7453	45.1414
20	May3	R17_M03_2014	Bouyoni	2014	51657	-12.7607	45.1463
21	May4	M04_2014	Coconi	2014	52425	-12.8348	45.1283
23	May6	M06_2014	Dapani	2014	61386	-12.9678	45.1578
24	May7	M07_2014	Dembeni	2014	45774	-12.8422	45.1728
25	May9	M09_2014	Kwale	2014	40669	-12.8057	45.1984
26	May10	M10_2014	Kwale	2014	51767	-12.7971	45.1857
27	May11	M11_2014	Kwale	2014	53867	-12.8054	45.1638
28	May13	M13_2014	Ouroveni	2014	69481	-12.8083	45.1276
29	May15	M15_2014	Ouroveni	2014	56608	-12.7964	45.1395
30	May16	M16_2014	Combani	2014	54924	-12.7714	45.1475
31	May17	M17_2014	Longoni	2014	50552	-12.7382	45.1649
32	May18	M18_2014	Batirini	2014	37245	-12.7601	45.1117
33	May19	M19_2014	Chirini	2014	84647	-12.7777	45.1046
34	May20	M20_2014	Gouloue	2014	90570	-12.7909	45.1897
35	May21	M21_2014	Djalimou	2014	66556	-12.7991	45.2036
36	May24	M24_2014	Gouloue	2014	61131	-12.7976	45.2018
38	Poll2	P02_2014	Majimbini	2014	66094	-12.7878	45.2184
39	Poll3	P03_2014	Chajou	2014	55855	-12.7864	45.1434
40	Poll4	P04_2014	Chajou	2014	40940	-12.7889	45.1422
41	Poll5	P05_2014	Mouala	2014	44028	-12.7905	45.1393
42	Poll7	P07_2014	Gouloue	2014	74667	-12.7994	45.2105
43	Poll8	P08_2014	Doujani	2014	45376	-12.7942	45.2134
45	Poll17	P17_2014	Mgombani	2014	47391	-12.7318	45.1772
46	Poll19	P19_2014	Longoni	2014	68022	-12.7341	45.1619
47	Poll20	P20_2014	Mare	2014	43039	-12.7242	45.1194
48	Poll23	P23_2014	Adrianabe	2014	68362	-12.7628	45.0869
49	Poll24	P24_2014	Mrowale	2014	61132	-12.7863	45.0997
50	Poll25	P25_2014	Chiconi	2014	57090	-12.8358	45.1127
51	Poll26	P26_2014	Coconi_Rouaka	2014	63974	-12.8402	45.1222
52	Poll28	P28_2014	Darini	2014	59601	-12.8454	45.1929
53	Poll29	P29_2014	Songaro_Mbili	2014	42383	-12.8398	45.1745
54	Ref1	R01_2015	Majimbini	2015	86190	-12.7803	45.2
55	Ref2	R02_2015	Kwale	2015	97367	-12.813	45.1611
57	Ref3	R03_M08_2015	Dembeni	2015	87790	-12.8615	45.159
58	Ref4	R04_2015	Hajangoua	2015	77328	-12.8669	45.1741
60	Ref5	R05_2015	SalimBe	2015	93661	-12.8756	45.1948
61	Ref6	R06_2015	Banano	2015	110048	-12.9003	45.1861
62	Ref7	R07_2015	Dapani	2015	79282	-12.9618	45.1563
63	Ref8	R08_2015	Antanana	2015	113547	-12.9655	45.1351
64	Ref9	R09_2015	Djalimou	2015	88947	-12.9496	45.1232
65	Ref10	R10_2015	Poroani	2015	91992	-12.8885	45.1463
66	Ref11	R11_2015	Gomeni	2015	95158	-12.8129	45.1306
67	Ref12	R12_2015	Chirini	2015	72584	-12.775	45.1163
68	Ref13	R13_2015	Batirini	2015	84960	-12.7644	45.108
69	Ref14	R14_2015	Boungoumouhe	2015	87399	-12.7493	45.0936
70	Ref15	R15_2015	Mapouhera	2015	78898	-12.7179	45.0991
71	Ref16	R16_2015	Mouhogoni	2015	80180	-12.7301	45.1079
72	Ref18	R18_2015	Longoni	2015	109813	-12.7447	45.1677
74	Poll3	P03_2015	Chajou	2015	89357	-12.7864	45.1434
75	Poll4	P04_2015	Chajou	2015	149012	-12.7889	45.1422
76	Poll5	P05_2015	Mouala	2015	83135	-12.7905	45.1393
78	Poll8	P08_2015	Doujani	2015	109608	-12.7942	45.2134
79	Poll17	P17_2015	Mgombani	2015	79977	-12.7318	45.1772
80	Poll19	P19_2015	Longoni	2015	78325	-12.7341	45.1619
82	Poll23	P23_2015	Adrianabe	2015	101350	-12.7628	45.0869
83	Poll29	P29_2015	Songaro_M'bili	2015	103304	-12.8398	45.1745
84	May1	M01_2015	Bouyoni	2015	131419	-12.7404	45.1426
85	May2	M02_2015	Bouyoni	2015	123748	-12.7453	45.1414
86	May3_Ref17	R17_M03_2015	Bouyoni	2015	102346	-12.7607	45.1463
87	May4	M04_2015	Coconi	2015	97387	-12.8348	45.1283
88	May7	M07_2015	Dembeni	2015	110525	-12.8422	45.1728
89	Ref3_May8	M08_R03_2015	Dembeni	2015	135290	-12.8615	45.159
90	May9	M09_2015	Kwale	2015	101414	-12.8057	45.1984
91	May10	M10_2015	Kwale	2015	139316	-12.7971	45.1857
92	May11	M11_2015	Kwale	2015	113973	-12.8054	45.1638
93	May14	M14_2015	Ouroveni	2015	111243	-12.8022	45.1157
94	May16	M16_2015	Combani	2015	118784	-12.7714	45.1475
95	May18	M18_2015	Batirini	2015	67765	-12.7601	45.1117
96	May20	M20_2015	Gouloue	2015	96373	-12.7909	45.1897
97	May21	M21_2015	Djalimou	2015	78210	-12.7991	45.2036
98	May24	M24_2015	Gouloue	2015	120540	-12.7976	45.2018
