# Supplementary material for: The impact of OTU sequence similarity threshold on diatom‐based bioassessment: A case study of the rivers of Mayotte (France, Indian Ocean)
Source: Ecol Evol. 2018 Dec 18;9(1):166–79. doi: 10.1002/ece3.4701 (PMC6342121; doi:10.1002/ece3.4701)
Supplement: Supplementary file 8 [file ECE3-9-166-s008.txt]

Supplement 8. The script used in Mothur for the bioinformatic analysis from trimming to the used OTU lists

#mothur v.1.36.1

####Trimming sample 1: DNA reads are trimmed based on several quality criteria (quality,length,ambiguities, homopolymers,...), both on 5'3' and 3'5' orientations
fastq.info(fastq=1.fastq)
trim.seqs(fasta=1.fasta, qfile=1.qual, qwindowaverage=23, qwindowsize=25, minlength=250, processors=2, maxambig=0, maxhomop=8, keepforward=t, oligos=forward_new.fasta, pdiffs=1)
list.seqs(fasta=1.trim.fasta)
remove.seqs(fasta=1.fasta, qfile=1.qual, accnos=1.trim.accnos)
trim.seqs(fasta=1.pick.fasta, qfile=1.pick.qual, qwindowaverage=23, qwindowsize=25, minlength=250, processors=2, maxambig=0, maxhomop=8, keepforward=t, oligos=reverse_new.fasta, pdiffs=1, flip=T)
merge.files(input=1.pick.trim.fasta-1.trim.fasta, output=barcode1.fasta)
summary.seqs(fasta=barcode1.fasta)

####Trimming sample "n": previous commands are performed on each "n" fastq files samples
fastq.info(fastq=n.fastq)
trim.seqs(fasta=n.fasta, qfile=n.qual, qwindowaverage=23, qwindowsize=25, minlength=250, processors=2, maxambig=0, maxhomop=8, keepforward=t, oligos=forward_new.fasta, pdiffs=1)
list.seqs(fasta=n.trim.fasta)
remove.seqs(fasta=n.fasta, qfile=n.qual, accnos=n.trim.accnos)
trim.seqs(fasta=n.pick.fasta, qfile=n.pick.qual, qwindowaverage=23, qwindowsize=25, minlength=250, processors=2, maxambig=0, maxhomop=8, keepforward=t, oligos=reverse_new.fasta, pdiffs=1, flip=T)
merge.files(input=n.pick.trim.fasta-n.trim.fasta, output=barcoden.fasta)
summary.seqs(fasta=barcoden.fasta)

####Samples fasta files are merged within in a single file for and a group file is generated for downstream analysis 
merge.files(input=barcode1.fasta-barcode2.fasta-...-barcoden.fasta, output=barcodes.fasta)
make.group(fasta=barcode1.fasta-barcode2.fasta-...-barcode98.fasta, groups=01-02-...-n)

####Dereplication of DNA reads into "Individual Sequence Unit (ISU)"
unique.seqs(fasta=barcodes.fasta)

####ISUs are aligned vs. a 312 bp barcode reference alignment created with the Rsyst::diatom database
align.seqs(fasta=barcodes.unique.fasta, reference=312bp_rbcL_(11_15)_980seq_align.fasta, processors=10)

####Poorly aligned ISUs are removed
screen.seqs(fasta=barcodes.unique.align, name=barcodes.names, group=barcodes.groups, start=1, optimize=end, minlength=280, maxlength=330, criteria=90, processors=10)
filter.seqs(fasta=barcodes.unique.good.align, trump=., vertical=T, processors=10)
unique.seqs(fasta=barcodes.unique.good.filter.fasta, name=barcodes.good.names)

####Aligned ISUs are precluster prior chimera detection and removal
pre.cluster(fasta=barcodes.unique.good.filter.unique.fasta, name=barcodes.unique.good.filter.names, group=barcodes.good.groups, processors=10)
chimera.uchime(fasta=barcodes.unique.good.filter.unique.precluster.fasta, name=barcodes.unique.good.filter.unique.precluster.names, group=barcodes.good.groups, dereplicate=T, processors=10)
remove.seqs(accnos=barcodes.unique.good.filter.unique.precluster.denovo.uchime.accnos, fasta=barcodes.unique.good.filter.unique.precluster.fasta, name=barcodes.unique.good.filter.unique.precluster.names, group=barcodes.good.groups)

####Taxonomic affiliation of ISUs (wang method, cutoff=85)
classify.seqs(fasta=barcodes.final.fasta, group=barcodes.final.groups, name=barcodes.final.names, template=312bp_rbcL_(11_15)_980seq.fasta, taxonomy=312bp_rbcL_(11_15)_980seq_taxo_fred.tax, cutoff=85, processors=10)

####Selection of ISUs belonging to Bacillaryophyta
remove.lineage(taxonomy=barcodes.final.312bp_rbcL_(11_15)_980seq_taxo_fred.wang.taxonomy, taxon='Bacillariophyta;unclassified;-unknown-Charophyta-Tracheophyta-Ochrophyta-Rhodophyta-Chlorophyta-unclassified;unclassified;unclassified;unclassified;unclassified;unclassified;unclassified;', group=barcodes.final.groups, name=barcodes.final.names, fasta=barcodes.final.fasta, label=0.05)

####ISUs represented by only 1 DNA read (across all samples) are removed
split.abund(fasta=barcodes.final.pick.fasta, name=barcodes.final.pick.names, group=barcodes.final.pick.groups, cutoff=1, accnos=T)

####Taxonomy is given to remaining ISUs which will serve to taxonomic assignment of OTUS in downstream analysis
classify.seqs(fasta=barcodes.final.pick.abund.fasta, group=barcodes.final.pick.abund.groups, name=barcodes.final.pick.abund.names, template=312bp_rbcL_(11_15)_980seq.fasta, taxonomy=312bp_rbcL_(11_15)_980seq_taxo_fred.tax, cutoff=85, processors=10)

####Creation of the similarity distance matrix
dist.seqs(fasta=barcodes.final.pick.abund.fasta, cutoff=0.2, processors=10)

####OTU Clustering with furthest neighbor method
cluster.split(column=barcodes.final.pick.abund.dist, name=barcodes.final.pick.abund.names, taxonomy=barcodes.final.pick.abund.312bp_rbcL_(11_15)_980seq_taxo_fred.wang.taxonomy, splitmethod=classify, taxlevel=7, method=furthest, processors=10, cutoff=0.20)

####Shared file preparation and creation of the OTU table at 99% similarity threshold (change label parameter to obtain OTU table from 99% to 80%)
make.shared(list=barcodes.final.pick.abund.fn.list, group=barcodes.final.pick.abund.groups, label=0.01)
make.table(shared=barcodes.final.pick.abund.fn.shared)

####OTU taxonomic affiliation at 99% similarity threshold (change label parameter to obtain OTU taxonomy from 99% to 80%)
classify.otu(list=barcodes.final.pick.abund.fn.list, name=barcodes.final.pick.abund.names, group=barcodes.final.pick.abund.groups, taxonomy=barcodes.final.pick.abund.312bp_rbcL_(11_15)_980seq_taxo_fred.wang.taxonomy, cutoff=80, label=0.01)
